# Supplementary material for: Exploring the Potential Link Between Autoimmune Diseases and Pan-Cancer: A Multidatabase Mendelian Randomization Analysis
Source: J Immunol Res. 2025 Apr 27;2025:6468979. doi: 10.1155/jimr/6468979 (PMC12050153; doi:10.1155/jimr/6468979)
Supplement: Supporting Information 1 — Table S1: The IVs SNPs involved in autoimmune diseases (data from FinnGen database) and pan-cancers. Table S2: The IVs SNPs involved in autoimmune diseases (data from other databases) and pan-cancers of UKB database. Table S3: The single SNP's effect estimated in autoimmune diseases (data from FinnGen database) and pan-cancers. Table S4: The single SNP's effect estimated in autoimmune diseases (data from other databases) and pan-cancers of UKB database. [file 6468979.f1.xlsx]

## Sheet: Content
Table of Contents
S2.1 The IVs SNPs involved in autoimmune diseases(data from FinnGen database) and Pan-cancers.
S2.2 The IVs SNPs involved in autoimmune diseases(data from other databases) and Pan-cancers of UKB database.
S2.3 The single SNP's effect estimated in autoimmune diseases(data from FinnGen database) and Pan-cancers.
S2.4 The single SNP's effect estimated in autoimmune diseases(data from other databases) and Pan-cancers of UKB database.

## Sheet: S2.1
S2.1 The IVs SNPs involved in autoimmune diseases(data from FinnGen database) and Pan-cancers.
outcomeid	exposureid	SNP	effect_allele.exposure	other_allele.exposure	effect_allele.outcome	other_allele.outcome	beta.exposure	beta.outcome	eaf.exposure	eaf.outcome	remove	palindromic	ambiguous	id.outcome	se.outcome	pval.outcome	samplesize.outcome	outcome	mr_keep.outcome	pval_origin.outcome	data_source.outcome	ncase.outcome	ncontrol.outcome	chr.exposure	pos.exposure	nearest_genes	pval.exposure	mlogp	se.exposure	af_alt_cases	af_alt_controls	pval	samplesize.exposure	exposure	mr_keep.exposure	pval_origin.exposure	action	SNP_index	mr_keep	R2	F	rsq.exposure	effective_n.exposure	rsq.outcome	effective_n.outcome	steiger_dir	steiger_pval
Acute myelocytic leukemia	finngen_R10.clump	rs11571297	T	C	T	C	-0.155936	0.01888	0.371373	0.949449	FALSE	FALSE	FALSE	Rtu1nw	0.01603	0.238726	415249	outcome	TRUE	reported	textfile	409	414840	2	203880280	CTLA4	4.12667e-11	10.3844	0.0236286	0.335766	0.371832	4.12667e-11	339432	finngen_R10.clump	TRUE	reported	2	1	TRUE	0.000128295	43.5526	0.000128295	339432	3.34063e-06	415249	TRUE	4.03744e-05
		rs117492872	C	T	C	T	-0.378387	0.04371	0.02851	0.999843	FALSE	FALSE	FALSE	Rtu1nw	0.3178	0.890615	415249	outcome	TRUE	reported	textfile	409	414840	6	127421774	RP3-403A15.5	3.53908e-07	6.45111	0.074307	0.0208819	0.0286083	3.53908e-07	339432	finngen_R10.clump	TRUE	reported	2	1	TRUE	7.63883e-05	25.9305	7.63888e-05	339432	4.55562e-08	415249	TRUE	0.000228715
		rs140149	C	T	C	T	0.156085	0.005914	0.347272	0.386113	FALSE	FALSE	FALSE	Rtu1nw	0.007196	0.41115	415249	outcome	TRUE	reported	textfile	409	414840	22	29789624	ASCC2	2.66134e-11	10.5749	0.0234215	0.38242	0.346819	2.66134e-11	339432	finngen_R10.clump	TRUE	reported	2	1	TRUE	0.000130823	44.411	0.000130824	339432	1.62657e-06	415249	TRUE	1.12291e-05
		rs17187735	T	C	T	C	0.585151	-0.2069	0.0434744	4.95711e-05	FALSE	FALSE	FALSE	Rtu1nw	0.7401	0.77983	415249	outcome	TRUE	reported	textfile	409	414840	6	30077620	RNF39	2.02908e-37	36.6927	0.0457741	0.0753468	0.0430636	2.02908e-37	339432	finngen_R10.clump	TRUE	reported	2	1	TRUE	0.00048121	163.416	0.000481213	339432	1.88206e-07	415249	TRUE	1.4832e-20
		rs17206350	T	C	T	C	-0.71397	0.1169	0.413805	0.999756	FALSE	FALSE	FALSE	Rtu1nw	0.2431	0.630522	415249	outcome	TRUE	reported	textfile	409	414840	6	32707290	HLA-DQA2	2.2856e-223	222.641	0.0223781	0.237055	0.416083	2.2856e-223	339432	finngen_R10.clump	TRUE	reported	2	1	TRUE	0.00298992	1017.91	0.00298994	339432	5.56868e-07	415249	TRUE	2.10384e-120
		rs2073045	G	A	G	A	0.875369	-0.1025	0.307768	0.000178429	FALSE	FALSE	FALSE	Rtu1nw	0.2595	0.692787	415249	outcome	TRUE	reported	textfile	409	414840	6	32371771	C6orf10	1e-300	386.673	0.0207905	0.539774	0.304777	0	339432	finngen_R10.clump	TRUE	reported	2	1	TRUE	0.00519562	1772.76	0.00519565	339432	3.75722e-07	415249	TRUE	3.47679e-210
		rs2476601	A	G	A	G	-0.529673	0.005547	0.852489	0.74691	FALSE	FALSE	FALSE	Rtu1nw	0.008083	0.492493	415249	outcome	TRUE	reported	textfile	409	414840	1	113834946	PTPN22	5.72532e-80	79.2422	0.0279713	0.774999	0.853488	5.72532e-80	339432	finngen_R10.clump	TRUE	reported	2	1	TRUE	0.00105531	358.581	0.00105531	339432	1.13413e-06	415249	TRUE	4.99884e-42
		rs2596468	A	G	A	G	0.501394	0.02388	0.135691	0.00916189	FALSE	FALSE	FALSE	Rtu1nw	0.03862	0.53629	415249	outcome	TRUE	reported	textfile	409	414840	6	31424531	MICA	9.8787e-70	69.0053	0.0284049	0.207554	0.134764	9.8787e-70	339432	finngen_R10.clump	TRUE	reported	2	1	TRUE	0.000917108	311.58	0.000917113	339432	9.2074e-07	415249	TRUE	7.94292e-37
		rs601338	G	A	G	A	0.143293	0.0732	0.374787	8.31015e-05	FALSE	FALSE	FALSE	Rtu1nw	0.4835	0.87967	415249	outcome	TRUE	reported	textfile	409	414840	19	48703417	FUT2	5.26272e-10	9.27879	0.0230707	0.410275	0.37433	5.26272e-10	339432	finngen_R10.clump	TRUE	reported	2	1	TRUE	0.000113639	38.5768	0.000113639	339432	5.51979e-08	415249	TRUE	6.61946e-06
		rs61759532	C	T	C	T	0.149394	-0.0256	0.189203	0.923652	FALSE	FALSE	FALSE	Rtu1nw	0.01322	0.052723	415249	outcome	TRUE	reported	textfile	409	414840	17	7337072	ACAP1	1.09066e-07	6.96231	0.0281296	0.211855	0.188911	1.09066e-07	339432	finngen_R10.clump	TRUE	reported	2	1	TRUE	8.30903e-05	28.2057	8.30908e-05	339432	9.03039e-06	415249	TRUE	0.00827174
		rs74281415	G	A	G	A	0.168238	0.1042	0.151079	0.999645	FALSE	FALSE	FALSE	Rtu1nw	0.1921	0.587625	415249	outcome	TRUE	reported	textfile	409	414840	3	32302002	CMTM8	3.63488e-08	7.43951	0.0305458	0.171962	0.15081	3.63488e-08	339432	finngen_R10.clump	TRUE	reported	2	1	TRUE	8.93621e-05	30.3349	8.93627e-05	339432	7.08556e-07	415249	TRUE	0.000197919
		rs9934969	G	A	G	A	-0.158495	0.01598	0.304131	0.994644	FALSE	FALSE	FALSE	Rtu1nw	0.04955	0.746965	415249	outcome	TRUE	reported	textfile	409	414840	16	11072145	CLEC16A	2.68974e-10	9.57029	0.0250955	0.271087	0.304557	2.68974e-10	339432	finngen_R10.clump	TRUE	reported	2	1	TRUE	0.000117499	39.8875	0.0001175	339432	2.50472e-07	415249	TRUE	7.87954e-06
	finngen_R10_CHRO.clump	rs10807943	T	C	T	C	-0.387971	0.005179	0.937093	0.997387	FALSE	FALSE	FALSE	Rtu1nw	0.07171	0.942432	415249	outcome	TRUE	reported	textfile	409	414840	7	5301033	SLC29A4	3.94548e-12	11.4039	0.0559107	0.910547	0.937241	3.94548e-12	395165	finngen_R10_CHRO.clump	TRUE	reported	2	1	TRUE	0.000121836	48.1511	0.000121837	395165	1.2561e-08	415249	TRUE	8.80658e-07
		rs12564022	C	T	C	T	0.237784	-0.159	0.244202	0.999524	FALSE	FALSE	FALSE	Rtu1nw	0.1645	0.333887	415249	outcome	TRUE	reported	textfile	409	414840	1	67205072	C1orf141,IL23R	1.82642e-12	11.7384	0.033742	0.290088	0.243946	1.82642e-12	395165	finngen_R10_CHRO.clump	TRUE	reported	2	1	TRUE	0.000125658	49.6617	0.000125659	395165	2.24986e-06	415249	TRUE	1.24598e-05
		rs4676410	G	A	G	A	0.175606	-0.002361	0.270025	0.00502889	FALSE	FALSE	FALSE	Rtu1nw	0.05137	0.963341	415249	outcome	TRUE	reported	textfile	409	414840	2	240624322	GPR35	1.23276e-07	6.90912	0.0332048	0.307074	0.269819	1.23276e-07	395165	finngen_R10_CHRO.clump	TRUE	reported	2	1	TRUE	7.0773e-05	27.9689	7.07734e-05	395165	5.08705e-09	415249	TRUE	0.000174385
		rs60808495	C	T	C	T	0.316901	0.03203	0.0831232	0.985364	FALSE	FALSE	FALSE	Rtu1nw	0.03203	0.317249	415249	outcome	TRUE	reported	textfile	409	414840	9	114773452	TNFSF15	3.25604e-10	9.48731	0.0504132	0.111017	0.0829677	3.25604e-10	395165	finngen_R10_CHRO.clump	TRUE	reported	2	1	TRUE	9.99854e-05	39.5145	9.9986e-05	395165	2.4082e-06	415249	TRUE	0.000143941
		rs6866614	A	G	A	G	-0.165017	-0.01062	0.68231	0.220583	FALSE	FALSE	FALSE	Rtu1nw	0.008474	0.210184	415249	outcome	TRUE	reported	textfile	409	414840	5	132451445	C5orf56	2.24047e-07	6.64966	0.0318677	0.645444	0.682516	2.24047e-07	395165	finngen_R10_CHRO.clump	TRUE	reported	2	1	TRUE	6.78497e-05	26.8135	6.78501e-05	395165	3.78237e-06	415249	TRUE	0.0046337
	finngen_R10_G.clump	rs10421112	C	T	C	T	0.172809	-0.004624	0.360049	0.899795	FALSE	FALSE	FALSE	Rtu1nw	0.01168	0.69215	415249	outcome	TRUE	reported	textfile	409	414840	19	16414580	EPS15L1	6.07533e-09	8.21643	0.0297195	0.395784	0.359838	6.07533e-09	410970	finngen_R10_G.clump	TRUE	reported	2	1	TRUE	8.22629e-05	33.8102	8.22633e-05	410970	3.77436e-07	415249	TRUE	0.000121563
		rs115037059	T	C	T	C	-0.678715	-0.1475	0.0218868	0.000105096	FALSE	FALSE	FALSE	Rtu1nw	0.4238	0.72778	415249	outcome	TRUE	reported	textfile	409	414840	3	160288685	IFT80,RP11-432B6.3	3.60097e-08	7.44358	0.123193	0.0113105	0.0219491	3.60097e-08	410970	finngen_R10_G.clump	TRUE	reported	2	1	TRUE	7.38517e-05	30.3529	7.38521e-05	410970	2.91713e-07	415249	TRUE	0.000251953
		rs28360002	T	C	T	C	0.483481	0.1204	0.0466602	0.999953	FALSE	FALSE	FALSE	Rtu1nw	0.58	0.835488	415249	outcome	TRUE	reported	textfile	409	414840	6	29919370	HLA-A	3.90122e-15	14.4088	0.0615267	0.072107	0.0465101	3.90122e-15	410970	finngen_R10_G.clump	TRUE	reported	2	1	TRUE	0.00015023	61.7489	0.000150231	410970	1.03774e-07	415249	TRUE	5.81781e-08
		rs28529403	T	C	T	C	-0.161544	-0.02408	0.436115	0.984186	FALSE	FALSE	FALSE	Rtu1nw	0.02807	0.390931	415249	outcome	TRUE	reported	textfile	409	414840	16	30123335	MAPK3	3.71074e-08	7.43054	0.0293499	0.400244	0.436327	3.71074e-08	410970	finngen_R10_G.clump	TRUE	reported	2	1	TRUE	7.371e-05	30.2947	7.37103e-05	410970	1.77223e-06	415249	TRUE	0.000977379
		rs34147202	C	T	C	T	-0.212046	-0.1178	0.257411	0.000457953	FALSE	FALSE	FALSE	Rtu1nw	0.1766	0.504661	415249	outcome	TRUE	reported	textfile	409	414840	19	18179605	IFI30	5.07937e-10	9.29419	0.0341094	0.218445	0.257641	5.07937e-10	410970	finngen_R10_G.clump	TRUE	reported	2	1	TRUE	9.40288e-05	38.6465	9.40293e-05	410970	1.07152e-06	415249	TRUE	8.26176e-05
		rs6564639	G	A	G	A	0.158465	0.003872	0.572507	0.158205	FALSE	FALSE	FALSE	Rtu1nw	0.00964	0.688018	415249	outcome	TRUE	reported	textfile	409	414840	16	79078553	WWOX	7.46569e-08	7.12693	0.0294567	0.612785	0.572269	7.46569e-08	410970	finngen_R10_G.clump	TRUE	reported	2	1	TRUE	7.04138e-05	28.9399	7.04141e-05	410970	3.88517e-07	415249	TRUE	0.000414847
		rs8045630	T	C	T	C	-0.175844	0.178	0.579456	0.000567815	FALSE	FALSE	FALSE	Rtu1nw	0.1557	0.25293	415249	outcome	TRUE	reported	textfile	409	414840	16	11137483	CLEC16A	1.52297e-09	8.81731	0.0291041	0.535394	0.579716	1.52297e-09	410970	finngen_R10_G.clump	TRUE	reported	2	1	TRUE	8.88174e-05	36.5044	8.88178e-05	410970	3.14742e-06	415249	TRUE	0.000507128
	finngen_R10_G6_MYASTH.clump	rs11001642	A	G	A	G	0.580359	0.01069	0.0653943	0.998574	FALSE	FALSE	FALSE	Rtu1nw	0.09453	0.909955	415249	outcome	TRUE	reported	textfile	409	414840	10	76157449	C10orf11	1.87081e-07	6.72797	0.111356	0.111692	0.065342	1.87081e-07	408891	finngen_R10_G6_MYASTH.clump	TRUE	reported	2	1	TRUE	6.64247e-05	27.1621	6.64251e-05	408891	3.07971e-08	415249	TRUE	0.00029489
		rs116600992	A	G	A	G	0.488612	-0.02686	0.0804097	0.246751	FALSE	FALSE	FALSE	Rtu1nw	0.00816	0.0009977	415249	outcome	TRUE	reported	textfile	409	414840	3	70248215	RP11-231I13.2	3.80733e-06	5.41938	0.105723	0.123389	0.0803612	3.80733e-06	408891	finngen_R10_G6_MYASTH.clump	TRUE	reported	2	1	TRUE	5.22347e-05	21.3593	5.2235e-05	408891	2.60924e-05	415249	TRUE	0.33606
		rs67869315	G	A	G	A	-0.489782	-0.003166	0.136039	0.0136795	FALSE	FALSE	FALSE	Rtu1nw	0.03043	0.917149	415249	outcome	TRUE	reported	textfile	409	414840	11	37168382	C11orf74	3.25012e-06	5.4881	0.105231	0.0836247	0.136098	3.25012e-06	408891	finngen_R10_G6_MYASTH.clump	TRUE	reported	2	1	TRUE	5.2977e-05	21.6629	5.29773e-05	408891	2.60682e-08	415249	TRUE	0.00123584
	finngen_R10_M13_RH.clump	rs11171710	G	A	G	A	0.066988	0.01042	0.447613	0.00245421	FALSE	FALSE	FALSE	Rtu1nw	0.07197	0.884932	415249	outcome	TRUE	reported	textfile	409	414840	12	55974294	RAB5B	1.93157e-07	6.71409	0.012868	0.461715	0.446882	1.93157e-07	276465	finngen_R10_M13_RH.clump	TRUE	reported	2	1	TRUE	9.80142e-05	27.1	9.8015e-05	276465	5.04808e-08	415249	TRUE	8.08553e-05
		rs117292830	G	A	G	A	0.708858	-0.0004763	0.0372802	0.219299	FALSE	FALSE	FALSE	Rtu1nw	0.00848	0.955213	415249	outcome	TRUE	reported	textfile	409	414840	6	31250491	HLA-C	7.97995e-147	146.098	0.0274707	0.0703915	0.0355644	7.97995e-147	276465	finngen_R10_M13_RH.clump	TRUE	reported	2	1	TRUE	0.00240267	665.849	0.00240269	276465	7.59736e-09	415249	TRUE	1.51181e-88
		rs12498981	A	G	A	G	0.0875826	-0.004424	0.165784	0.577389	FALSE	FALSE	FALSE	Rtu1nw	0.007108	0.533703	415249	outcome	TRUE	reported	textfile	409	414840	4	105472390	PPA2	2.18394e-07	6.66076	0.0168982	0.177892	0.165156	2.18394e-07	276465	finngen_R10_M13_RH.clump	TRUE	reported	2	1	TRUE	9.71566e-05	26.8628	9.71573e-05	276465	9.32886e-07	415249	TRUE	0.00029209
		rs13180950	T	C	T	C	0.0889416	-0.01701	0.155959	0.965494	FALSE	FALSE	FALSE	Rtu1nw	0.01916	0.3748	415249	outcome	TRUE	reported	textfile	409	414840	5	151072992	TNIP1	2.75727e-07	6.55952	0.0173061	0.167911	0.15534	2.75727e-07	276465	finngen_R10_M13_RH.clump	TRUE	reported	2	1	TRUE	9.55278e-05	26.4124	9.55285e-05	276465	1.89806e-06	415249	TRUE	0.000624762
		rs142770866	G	A	G	A	-0.122142	-0.02203	0.0805996	0.147373	FALSE	FALSE	FALSE	Rtu1nw	0.009904	0.0261216	415249	outcome	TRUE	reported	textfile	409	414840	19	10414696	CDC37	4.21561e-07	6.37514	0.0241437	0.0726915	0.0810094	4.21561e-07	276465	finngen_R10_M13_RH.clump	TRUE	reported	2	1	TRUE	9.2564e-05	25.5929	9.25647e-05	276465	1.19151e-05	415249	TRUE	0.0119576
		rs2476601	A	G	A	G	-0.355788	0.005547	0.851561	0.74691	FALSE	FALSE	FALSE	Rtu1nw	0.008083	0.492493	415249	outcome	TRUE	reported	textfile	409	414840	1	113834946	PTPN22	1.89234e-102	101.723	0.0165552	0.803394	0.854057	1.89234e-102	276465	finngen_R10_M13_RH.clump	TRUE	reported	2	1	TRUE	0.00166782	461.86	0.00166783	276465	1.13413e-06	415249	TRUE	4.09565e-59
		rs548877	A	G	A	G	0.102047	-0.004131	0.176029	0.99182	FALSE	FALSE	FALSE	Rtu1nw	0.03885	0.915314	415249	outcome	TRUE	reported	textfile	409	414840	11	118429525	ATP5L	5.45896e-10	9.26289	0.0164451	0.191014	0.175253	5.45896e-10	276465	finngen_R10_M13_RH.clump	TRUE	reported	2	1	TRUE	0.00013926	38.5056	0.000139261	276465	2.72284e-08	415249	TRUE	2.13136e-06
		rs6065926	A	G	A	G	0.0787581	-0.1169	0.728297	0.000163653	FALSE	FALSE	FALSE	Rtu1nw	0.3145	0.710068	415249	outcome	TRUE	reported	textfile	409	414840	20	46107215	CD40	5.42276e-08	7.26578	0.014486	0.741461	0.727615	5.42276e-08	276465	finngen_R10_M13_RH.clump	TRUE	reported	2	1	TRUE	0.000106907	29.559	0.000106908	276465	3.32722e-07	415249	TRUE	6.96702e-05
		rs62184398	T	C	T	C	0.245176	0.1202	0.0166346	0.999512	FALSE	FALSE	FALSE	Rtu1nw	0.1775	0.49831	415249	outcome	TRUE	reported	textfile	409	414840	2	234454210	ARL4C	2.52499e-07	6.59774	0.047553	0.0198991	0.0164654	2.52499e-07	276465	finngen_R10_M13_RH.clump	TRUE	reported	2	1	TRUE	9.61431e-05	26.5826	9.61438e-05	276465	1.10435e-06	415249	TRUE	0.000361672
		rs6456160	T	C	T	C	-0.081607	0.04913	0.556798	0.990017	FALSE	FALSE	FALSE	Rtu1nw	0.03563	0.16788	415249	outcome	TRUE	reported	textfile	409	414840	6	167117605	CCR6	1.69918e-10	9.76976	0.0127784	0.535989	0.557877	1.69918e-10	276465	finngen_R10_M13_RH.clump	TRUE	reported	2	1	TRUE	0.000147502	40.7848	0.000147503	276465	4.57882e-06	415249	TRUE	4.57631e-05
		rs66654254	G	A	G	A	-0.0678994	0.008567	0.434714	0.703917	FALSE	FALSE	FALSE	Rtu1nw	0.007756	0.269339	415249	outcome	TRUE	reported	textfile	409	414840	4	40258109	RHOH	1.91064e-07	6.71882	0.013038	0.418891	0.435534	1.91064e-07	276465	finngen_R10_M13_RH.clump	TRUE	reported	2	1	TRUE	9.80905e-05	27.1211	9.80913e-05	276465	2.93815e-06	415249	TRUE	0.000847962
		rs76375491	C	T	C	T	-0.305785	0.01216	0.0206778	0.91304	FALSE	FALSE	FALSE	Rtu1nw	0.01249	0.330293	415249	outcome	TRUE	reported	textfile	409	414840	6	32235157	NOTCH4	2.37903e-10	9.6236	0.0482719	0.0157145	0.020935	2.37903e-10	276465	finngen_R10_M13_RH.clump	TRUE	reported	2	1	TRUE	0.000145124	40.1273	0.000145125	276465	2.28263e-06	415249	TRUE	1.76696e-05
		rs7731626	G	A	G	A	-0.117043	-0.5815	0.278721	1.64238e-05	FALSE	FALSE	FALSE	Rtu1nw	2.092	0.781088	415249	outcome	TRUE	reported	textfile	409	414840	5	56148856	ANKRD55	5.07809e-16	15.2943	0.0144327	0.256804	0.279857	5.07809e-16	276465	finngen_R10_M13_RH.clump	TRUE	reported	2	1	TRUE	0.000237822	65.7647	0.000237824	276465	1.86067e-07	415249	TRUE	1.01311e-09
		rs78248443	C	T	C	T	-0.173002	-0.2613	0.0753395	3.70335e-05	FALSE	FALSE	FALSE	Rtu1nw	0.9019	0.771969	415249	outcome	TRUE	reported	textfile	409	414840	1	64689489	CACHD1	8.09096e-12	11.092	0.025304	0.065119	0.0758692	8.09096e-12	276465	finngen_R10_M13_RH.clump	TRUE	reported	2	1	TRUE	0.000169048	46.7434	0.000169049	276465	2.02141e-07	415249	TRUE	3.1547e-07
		rs867610	T	C	T	C	0.0645522	-0.09962	0.464423	0.000709885	FALSE	FALSE	FALSE	Rtu1nw	0.1386	0.472389	415249	outcome	TRUE	reported	textfile	409	414840	9	124323850	NEK6	4.57394e-07	6.33971	0.0127994	0.479407	0.463646	4.57394e-07	276465	finngen_R10_M13_RH.clump	TRUE	reported	2	1	TRUE	9.19947e-05	25.4355	9.19954e-05	276465	1.24411e-06	415249	TRUE	0.000554068
		rs9332735	G	A	G	A	-0.440143	-0.22	0.036459	0.999584	FALSE	FALSE	FALSE	Rtu1nw	0.1834	0.230409	415249	outcome	TRUE	reported	textfile	409	414840	6	31933996	C2,XXbac-BPG116M5.17	1.21479e-30	29.9155	0.0382496	0.0239698	0.0371062	1.21479e-30	276465	finngen_R10_M13_RH.clump	TRUE	reported	2	1	TRUE	0.000478725	132.413	0.000478728	276465	3.46528e-06	415249	TRUE	3.44406e-16
		rs9368699	T	C	T	C	0.402705	-0.03402	0.0321498	0.00549919	FALSE	FALSE	FALSE	Rtu1nw	0.04771	0.475773	415249	outcome	TRUE	reported	textfile	409	414840	6	31834764	C6orf48	1.28086e-35	34.8925	0.0323276	0.0459217	0.0314361	1.28086e-35	276465	finngen_R10_M13_RH.clump	TRUE	reported	2	1	TRUE	0.000560975	155.176	0.000560979	276465	1.22445e-06	415249	TRUE	3.57926e-20
		rs9708958	A	G	A	G	-0.0688941	0.1321	0.644922	0.999862	FALSE	FALSE	FALSE	Rtu1nw	0.3337	0.692309	415249	outcome	TRUE	reported	textfile	409	414840	16	28911422	RABEP2	2.22408e-07	6.65285	0.0133011	0.629881	0.645701	2.22408e-07	276465	finngen_R10_M13_RH.clump	TRUE	reported	2	1	TRUE	9.70301e-05	26.8278	9.70308e-05	276465	3.77387e-07	415249	TRUE	0.000168011
	finngen_R10_SL.clump	rs150724213	G	A	G	A	0.716058	-0.1008	0.0282385	0.994664	FALSE	FALSE	FALSE	Rtu1nw	0.04891	0.0391742	415249	outcome	TRUE	reported	textfile	409	414840	7	74606017	GTF2IRD1	3.00954e-12	11.5215	0.102627	0.056879	0.0281373	3.00954e-12	307587	finngen_R10_SL.clump	TRUE	reported	2	1	TRUE	0.000158247	48.6822	0.000158248	307587	1.02286e-05	415249	TRUE	8.01925e-05
		rs17153419	A	G	A	G	0.238889	-0.1301	0.325511	8.49562e-05	FALSE	FALSE	FALSE	Rtu1nw	0.4583	0.776426	415249	outcome	TRUE	reported	textfile	409	414840	8	11536724	BLK	7.42045e-08	7.12957	0.0443976	0.377939	0.325326	7.42045e-08	307587	finngen_R10_SL.clump	TRUE	reported	2	1	TRUE	9.41162e-05	28.9515	9.41168e-05	307587	1.94065e-07	415249	TRUE	9.90216e-05
		rs17338998	C	T	C	T	0.402753	-0.102	0.148381	0.000554305	FALSE	FALSE	FALSE	Rtu1nw	0.1589	0.520955	415249	outcome	TRUE	reported	textfile	409	414840	7	128978505	TNPO3	1.48525e-13	12.8282	0.0545109	0.206387	0.148176	1.48525e-13	307587	finngen_R10_SL.clump	TRUE	reported	2	1	TRUE	0.000177446	54.5894	0.000177447	307587	9.92306e-07	415249	TRUE	2.20562e-07
		rs3219184	A	G	A	G	-0.297734	0.1306	0.202247	0.999845	FALSE	FALSE	FALSE	Rtu1nw	0.3259	0.688652	415249	outcome	TRUE	reported	textfile	409	414840	6	31547363	ATP6V1G2,NFKBIL1	1.85973e-07	6.73055	0.0571155	0.153278	0.20242	1.85973e-07	307587	finngen_R10_SL.clump	TRUE	reported	2	1	TRUE	8.8337e-05	27.1735	8.83376e-05	307587	3.86733e-07	415249	TRUE	0.000224656
		rs4274624	C	T	C	T	-0.320351	0.000143	0.771647	0.431501	FALSE	FALSE	FALSE	Rtu1nw	0.007109	0.983957	415249	outcome	TRUE	reported	textfile	409	414840	2	191093930	STAT4	2.48771e-11	10.6042	0.0479992	0.710115	0.771865	2.48771e-11	307587	finngen_R10_SL.clump	TRUE	reported	2	1	TRUE	0.000144795	44.5432	0.000144796	307587	9.74425e-10	415249	TRUE	4.52796e-07
		rs56824628	G	A	G	A	0.384804	-0.1047	0.0800606	0.000137374	FALSE	FALSE	FALSE	Rtu1nw	0.3261	0.74817	415249	outcome	TRUE	reported	textfile	409	414840	16	46920478	GPT2	4.3013e-08	7.3664	0.0702452	0.11641	0.0799322	4.3013e-08	307587	finngen_R10_SL.clump	TRUE	reported	2	1	TRUE	9.75518e-05	30.0084	9.75525e-05	307587	2.48248e-07	415249	TRUE	8.06406e-05
		rs79590198	G	A	G	A	0.332029	0.7337	0.109831	0.000144982	FALSE	FALSE	FALSE	Rtu1nw	0.354	0.0381944	415249	outcome	TRUE	reported	textfile	409	414840	5	143307371	NR3C1	1.78e-07	6.74958	0.0635953	0.142998	0.109714	1.78e-07	307587	finngen_R10_SL.clump	TRUE	reported	2	1	TRUE	8.86126e-05	27.2583	8.86132e-05	307587	1.03447e-05	415249	TRUE	0.00918447
	finngen_R10_ULCE.clump	rs10265392	C	T	C	T	-0.155074	-0.008876	0.873718	0.209585	FALSE	FALSE	FALSE	Rtu1nw	0.008643	0.304439	415249	outcome	TRUE	reported	textfile	409	414840	7	5148054	WIPI2	1.40527e-07	6.85224	0.0294562	0.85645	0.873938	1.40527e-07	397977	finngen_R10_ULCE.clump	TRUE	reported	2	1	TRUE	6.96364e-05	27.7155	6.96368e-05	397977	2.53979e-06	415249	TRUE	0.00233868
		rs10807943	T	C	T	C	-0.319094	0.005179	0.936981	0.997387	FALSE	FALSE	FALSE	Rtu1nw	0.07171	0.942432	415249	outcome	TRUE	reported	textfile	409	414840	7	5301033	SLC29A4	6.87068e-17	16.163	0.0382184	0.916568	0.937241	6.87068e-17	397977	finngen_R10_ULCE.clump	TRUE	reported	2	1	TRUE	0.000175129	69.7092	0.00017513	397977	1.2561e-08	415249	TRUE	3.3096e-09
		rs11531541	G	A	G	A	0.192786	0.003469	0.0973029	0.777806	FALSE	FALSE	FALSE	Rtu1nw	0.008439	0.680926	415249	outcome	TRUE	reported	textfile	409	414840	7	109084277	DNAJB9	3.1095e-09	8.50731	0.0325338	0.115879	0.0970664	3.1095e-09	397977	finngen_R10_ULCE.clump	TRUE	reported	2	1	TRUE	8.82237e-05	35.1139	8.82241e-05	397977	4.0693e-07	415249	TRUE	7.92214e-05
		rs117443671	T	C	T	C	-0.223562	-0.1481	0.0646055	0.999453	FALSE	FALSE	FALSE	Rtu1nw	0.1644	0.367705	415249	outcome	TRUE	reported	textfile	409	414840	7	151155385	GBX1	3.2204e-07	6.49209	0.0437494	0.0521946	0.0647635	3.2204e-07	397977	finngen_R10_ULCE.clump	TRUE	reported	2	1	TRUE	6.56093e-05	26.1126	6.56096e-05	397977	1.95434e-06	415249	TRUE	0.00251703
		rs11810755	C	T	C	T	-0.232662	-0.165	0.0766055	6.11597e-05	FALSE	FALSE	FALSE	Rtu1nw	0.5803	0.776247	415249	outcome	TRUE	reported	textfile	409	414840	1	22408837	ZBTB40	1.0256e-08	7.98902	0.0406295	0.0621063	0.0767901	1.0256e-08	397977	finngen_R10_ULCE.clump	TRUE	reported	2	1	TRUE	8.23899e-05	32.7918	8.23904e-05	397977	1.94696e-07	415249	TRUE	9.90113e-05
		rs1456524	T	C	T	C	-0.106717	-0.1441	0.583018	1.83619e-05	FALSE	FALSE	FALSE	Rtu1nw	0.9016	0.873052	415249	outcome	TRUE	reported	textfile	409	414840	2	198901327	PLCL1	1.43751e-07	6.84239	0.020287	0.55754	0.583342	1.43751e-07	397977	finngen_R10_ULCE.clump	TRUE	reported	2	1	TRUE	6.95254e-05	27.6713	6.95257e-05	397977	6.15168e-08	415249	TRUE	0.000265242
		rs2296569	A	G	A	G	-0.138455	-0.1183	0.202717	0.00014206	FALSE	FALSE	FALSE	Rtu1nw	0.3292	0.719283	415249	outcome	TRUE	reported	textfile	409	414840	10	103076754	CNNM2	6.63086e-08	7.17843	0.0256355	0.182306	0.202977	6.63086e-08	397977	finngen_R10_ULCE.clump	TRUE	reported	2	1	TRUE	7.32899e-05	29.1697	7.32902e-05	397977	3.10988e-07	415249	TRUE	0.000308661
		rs376365394	C	T	C	T	0.314248	0.1012	0.0403005	0.999659	FALSE	FALSE	FALSE	Rtu1nw	0.1915	0.597173	415249	outcome	TRUE	reported	textfile	409	414840	1	120097192	NOTCH2	2.84643e-11	10.5457	0.0472248	0.0536635	0.0401304	2.84643e-11	397977	finngen_R10_ULCE.clump	TRUE	reported	2	1	TRUE	0.00011125	44.2795	0.00011125	397977	6.72538e-07	415249	TRUE	1.15866e-05
		rs4587163	C	T	C	T	-0.194091	0.009076	0.283813	0.238316	FALSE	FALSE	FALSE	Rtu1nw	0.008242	0.27077	415249	outcome	TRUE	reported	textfile	409	414840	6	32625390	HLA-DQA1	2.44963e-17	16.6109	0.0229146	0.246498	0.284289	2.44963e-17	397977	finngen_R10_ULCE.clump	TRUE	reported	2	1	TRUE	0.00018024	71.7437	0.00018024	397977	2.92022e-06	415249	TRUE	1.27736e-07
		rs4654903	A	G	A	G	-0.162565	0.024	0.491093	0.0713053	FALSE	FALSE	FALSE	Rtu1nw	0.0137	0.0797995	415249	outcome	TRUE	reported	textfile	409	414840	1	19874497	OTUD3	6.04644e-16	15.2185	0.0200986	0.451567	0.491597	6.04644e-16	397977	finngen_R10_ULCE.clump	TRUE	reported	2	1	TRUE	0.000164359	65.4215	0.00016436	397977	7.39046e-06	415249	TRUE	5.2611e-06
		rs4676410	G	A	G	A	0.150784	-0.002361	0.270211	0.00502889	FALSE	FALSE	FALSE	Rtu1nw	0.05137	0.963341	415249	outcome	TRUE	reported	textfile	409	414840	2	240624322	GPR35	1.17923e-11	10.9284	0.0222305	0.30097	0.269819	1.17923e-11	397977	finngen_R10_ULCE.clump	TRUE	reported	2	1	TRUE	0.000115586	46.0055	0.000115586	397977	5.08705e-09	415249	TRUE	1.47536e-06
		rs59655222	T	C	T	C	-0.141846	-0.1296	0.213033	1.87615e-05	FALSE	FALSE	FALSE	Rtu1nw	0.8916	0.884403	415249	outcome	TRUE	reported	textfile	409	414840	1	200906769	C1orf106	2.00493e-08	7.6979	0.0252774	0.189787	0.213329	2.00493e-08	397977	finngen_R10_ULCE.clump	TRUE	reported	2	1	TRUE	7.91183e-05	31.4896	7.91187e-05	397977	5.08819e-08	415249	TRUE	9.30034e-05
		rs6933404	T	C	T	C	0.129466	0.01372	0.189013	0.833817	FALSE	FALSE	FALSE	Rtu1nw	0.00958	0.151985	415249	outcome	TRUE	reported	textfile	409	414840	6	137638098	OLIG3	2.21978e-07	6.65369	0.0249938	0.209831	0.188748	2.21978e-07	397977	finngen_R10_ULCE.clump	TRUE	reported	2	1	TRUE	6.74155e-05	26.8315	6.74158e-05	397977	4.93934e-06	415249	TRUE	0.00694361
		rs7601425	A	G	A	G	0.106347	-0.1895	0.617574	3.22782e-05	FALSE	FALSE	FALSE	Rtu1nw	0.7907	0.810588	415249	outcome	TRUE	reported	textfile	409	414840	2	134199476	MGAT5	3.82129e-07	6.41779	0.0209442	0.641532	0.617269	3.82129e-07	397977	finngen_R10_ULCE.clump	TRUE	reported	2	1	TRUE	6.47794e-05	25.7822	6.47797e-05	397977	1.38321e-07	415249	TRUE	0.000538857
		rs861119	A	C	A	C	-0.118492	0.1168	0.768503	0.999904	FALSE	FALSE	FALSE	Rtu1nw	0.4273	0.784513	415249	outcome	TRUE	reported	textfile	409	414840	1	170173258	METTL11B	4.56247e-07	6.3408	0.0234924	0.748949	0.768752	4.56247e-07	397977	finngen_R10_ULCE.clump	TRUE	reported	2	1	TRUE	6.39201e-05	25.4402	6.39204e-05	397977	1.79934e-07	415249	TRUE	0.000642639
		rs9909593	A	G	A	G	0.146264	0.003885	0.528082	0.0112405	FALSE	FALSE	FALSE	Rtu1nw	0.0357	0.913335	415249	outcome	TRUE	reported	textfile	409	414840	17	39813896	IKZF3	4.68274e-13	12.3295	0.0202185	0.564661	0.527617	4.68274e-13	397977	finngen_R10_ULCE.clump	TRUE	reported	2	1	TRUE	0.000131481	52.3329	0.000131481	397977	2.85193e-08	415249	TRUE	3.52224e-07
Bladder	finngen_R10.clump	rs140149	C	T	C	T	0.156085	0.1362	0.347272	0.998637	FALSE	FALSE	FALSE	JoGKij	0.3907	0.727445	420531	outcome	TRUE	reported	textfile	2576	417955	22	29789624	ASCC2	2.66134e-11	10.5749	0.0234215	0.38242	0.346819	2.66134e-11	339432	finngen_R10.clump	TRUE	reported	2	1	TRUE	0.000130823	44.411	0.000130824	339432	2.88982e-07	420531	TRUE	2.3096e-06
		rs17187735	T	C	T	C	0.585151	0.03402	0.0434744	0.228732	FALSE	FALSE	FALSE	JoGKij	0.03397	0.316665	420531	outcome	TRUE	reported	textfile	2576	417955	6	30077620	RNF39	2.02908e-37	36.6927	0.0457741	0.0753468	0.0430636	2.02908e-37	339432	finngen_R10.clump	TRUE	reported	2	1	TRUE	0.00048121	163.416	0.000481213	339432	2.38496e-06	420531	TRUE	9.63348e-19
		rs2013365	A	C	A	C	0.180051	-0.05731	0.410567	0.941747	FALSE	FALSE	FALSE	JoGKij	0.06081	0.345939	420531	outcome	TRUE	reported	textfile	2576	417955	6	33795911	MLN	5.99239e-16	15.2224	0.0222574	0.457542	0.409961	5.99239e-16	339432	finngen_R10.clump	TRUE	reported	2	1	TRUE	0.000192755	65.4395	0.000192756	339432	2.1121e-06	420531	TRUE	7.142e-08
		rs2416807	A	G	A	G	-0.116926	0.008478	0.561925	0.686208	FALSE	FALSE	FALSE	JoGKij	0.031	0.784513	420531	outcome	TRUE	reported	textfile	2576	417955	9	120941860	C5	2.43596e-07	6.61333	0.0226489	0.533653	0.562289	2.43596e-07	339432	finngen_R10.clump	TRUE	reported	2	1	TRUE	7.85129e-05	26.6517	7.85134e-05	339432	1.77856e-07	420531	TRUE	0.0002547
		rs2476601	A	G	A	G	-0.529673	-0.02833	0.852489	0.746869	FALSE	FALSE	FALSE	JoGKij	0.03254	0.383972	420531	outcome	TRUE	reported	textfile	2576	417955	1	113834946	PTPN22	5.72532e-80	79.2422	0.0279713	0.774999	0.853488	5.72532e-80	339432	finngen_R10.clump	TRUE	reported	2	1	TRUE	0.00105531	358.581	0.00105531	339432	1.80244e-06	420531	TRUE	1.52203e-41
		rs2596468	A	G	A	G	0.501394	-0.01717	0.135691	0.853284	FALSE	FALSE	FALSE	JoGKij	0.03992	0.66696	420531	outcome	TRUE	reported	textfile	2576	417955	6	31424531	MICA	9.8787e-70	69.0053	0.0284049	0.207554	0.134764	9.8787e-70	339432	finngen_R10.clump	TRUE	reported	2	1	TRUE	0.000917108	311.58	0.000917113	339432	4.3991e-07	420531	TRUE	9.6303e-38
		rs3184504	T	C	T	C	-0.14132	0.01893	0.592938	0.0671983	FALSE	FALSE	FALSE	JoGKij	0.05657	0.737904	420531	outcome	TRUE	reported	textfile	2576	417955	12	111446804	SH2B3	5.85221e-10	9.23268	0.0228142	0.560582	0.593355	5.85221e-10	339432	finngen_R10.clump	TRUE	reported	2	1	TRUE	0.00011303	38.3702	0.000113031	339432	2.66276e-07	420531	TRUE	1.16439e-05
		rs56994090	T	C	T	C	-0.162867	1.058	0.49458	0.999697	FALSE	FALSE	FALSE	JoGKij	0.8829	0.230569	420531	outcome	TRUE	reported	textfile	2576	417955	14	100840110	RTL1	6.91353e-13	12.1603	0.0226799	0.455578	0.495083	6.91353e-13	339432	finngen_R10.clump	TRUE	reported	2	1	TRUE	0.000151903	51.5681	0.000151903	339432	3.41469e-06	420531	TRUE	5.60166e-06
		rs61759532	C	T	C	T	0.149394	0.05068	0.189203	0.0179946	FALSE	FALSE	FALSE	JoGKij	0.1114	0.649232	420531	outcome	TRUE	reported	textfile	2576	417955	17	7337072	ACAP1	1.09066e-07	6.96231	0.0281296	0.211855	0.188911	1.09066e-07	339432	finngen_R10.clump	TRUE	reported	2	1	TRUE	8.30903e-05	28.2057	8.30908e-05	339432	4.9216e-07	420531	TRUE	0.000265748
		rs705700	T	C	T	C	0.162671	0.004434	0.385742	0.68301	FALSE	FALSE	FALSE	JoGKij	0.03031	0.88371	420531	outcome	TRUE	reported	textfile	2576	417955	12	55995509	RAB5B	1.51078e-12	11.8208	0.0229972	0.424859	0.385237	1.51078e-12	339432	finngen_R10.clump	TRUE	reported	2	1	TRUE	0.000147385	50.0343	0.000147386	339432	5.0889e-08	420531	TRUE	2.41802e-07
		rs7130222	T	G	T	G	-0.160067	0.06315	0.261755	0.994294	FALSE	FALSE	FALSE	JoGKij	0.1926	0.743019	420531	outcome	TRUE	reported	textfile	2576	417955	11	2069226	IGF2	1.49948e-09	8.82406	0.0264817	0.229705	0.262168	1.49948e-09	339432	finngen_R10.clump	TRUE	reported	2	1	TRUE	0.000107625	36.535	0.000107625	339432	2.55645e-07	420531	TRUE	1.89324e-05
		rs7298027	C	T	C	T	0.115208	0.0002482	0.426621	0.143994	FALSE	FALSE	FALSE	JoGKij	0.04064	0.995126	420531	outcome	TRUE	reported	textfile	2576	417955	12	53559963	ATF7,RP11-793H13.10	4.25696e-07	6.3709	0.0227815	0.449831	0.426321	4.25696e-07	339432	finngen_R10.clump	TRUE	reported	2	1	TRUE	7.53382e-05	25.574	7.53386e-05	339432	8.86952e-11	420531	TRUE	0.000171461
		rs74281415	G	A	G	A	0.168238	0.003427	0.151079	0.737695	FALSE	FALSE	FALSE	JoGKij	0.03201	0.914724	420531	outcome	TRUE	reported	textfile	2576	417955	3	32302002	CMTM8	3.63488e-08	7.43951	0.0305458	0.171962	0.15081	3.63488e-08	339432	finngen_R10.clump	TRUE	reported	2	1	TRUE	8.93621e-05	30.3349	8.93627e-05	339432	2.72559e-08	420531	TRUE	5.68608e-05
		rs77309262	C	T	C	T	-0.789101	-1.152	0.043428	5.7277e-05	FALSE	FALSE	FALSE	JoGKij	2.114	0.585733	420531	outcome	TRUE	reported	textfile	2576	417955	6	29949244	HLA-A	2.69277e-32	31.5698	0.0666966	0.0205928	0.0437224	2.69277e-32	339432	finngen_R10.clump	TRUE	reported	2	1	TRUE	0.000412217	139.977	0.000412219	339432	7.06153e-07	420531	TRUE	3.27851e-17
		rs9273060	A	G	A	G	0.190039	0.3431	0.275983	0.99393	FALSE	FALSE	FALSE	JoGKij	0.1869	0.0665273	420531	outcome	TRUE	reported	textfile	2576	417955	6	32644337	HLA-DQA1	3.74973e-15	14.426	0.0241686	0.313247	0.275503	3.74973e-15	339432	finngen_R10.clump	TRUE	reported	2	1	TRUE	0.000182117	61.8272	0.000182118	339432	8.01352e-06	420531	TRUE	3.79808e-06
		rs9934969	G	A	G	A	-0.158495	1.397	0.304131	0.99997	FALSE	FALSE	FALSE	JoGKij	3.258	0.668036	420531	outcome	TRUE	reported	textfile	2576	417955	16	11072145	CLEC16A	2.68974e-10	9.57029	0.0250955	0.271087	0.304557	2.68974e-10	339432	finngen_R10.clump	TRUE	reported	2	1	TRUE	0.000117499	39.8875	0.0001175	339432	4.37214e-07	420531	TRUE	1.02686e-05
	finngen_R10_CHRO.clump	rs10807943	T	C	T	C	-0.387971	-0.09007	0.937093	0.986744	FALSE	FALSE	FALSE	JoGKij	0.1366	0.509683	420531	outcome	TRUE	reported	textfile	2576	417955	7	5301033	SLC29A4	3.94548e-12	11.4039	0.0559107	0.910547	0.937241	3.94548e-12	395165	finngen_R10_CHRO.clump	TRUE	reported	2	1	TRUE	0.000121836	48.1511	0.000121837	395165	1.03386e-06	420531	TRUE	6.0865e-06
		rs111329837	C	T	C	T	-0.295911	0.03532	0.0853235	0.311744	FALSE	FALSE	FALSE	JoGKij	0.03047	0.246434	420531	outcome	TRUE	reported	textfile	2576	417955	6	99597494	PRDM13	4.39268e-07	6.35727	0.0585835	0.065361	0.0854348	4.39268e-07	395165	finngen_R10_CHRO.clump	TRUE	reported	2	1	TRUE	6.45602e-05	25.5135	6.45606e-05	395165	3.19521e-06	420531	TRUE	0.00480357
		rs12564022	C	T	C	T	0.237784	0.6713	0.244202	0.999523	FALSE	FALSE	FALSE	JoGKij	0.6482	0.3004	420531	outcome	TRUE	reported	textfile	2576	417955	1	67205072	C1orf141,IL23R	1.82642e-12	11.7384	0.033742	0.290088	0.243946	1.82642e-12	395165	finngen_R10_CHRO.clump	TRUE	reported	2	1	TRUE	0.000125658	49.6617	0.000125659	395165	2.55046e-06	420531	TRUE	1.43123e-05
		rs4676410	G	A	G	A	0.175606	-0.08277	0.270025	0.00502611	FALSE	FALSE	FALSE	JoGKij	0.2049	0.686278	420531	outcome	TRUE	reported	textfile	2576	417955	2	240624322	GPR35	1.23276e-07	6.90912	0.0332048	0.307074	0.269819	1.23276e-07	395165	finngen_R10_CHRO.clump	TRUE	reported	2	1	TRUE	7.0773e-05	27.9689	7.07734e-05	395165	3.88031e-07	420531	TRUE	0.000437976
		rs6866614	A	G	A	G	-0.165017	0.03927	0.68231	0.220549	FALSE	FALSE	FALSE	JoGKij	0.03402	0.248485	420531	outcome	TRUE	reported	textfile	2576	417955	5	132451445	C5orf56	2.24047e-07	6.64966	0.0318677	0.645444	0.682516	2.24047e-07	395165	finngen_R10_CHRO.clump	TRUE	reported	2	1	TRUE	6.78497e-05	26.8135	6.78501e-05	395165	3.16852e-06	420531	TRUE	0.00356204
	finngen_R10_G.clump	rs10421112	C	T	C	T	0.172809	-0.06893	0.360049	0.000456664	FALSE	FALSE	FALSE	JoGKij	0.7181	0.923528	420531	outcome	TRUE	reported	textfile	2576	417955	19	16414580	EPS15L1	6.07533e-09	8.21643	0.0297195	0.395784	0.359838	6.07533e-09	410970	finngen_R10_G.clump	TRUE	reported	2	1	TRUE	8.22629e-05	33.8102	8.22633e-05	410970	2.19104e-08	420531	TRUE	4.74964e-05
		rs115037059	T	C	T	C	-0.678715	-0.0356	0.0218868	0.959372	FALSE	FALSE	FALSE	JoGKij	0.07148	0.618443	420531	outcome	TRUE	reported	textfile	2576	417955	3	160288685	IFT80,RP11-432B6.3	3.60097e-08	7.44358	0.123193	0.0113105	0.0219491	3.60097e-08	410970	finngen_R10_G.clump	TRUE	reported	2	1	TRUE	7.38517e-05	30.3529	7.38521e-05	410970	5.89841e-07	420531	TRUE	0.000359921
		rs2647929	T	C	T	C	0.152966	1.071	0.53685	0.999952	FALSE	FALSE	FALSE	JoGKij	2.156	0.619441	420531	outcome	TRUE	reported	textfile	2576	417955	3	159975782	IL12A	1.52195e-07	6.8176	0.0291371	0.575688	0.536621	1.52195e-07	410970	finngen_R10_G.clump	TRUE	reported	2	1	TRUE	6.70591e-05	27.561	6.70595e-05	410970	5.86793e-07	420531	TRUE	0.000713801
		rs28529403	T	C	T	C	-0.161544	0.01748	0.436115	0.0514074	FALSE	FALSE	FALSE	JoGKij	0.06376	0.783971	420531	outcome	TRUE	reported	textfile	2576	417955	16	30123335	MAPK3	3.71074e-08	7.43054	0.0293499	0.400244	0.436327	3.71074e-08	410970	finngen_R10_G.clump	TRUE	reported	2	1	TRUE	7.371e-05	30.2947	7.37103e-05	410970	1.78727e-07	420531	TRUE	0.000198051
		rs34147202	C	T	C	T	-0.212046	-0.004863	0.257411	0.24249	FALSE	FALSE	FALSE	JoGKij	0.03301	0.882897	420531	outcome	TRUE	reported	textfile	2576	417955	19	18179605	IFI30	5.07937e-10	9.29419	0.0341094	0.218445	0.257641	5.07937e-10	410970	finngen_R10_G.clump	TRUE	reported	2	1	TRUE	9.40288e-05	38.6465	9.40293e-05	410970	5.16085e-08	420531	TRUE	1.57887e-05
		rs6564639	G	A	G	A	0.158465	0.1395	0.572507	0.999752	FALSE	FALSE	FALSE	JoGKij	1.059	0.895179	420531	outcome	TRUE	reported	textfile	2576	417955	16	79078553	WWOX	7.46569e-08	7.12693	0.0294567	0.612785	0.572269	7.46569e-08	410970	finngen_R10_G.clump	TRUE	reported	2	1	TRUE	7.04138e-05	28.9399	7.04141e-05	410970	4.1263e-08	420531	TRUE	0.000189142
		rs75518104	C	T	C	T	0.69768	0.1685	0.0338478	0.994725	FALSE	FALSE	FALSE	JoGKij	0.2071	0.415911	420531	outcome	TRUE	reported	textfile	2576	417955	6	31439975	MICA	4.61424e-28	27.3359	0.0635237	0.0662223	0.0336569	4.61424e-28	410970	finngen_R10_G.clump	TRUE	reported	2	1	TRUE	0.000293429	120.625	0.000293431	410970	1.57414e-06	420531	TRUE	4.54412e-13
		rs8045630	T	C	T	C	-0.175844	1.787	0.579456	6.91899e-05	FALSE	FALSE	FALSE	JoGKij	1.696	0.292146	420531	outcome	TRUE	reported	textfile	2576	417955	16	11137483	CLEC16A	1.52297e-09	8.81731	0.0291041	0.535394	0.579716	1.52297e-09	410970	finngen_R10_G.clump	TRUE	reported	2	1	TRUE	8.88174e-05	36.5044	8.88178e-05	410970	2.63998e-06	420531	TRUE	0.000376629
	finngen_R10_G6_MYASTH.clump	rs10060442	A	G	A	G	-0.727428	-0.07655	0.0803211	0.00489877	FALSE	FALSE	FALSE	JoGKij	0.2187	0.726273	420531	outcome	TRUE	reported	textfile	2576	417955	5	125891879	GRAMD3	3.4325e-07	6.46439	0.142689	0.0369104	0.0803701	3.4325e-07	408891	finngen_R10_G6_MYASTH.clump	TRUE	reported	2	1	TRUE	6.35571e-05	25.9894	6.35574e-05	408891	2.91338e-07	420531	TRUE	0.000713778
		rs116600992	A	G	A	G	0.488612	1.85	0.0804097	5.31744e-05	FALSE	FALSE	FALSE	JoGKij	1.716	0.280931	420531	outcome	TRUE	reported	textfile	2576	417955	3	70248215	RP11-231I13.2	3.80733e-06	5.41938	0.105723	0.123389	0.0803612	3.80733e-06	408891	finngen_R10_G6_MYASTH.clump	TRUE	reported	2	1	TRUE	5.22347e-05	21.3593	5.2235e-05	408891	2.76383e-06	420531	TRUE	0.0112818
		rs67869315	G	A	G	A	-0.489782	-1.181	0.136039	0.000169498	FALSE	FALSE	FALSE	JoGKij	1.12	0.291743	420531	outcome	TRUE	reported	textfile	2576	417955	11	37168382	C11orf74	3.25012e-06	5.4881	0.105231	0.0836247	0.136098	3.25012e-06	408891	finngen_R10_G6_MYASTH.clump	TRUE	reported	2	1	TRUE	5.2977e-05	21.6629	5.29773e-05	408891	2.64403e-06	420531	TRUE	0.0100607
	finngen_R10_M13_RH.clump	rs11171710	G	A	G	A	0.066988	1.229	0.447613	0.99986	FALSE	FALSE	FALSE	JoGKij	1.274	0.334657	420531	outcome	TRUE	reported	textfile	2576	417955	12	55974294	RAB5B	1.93157e-07	6.71409	0.012868	0.461715	0.446882	1.93157e-07	276465	finngen_R10_M13_RH.clump	TRUE	reported	2	1	TRUE	9.80142e-05	27.1	9.8015e-05	276465	2.21293e-06	420531	TRUE	0.000590395
		rs11513729	C	T	C	T	0.103409	-0.04849	0.380545	0.00304023	FALSE	FALSE	FALSE	JoGKij	0.2559	0.849728	420531	outcome	TRUE	reported	textfile	2576	417955	12	111835695	MAPKAPK5	2.5171e-15	14.5991	0.0130686	0.402876	0.379387	2.5171e-15	276465	finngen_R10_M13_RH.clump	TRUE	reported	2	1	TRUE	0.000226423	62.6117	0.000226424	276465	8.53823e-08	420531	TRUE	1.67328e-09
		rs117292830	G	A	G	A	0.708858	-1.089	0.0372802	9.86004e-05	FALSE	FALSE	FALSE	JoGKij	1.434	0.447301	420531	outcome	TRUE	reported	textfile	2576	417955	6	31250491	HLA-C	7.97995e-147	146.098	0.0274707	0.0703915	0.0355644	7.97995e-147	276465	finngen_R10_M13_RH.clump	TRUE	reported	2	1	TRUE	0.00240267	665.849	0.00240269	276465	1.37139e-06	420531	TRUE	3.58546e-85
		rs12498981	A	G	A	G	0.0875826	-0.02579	0.165784	0.614755	FALSE	FALSE	FALSE	JoGKij	0.02899	0.373594	420531	outcome	TRUE	reported	textfile	2576	417955	4	105472390	PPA2	2.18394e-07	6.66076	0.0168982	0.177892	0.165156	2.18394e-07	276465	finngen_R10_M13_RH.clump	TRUE	reported	2	1	TRUE	9.71566e-05	26.8628	9.71573e-05	276465	1.88196e-06	420531	TRUE	0.000529183
		rs13180950	T	C	T	C	0.0889416	-1.093	0.155959	0.000801133	FALSE	FALSE	FALSE	JoGKij	0.503	0.0297167	420531	outcome	TRUE	reported	textfile	2576	417955	5	151072992	TNIP1	2.75727e-07	6.55952	0.0173061	0.167911	0.15534	2.75727e-07	276465	finngen_R10_M13_RH.clump	TRUE	reported	2	1	TRUE	9.55278e-05	26.4124	9.55285e-05	276465	1.1228e-05	420531	TRUE	0.00870594
		rs2476601	A	G	A	G	-0.355788	-0.02833	0.851561	0.746869	FALSE	FALSE	FALSE	JoGKij	0.03254	0.383972	420531	outcome	TRUE	reported	textfile	2576	417955	1	113834946	PTPN22	1.89234e-102	101.723	0.0165552	0.803394	0.854057	1.89234e-102	276465	finngen_R10_M13_RH.clump	TRUE	reported	2	1	TRUE	0.00166782	461.86	0.00166783	276465	1.80244e-06	420531	TRUE	1.32974e-58
		rs548877	A	G	A	G	0.102047	0.06029	0.176029	0.985473	FALSE	FALSE	FALSE	JoGKij	0.1198	0.614611	420531	outcome	TRUE	reported	textfile	2576	417955	11	118429525	ATP5L	5.45896e-10	9.26289	0.0164451	0.191014	0.175253	5.45896e-10	276465	finngen_R10_M13_RH.clump	TRUE	reported	2	1	TRUE	0.00013926	38.5056	0.000139261	276465	6.02255e-07	420531	TRUE	6.70205e-06
		rs6065926	A	G	A	G	0.0787581	1.896	0.728297	0.000161758	FALSE	FALSE	FALSE	JoGKij	1.276	0.137278	420531	outcome	TRUE	reported	textfile	2576	417955	20	46107215	CD40	5.42276e-08	7.26578	0.014486	0.741461	0.727615	5.42276e-08	276465	finngen_R10_M13_RH.clump	TRUE	reported	2	1	TRUE	0.000106907	29.559	0.000106908	276465	5.25021e-06	420531	TRUE	0.00101191
		rs62054623	A	G	A	G	-0.108476	-0.01415	0.108686	0.777987	FALSE	FALSE	FALSE	JoGKij	0.03396	0.676862	420531	outcome	TRUE	reported	textfile	2576	417955	16	90034682	GAS8	4.25755e-07	6.37084	0.0214504	0.0999892	0.109137	4.25755e-07	276465	finngen_R10_M13_RH.clump	TRUE	reported	2	1	TRUE	9.24946e-05	25.5737	9.24952e-05	276465	4.1284e-07	420531	TRUE	0.000246746
		rs62184398	T	C	T	C	0.245176	0.4293	0.0166346	0.999516	FALSE	FALSE	FALSE	JoGKij	0.721	0.551569	420531	outcome	TRUE	reported	textfile	2576	417955	2	234454210	ARL4C	2.52499e-07	6.59774	0.047553	0.0198991	0.0164654	2.52499e-07	276465	finngen_R10_M13_RH.clump	TRUE	reported	2	1	TRUE	9.61431e-05	26.5826	9.61438e-05	276465	8.43053e-07	420531	TRUE	0.000283683
		rs6456160	T	C	T	C	-0.081607	0.5231	0.556798	0.999534	FALSE	FALSE	FALSE	JoGKij	0.7478	0.484172	420531	outcome	TRUE	reported	textfile	2576	417955	6	167117605	CCR6	1.69918e-10	9.76976	0.0127784	0.535989	0.557877	1.69918e-10	276465	finngen_R10_M13_RH.clump	TRUE	reported	2	1	TRUE	0.000147502	40.7848	0.000147503	276465	1.1636e-06	420531	TRUE	6.18626e-06
		rs66654254	G	A	G	A	-0.0678994	-0.1075	0.434714	0.0120325	FALSE	FALSE	FALSE	JoGKij	0.1302	0.408978	420531	outcome	TRUE	reported	textfile	2576	417955	4	40258109	RHOH	1.91064e-07	6.71882	0.013038	0.418891	0.435534	1.91064e-07	276465	finngen_R10_M13_RH.clump	TRUE	reported	2	1	TRUE	9.80905e-05	27.1211	9.80913e-05	276465	1.62106e-06	420531	TRUE	0.000423289
		rs75431337	C	T	C	T	0.262356	-0.002504	0.0728926	0.985289	FALSE	FALSE	FALSE	JoGKij	0.1164	0.982836	420531	outcome	TRUE	reported	textfile	2576	417955	6	28410767	ZSCAN12	8.07793e-31	30.0927	0.02273	0.0923132	0.0718862	8.07793e-31	276465	finngen_R10_M13_RH.clump	TRUE	reported	2	1	TRUE	0.000481652	133.223	0.000481656	276465	1.10044e-09	420531	TRUE	3.51508e-19
		rs76715626	T	C	T	C	0.15301	-0.6568	0.0595064	0.000352187	FALSE	FALSE	FALSE	JoGKij	0.8461	0.437623	420531	outcome	TRUE	reported	textfile	2576	417955	16	27386721	IL21R	3.28905e-09	8.48293	0.0258617	0.0688093	0.0590243	3.28905e-09	276465	finngen_R10_M13_RH.clump	TRUE	reported	2	1	TRUE	0.000126599	35.0044	0.0001266	276465	1.43293e-06	420531	TRUE	4.01439e-05
		rs7731626	G	A	G	A	-0.117043	-0.06783	0.278721	0.999818	FALSE	FALSE	FALSE	JoGKij	1.052	0.948571	420531	outcome	TRUE	reported	textfile	2576	417955	5	56148856	ANKRD55	5.07809e-16	15.2943	0.0144327	0.256804	0.279857	5.07809e-16	276465	finngen_R10_M13_RH.clump	TRUE	reported	2	1	TRUE	0.000237822	65.7647	0.000237824	276465	9.8859e-09	420531	TRUE	3.8924e-10
		rs78248443	C	T	C	T	-0.173002	-1.78	0.0753395	3.66936e-05	FALSE	FALSE	FALSE	JoGKij	3.489	0.609958	420531	outcome	TRUE	reported	textfile	2576	417955	1	64689489	CACHD1	8.09096e-12	11.092	0.025304	0.065119	0.0758692	8.09096e-12	276465	finngen_R10_M13_RH.clump	TRUE	reported	2	1	TRUE	0.000169048	46.7434	0.000169049	276465	6.1893e-07	420531	TRUE	6.06415e-07
		rs7902904	G	A	G	A	0.0816081	-0.05407	0.530366	0.0305814	FALSE	FALSE	FALSE	JoGKij	0.0818	0.508628	420531	outcome	TRUE	reported	textfile	2576	417955	10	62048902	ARID5B	2.1716e-10	9.66322	0.0128543	0.548515	0.529426	2.1716e-10	276465	finngen_R10_M13_RH.clump	TRUE	reported	2	1	TRUE	0.000145769	40.3057	0.00014577	276465	1.03899e-06	420531	TRUE	6.33296e-06
		rs8002731	A	C	A	C	-0.0901996	1.092	0.362796	0.999832	FALSE	FALSE	FALSE	JoGKij	1.15	0.342295	420531	outcome	TRUE	reported	textfile	2576	417955	13	39788092	COG6	1.59551e-11	10.7971	0.0133849	0.344023	0.363769	1.59551e-11	276465	finngen_R10_M13_RH.clump	TRUE	reported	2	1	TRUE	0.000164236	45.4125	0.000164237	276465	2.14414e-06	420531	TRUE	3.54717e-06
		rs867610	T	C	T	C	0.0645522	-0.1765	0.464423	0.00104151	FALSE	FALSE	FALSE	JoGKij	0.4741	0.709578	420531	outcome	TRUE	reported	textfile	2576	417955	9	124323850	NEK6	4.57394e-07	6.33971	0.0127994	0.479407	0.463646	4.57394e-07	276465	finngen_R10_M13_RH.clump	TRUE	reported	2	1	TRUE	9.19947e-05	25.4355	9.19954e-05	276465	3.29574e-07	420531	TRUE	0.000230562
		rs9368699	T	C	T	C	0.402705	13.47	0.0321498	2.85514e-05	FALSE	FALSE	FALSE	JoGKij	5.496	0.0142561	420531	outcome	TRUE	reported	textfile	2576	417955	6	31834764	C6orf48	1.28086e-35	34.8925	0.0323276	0.0459217	0.0314361	1.28086e-35	276465	finngen_R10_M13_RH.clump	TRUE	reported	2	1	TRUE	0.000560975	155.176	0.000560979	276465	1.42837e-05	420531	TRUE	4.23806e-16
		rs9708958	A	G	A	G	-0.0688941	0.2508	0.644922	0.998284	FALSE	FALSE	FALSE	JoGKij	0.3575	0.482948	420531	outcome	TRUE	reported	textfile	2576	417955	16	28911422	RABEP2	2.22408e-07	6.65285	0.0133011	0.629881	0.645701	2.22408e-07	276465	finngen_R10_M13_RH.clump	TRUE	reported	2	1	TRUE	9.70301e-05	26.8278	9.70308e-05	276465	1.17033e-06	420531	TRUE	0.000341807
	finngen_R10_SL.clump	rs17153419	A	G	A	G	0.238889	-0.04636	0.325511	0.0550168	FALSE	FALSE	FALSE	JoGKij	0.06343	0.464836	420531	outcome	TRUE	reported	textfile	2576	417955	8	11536724	BLK	7.42045e-08	7.12957	0.0443976	0.377939	0.325326	7.42045e-08	307587	finngen_R10_SL.clump	TRUE	reported	2	1	TRUE	9.41162e-05	28.9515	9.41168e-05	307587	1.27028e-06	420531	TRUE	0.000301443
		rs3219184	A	G	A	G	-0.297734	0.3478	0.202247	0.998598	FALSE	FALSE	FALSE	JoGKij	0.408	0.393913	420531	outcome	TRUE	reported	textfile	2576	417955	6	31547363	ATP6V1G2,NFKBIL1	1.85973e-07	6.73055	0.0571155	0.153278	0.20242	1.85973e-07	307587	finngen_R10_SL.clump	TRUE	reported	2	1	TRUE	8.8337e-05	27.1735	8.83376e-05	307587	1.72799e-06	420531	TRUE	0.000655604
		rs4274624	C	T	C	T	-0.320351	-0.7867	0.771647	0.999566	FALSE	FALSE	FALSE	JoGKij	0.7153	0.271394	420531	outcome	TRUE	reported	textfile	2576	417955	2	191093930	STAT4	2.48771e-11	10.6042	0.0479992	0.710115	0.771865	2.48771e-11	307587	finngen_R10_SL.clump	TRUE	reported	2	1	TRUE	0.000144795	44.5432	0.000144796	307587	2.87637e-06	420531	TRUE	1.31755e-05
		rs56824628	G	A	G	A	0.384804	0.01557	0.0800606	0.00527193	FALSE	FALSE	FALSE	JoGKij	0.2153	0.942345	420531	outcome	TRUE	reported	textfile	2576	417955	16	46920478	GPT2	4.3013e-08	7.3664	0.0702452	0.11641	0.0799322	4.3013e-08	307587	finngen_R10_SL.clump	TRUE	reported	2	1	TRUE	9.75518e-05	30.0084	9.75525e-05	307587	1.24364e-08	420531	TRUE	3.85396e-05
		rs79590198	G	A	G	A	0.332029	0.1839	0.109831	0.00478835	FALSE	FALSE	FALSE	JoGKij	0.2066	0.373422	420531	outcome	TRUE	reported	textfile	2576	417955	5	143307371	NR3C1	1.78e-07	6.74958	0.0635953	0.142998	0.109714	1.78e-07	307587	finngen_R10_SL.clump	TRUE	reported	2	1	TRUE	8.86126e-05	27.2583	8.86132e-05	307587	1.88411e-06	420531	TRUE	0.000700992
	finngen_R10_ULCE.clump	rs10060969	T	C	T	C	0.115827	-0.6498	0.289453	0.999977	FALSE	FALSE	FALSE	JoGKij	3.3	0.843879	420531	outcome	TRUE	reported	textfile	2576	417955	5	159393053	IL12B	1.24859e-07	6.90358	0.021911	0.31269	0.289157	1.24859e-07	397977	finngen_R10_ULCE.clump	TRUE	reported	2	1	TRUE	7.02113e-05	27.9443	7.02116e-05	397977	9.2201e-08	420531	TRUE	0.00026047
		rs10265392	C	T	C	T	-0.155074	0.61	0.873718	0.000110837	FALSE	FALSE	FALSE	JoGKij	1.353	0.652079	420531	outcome	TRUE	reported	textfile	2576	417955	7	5148054	WIPI2	1.40527e-07	6.85224	0.0294562	0.85645	0.873938	1.40527e-07	397977	finngen_R10_ULCE.clump	TRUE	reported	2	1	TRUE	6.96364e-05	27.7155	6.96368e-05	397977	4.83357e-07	420531	TRUE	0.000541936
		rs10807943	T	C	T	C	-0.319094	-0.09007	0.936981	0.986744	FALSE	FALSE	FALSE	JoGKij	0.1366	0.509683	420531	outcome	TRUE	reported	textfile	2576	417955	7	5301033	SLC29A4	6.87068e-17	16.163	0.0382184	0.916568	0.937241	6.87068e-17	397977	finngen_R10_ULCE.clump	TRUE	reported	2	1	TRUE	0.000175129	69.7092	0.00017513	397977	1.03386e-06	420531	TRUE	3.30195e-08
		rs11531541	G	A	G	A	0.192786	-0.2368	0.0973029	0.00921529	FALSE	FALSE	FALSE	JoGKij	0.1512	0.117301	420531	outcome	TRUE	reported	textfile	2576	417955	7	109084277	DNAJB9	3.1095e-09	8.50731	0.0325338	0.115879	0.0970664	3.1095e-09	397977	finngen_R10_ULCE.clump	TRUE	reported	2	1	TRUE	8.82237e-05	35.1139	8.82241e-05	397977	5.83259e-06	420531	TRUE	0.00160321
		rs117443671	T	C	T	C	-0.223562	1.03	0.0646055	0.999854	FALSE	FALSE	FALSE	JoGKij	1.274	0.419083	420531	outcome	TRUE	reported	textfile	2576	417955	7	151155385	GBX1	3.2204e-07	6.49209	0.0437494	0.0521946	0.0647635	3.2204e-07	397977	finngen_R10_ULCE.clump	TRUE	reported	2	1	TRUE	6.56093e-05	26.1126	6.56096e-05	397977	1.55431e-06	420531	TRUE	0.00194168
		rs11810755	C	T	C	T	-0.232662	-1.616	0.0766055	6.04217e-05	FALSE	FALSE	FALSE	JoGKij	2.317	0.485736	420531	outcome	TRUE	reported	textfile	2576	417955	1	22408837	ZBTB40	1.0256e-08	7.98902	0.0406295	0.0621063	0.0767901	1.0256e-08	397977	finngen_R10_ULCE.clump	TRUE	reported	2	1	TRUE	8.23899e-05	32.7918	8.23904e-05	397977	1.15674e-06	420531	TRUE	0.000296643
		rs12263718	A	G	A	G	-0.104333	0.9767	0.4338	0.000592254	FALSE	FALSE	FALSE	JoGKij	0.6179	0.113972	420531	outcome	TRUE	reported	textfile	2576	417955	10	62672972	ZNF365	3.38595e-07	6.47032	0.020455	0.409109	0.434114	3.38595e-07	397977	finngen_R10_ULCE.clump	TRUE	reported	2	1	TRUE	6.53669e-05	26.0161	6.53673e-05	397977	5.94138e-06	420531	TRUE	0.0106558
		rs1456524	T	C	T	C	-0.106717	-3.257	0.583018	0.999955	FALSE	FALSE	FALSE	JoGKij	2.168	0.133045	420531	outcome	TRUE	reported	textfile	2576	417955	2	198901327	PLCL1	1.43751e-07	6.84239	0.020287	0.55754	0.583342	1.43751e-07	397977	finngen_R10_ULCE.clump	TRUE	reported	2	1	TRUE	6.95254e-05	27.6713	6.95257e-05	397977	5.36684e-06	420531	TRUE	0.0064704
		rs34762726	G	A	G	A	0.127998	0.9602	0.412079	0.000185061	FALSE	FALSE	FALSE	JoGKij	1.003	0.338298	420531	outcome	TRUE	reported	textfile	2576	417955	3	49651777	BSN	3.40808e-10	9.46749	0.0203851	0.441835	0.4117	3.40808e-10	397977	finngen_R10_ULCE.clump	TRUE	reported	2	1	TRUE	9.90557e-05	39.4256	9.90562e-05	397977	2.17934e-06	420531	TRUE	0.00012656
		rs376365394	C	T	C	T	0.314248	0.4413	0.0403005	0.999662	FALSE	FALSE	FALSE	JoGKij	0.7657	0.564417	420531	outcome	TRUE	reported	textfile	2576	417955	1	120097192	NOTCH2	2.84643e-11	10.5457	0.0472248	0.0536635	0.0401304	2.84643e-11	397977	finngen_R10_ULCE.clump	TRUE	reported	2	1	TRUE	0.00011125	44.2795	0.00011125	397977	7.89868e-07	420531	TRUE	1.25552e-05
		rs3802657	G	T	G	T	-0.125684	-0.04698	0.246486	0.515823	FALSE	FALSE	FALSE	JoGKij	0.02865	0.101042	420531	outcome	TRUE	reported	textfile	2576	417955	10	89205951	CH25H	1.76116e-07	6.7542	0.024064	0.225306	0.246756	1.76116e-07	397977	finngen_R10_ULCE.clump	TRUE	reported	2	1	TRUE	6.85388e-05	27.2786	6.85392e-05	397977	6.39408e-06	420531	TRUE	0.0093163
		rs4587163	C	T	C	T	-0.194091	-0.008289	0.283813	0.454382	FALSE	FALSE	FALSE	JoGKij	0.02834	0.770016	420531	outcome	TRUE	reported	textfile	2576	417955	6	32625390	HLA-DQA1	2.44963e-17	16.6109	0.0229146	0.246498	0.284289	2.44963e-17	397977	finngen_R10_ULCE.clump	TRUE	reported	2	1	TRUE	0.00018024	71.7437	0.00018024	397977	2.03427e-07	420531	TRUE	4.43354e-09
		rs4654903	A	G	A	G	-0.162565	-0.04087	0.491093	0.0712526	FALSE	FALSE	FALSE	JoGKij	0.05515	0.45867	420531	outcome	TRUE	reported	textfile	2576	417955	1	19874497	OTUD3	6.04644e-16	15.2185	0.0200986	0.451567	0.491597	6.04644e-16	397977	finngen_R10_ULCE.clump	TRUE	reported	2	1	TRUE	0.000164359	65.4215	0.00016436	397977	1.30594e-06	420531	TRUE	1.28693e-07
		rs4676410	G	A	G	A	0.150784	-0.08277	0.270211	0.00502611	FALSE	FALSE	FALSE	JoGKij	0.2049	0.686278	420531	outcome	TRUE	reported	textfile	2576	417955	2	240624322	GPR35	1.17923e-11	10.9284	0.0222305	0.30097	0.269819	1.17923e-11	397977	finngen_R10_ULCE.clump	TRUE	reported	2	1	TRUE	0.000115586	46.0055	0.000115586	397977	3.88031e-07	420531	TRUE	4.65006e-06
		rs59655222	T	C	T	C	-0.141846	10.51	0.213033	1.85619e-05	FALSE	FALSE	FALSE	JoGKij	4.706	0.0254683	420531	outcome	TRUE	reported	textfile	2576	417955	1	200906769	C1orf106	2.00493e-08	7.6979	0.0252774	0.189787	0.213329	2.00493e-08	397977	finngen_R10_ULCE.clump	TRUE	reported	2	1	TRUE	7.91183e-05	31.4896	7.91187e-05	397977	1.18604e-05	420531	TRUE	0.0137036
		rs861119	A	C	A	C	-0.118492	1.127	0.768503	0.999904	FALSE	FALSE	FALSE	JoGKij	1.796	0.530396	420531	outcome	TRUE	reported	textfile	2576	417955	1	170173258	METTL11B	4.56247e-07	6.3408	0.0234924	0.748949	0.768752	4.56247e-07	397977	finngen_R10_ULCE.clump	TRUE	reported	2	1	TRUE	6.39201e-05	25.4402	6.39204e-05	397977	9.36351e-07	420531	TRUE	0.00148427
		rs9607629	A	G	A	G	-0.164417	-2.018	0.124955	2.90848e-05	FALSE	FALSE	FALSE	JoGKij	3.841	0.599377	420531	outcome	TRUE	reported	textfile	2576	417955	22	39274849	PDGFB	2.56171e-07	6.59147	0.0319063	0.106852	0.125185	2.56171e-07	397977	finngen_R10_ULCE.clump	TRUE	reported	2	1	TRUE	6.67196e-05	26.5545	6.672e-05	397977	6.56383e-07	420531	TRUE	0.000877
		rs9617090	C	T	C	T	-0.129295	-0.1009	0.372151	0.116039	FALSE	FALSE	FALSE	JoGKij	0.04431	0.0226986	420531	outcome	TRUE	reported	textfile	2576	417955	22	50000765	IL17REL	8.30654e-10	9.08058	0.0210614	0.343227	0.37252	8.30654e-10	397977	finngen_R10_ULCE.clump	TRUE	reported	2	1	TRUE	9.46869e-05	37.6866	9.46874e-05	397977	1.23304e-05	420531	TRUE	0.00491752
		rs9909593	A	G	A	G	0.146264	0.04533	0.528082	0.509468	FALSE	FALSE	FALSE	JoGKij	0.02831	0.10937	420531	outcome	TRUE	reported	textfile	2576	417955	17	39813896	IKZF3	4.68274e-13	12.3295	0.0202185	0.564661	0.527617	4.68274e-13	397977	finngen_R10_ULCE.clump	TRUE	reported	2	1	TRUE	0.000131481	52.3329	0.000131481	397977	6.09668e-06	420531	TRUE	4.72768e-05
Bone	finngen_R10.clump	rs17187735	T	C	T	C	0.585151	0.05219	0.0434744	0.228704	FALSE	FALSE	FALSE	GfiByJ	0.1296	0.687227	420149	outcome	TRUE	reported	textfile	172	419977	6	30077620	RNF39	2.02908e-37	36.6927	0.0457741	0.0753468	0.0430636	2.02908e-37	339432	finngen_R10.clump	TRUE	reported	2	1	TRUE	0.00048121	163.416	0.000481213	339432	3.85979e-07	420149	TRUE	2.52439e-20
		rs2013365	A	C	A	C	0.180051	0.04666	0.410567	0.941731	FALSE	FALSE	FALSE	GfiByJ	0.2313	0.840098	420149	outcome	TRUE	reported	textfile	172	419977	6	33795911	MLN	5.99239e-16	15.2224	0.0222574	0.457542	0.409961	5.99239e-16	339432	finngen_R10.clump	TRUE	reported	2	1	TRUE	0.000192755	65.4395	0.000192756	339432	9.68583e-08	420149	TRUE	4.06972e-09
		rs2416807	A	G	A	G	-0.116926	0.01377	0.561925	0.686201	FALSE	FALSE	FALSE	GfiByJ	0.1186	0.907549	420149	outcome	TRUE	reported	textfile	172	419977	9	120941860	C5	2.43596e-07	6.61333	0.0226489	0.533653	0.562289	2.43596e-07	339432	finngen_R10.clump	TRUE	reported	2	1	TRUE	7.85129e-05	26.6517	7.85134e-05	339432	3.20846e-08	420149	TRUE	0.00016865
		rs2476601	A	G	A	G	-0.529673	-0.1479	0.852489	0.746889	FALSE	FALSE	FALSE	GfiByJ	0.1243	0.233991	420149	outcome	TRUE	reported	textfile	172	419977	1	113834946	PTPN22	5.72532e-80	79.2422	0.0279713	0.774999	0.853488	5.72532e-80	339432	finngen_R10.clump	TRUE	reported	2	1	TRUE	0.00105531	358.581	0.00105531	339432	3.3697e-06	420149	TRUE	2.80673e-40
		rs2596468	A	G	A	G	0.501394	-0.04245	0.135691	0.853298	FALSE	FALSE	FALSE	GfiByJ	0.1525	0.780728	420149	outcome	TRUE	reported	textfile	172	419977	6	31424531	MICA	9.8787e-70	69.0053	0.0284049	0.207554	0.134764	9.8787e-70	339432	finngen_R10.clump	TRUE	reported	2	1	TRUE	0.000917108	311.58	0.000917113	339432	1.84423e-07	420149	TRUE	2.67778e-38
		rs3184504	T	C	T	C	-0.14132	-0.09764	0.592938	0.0672075	FALSE	FALSE	FALSE	GfiByJ	0.2165	0.651929	420149	outcome	TRUE	reported	textfile	172	419977	12	111446804	SH2B3	5.85221e-10	9.23268	0.0228142	0.560582	0.593355	5.85221e-10	339432	finngen_R10.clump	TRUE	reported	2	1	TRUE	0.00011303	38.3702	0.000113031	339432	4.84104e-07	420149	TRUE	1.66705e-05
		rs56994090	T	C	T	C	-0.162867	1.12	0.49458	0.999696	FALSE	FALSE	FALSE	GfiByJ	3.53	0.751104	420149	outcome	TRUE	reported	textfile	172	419977	14	100840110	RTL1	6.91353e-13	12.1603	0.0226799	0.455578	0.495083	6.91353e-13	339432	finngen_R10.clump	TRUE	reported	2	1	TRUE	0.000151903	51.5681	0.000151903	339432	2.39599e-07	420149	TRUE	2.91957e-07
		rs601338	G	A	G	A	0.143293	0.4765	0.374787	8.02192e-05	FALSE	FALSE	FALSE	GfiByJ	7.398	0.948637	420149	outcome	TRUE	reported	textfile	172	419977	19	48703417	FUT2	5.26272e-10	9.27879	0.0230707	0.410275	0.37433	5.26272e-10	339432	finngen_R10.clump	TRUE	reported	2	1	TRUE	0.000113639	38.5768	0.000113639	339432	9.87406e-09	420149	TRUE	4.73545e-06
		rs61759532	C	T	C	T	0.149394	-0.3223	0.189203	0.0179879	FALSE	FALSE	FALSE	GfiByJ	0.4231	0.446067	420149	outcome	TRUE	reported	textfile	172	419977	17	7337072	ACAP1	1.09066e-07	6.96231	0.0281296	0.211855	0.188911	1.09066e-07	339432	finngen_R10.clump	TRUE	reported	2	1	TRUE	8.30903e-05	28.2057	8.30908e-05	339432	1.38112e-06	420149	TRUE	0.000580418
		rs705700	T	C	T	C	0.162671	0.07017	0.385742	0.683006	FALSE	FALSE	FALSE	GfiByJ	0.1157	0.544252	420149	outcome	TRUE	reported	textfile	172	419977	12	55995509	RAB5B	1.51078e-12	11.8208	0.0229972	0.424859	0.385237	1.51078e-12	339432	finngen_R10.clump	TRUE	reported	2	1	TRUE	0.000147385	50.0343	0.000147386	339432	8.75457e-07	420149	TRUE	1.20254e-06
		rs7130222	T	G	T	G	-0.160067	-0.2505	0.261755	0.994297	FALSE	FALSE	FALSE	GfiByJ	0.7113	0.72477	420149	outcome	TRUE	reported	textfile	172	419977	11	2069226	IGF2	1.49948e-09	8.82406	0.0264817	0.229705	0.262168	1.49948e-09	339432	finngen_R10.clump	TRUE	reported	2	1	TRUE	0.000107625	36.535	0.000107625	339432	2.95195e-07	420149	TRUE	2.04502e-05
		rs7298027	C	T	C	T	0.115208	0.05247	0.426621	0.144003	FALSE	FALSE	FALSE	GfiByJ	0.1549	0.734852	420149	outcome	TRUE	reported	textfile	172	419977	12	53559963	ATF7,RP11-793H13.10	4.25696e-07	6.3709	0.0227815	0.449831	0.426321	4.25696e-07	339432	finngen_R10.clump	TRUE	reported	2	1	TRUE	7.53382e-05	25.574	7.53386e-05	339432	2.73098e-07	420149	TRUE	0.000408375
		rs74281415	G	A	G	A	0.168238	-0.1879	0.151079	0.737685	FALSE	FALSE	FALSE	GfiByJ	0.1223	0.124394	420149	outcome	TRUE	reported	textfile	172	419977	3	32302002	CMTM8	3.63488e-08	7.43951	0.0305458	0.171962	0.15081	3.63488e-08	339432	finngen_R10.clump	TRUE	reported	2	1	TRUE	8.93621e-05	30.3349	8.93627e-05	339432	5.6182e-06	420149	TRUE	0.0021467
		rs77309262	C	T	C	T	-0.789101	-1.105	0.043428	5.73265e-05	FALSE	FALSE	FALSE	GfiByJ	7.191	0.87793	420149	outcome	TRUE	reported	textfile	172	419977	6	29949244	HLA-A	2.69277e-32	31.5698	0.0666966	0.0205928	0.0437224	2.69277e-32	339432	finngen_R10.clump	TRUE	reported	2	1	TRUE	0.000412217	139.977	0.000412219	339432	5.62011e-08	420149	TRUE	3.4418e-18
		rs9273060	A	G	A	G	0.190039	0.4545	0.275983	0.993927	FALSE	FALSE	FALSE	GfiByJ	0.7053	0.519278	420149	outcome	TRUE	reported	textfile	172	419977	6	32644337	HLA-DQA1	3.74973e-15	14.426	0.0241686	0.313247	0.275503	3.74973e-15	339432	finngen_R10.clump	TRUE	reported	2	1	TRUE	0.000182117	61.8272	0.000182118	339432	9.88367e-07	420149	TRUE	6.05996e-08
		rs9934969	G	A	G	A	-0.158495	1.304	0.304131	0.99997	FALSE	FALSE	FALSE	GfiByJ	11.24	0.907632	420149	outcome	TRUE	reported	textfile	172	419977	16	11072145	CLEC16A	2.68974e-10	9.57029	0.0250955	0.271087	0.304557	2.68974e-10	339432	finngen_R10.clump	TRUE	reported	2	1	TRUE	0.000117499	39.8875	0.0001175	339432	3.20347e-08	420149	TRUE	3.84668e-06
	finngen_R10_CHRO.clump	rs10807943	T	C	T	C	-0.387971	0.3477	0.937093	0.986752	FALSE	FALSE	FALSE	GfiByJ	0.5248	0.507575	420149	outcome	TRUE	reported	textfile	172	419977	7	5301033	SLC29A4	3.94548e-12	11.4039	0.0559107	0.910547	0.937241	3.94548e-12	395165	finngen_R10_CHRO.clump	TRUE	reported	2	1	TRUE	0.000121836	48.1511	0.000121837	395165	1.04477e-06	420149	TRUE	6.18536e-06
		rs111329837	C	T	C	T	-0.295911	-0.1287	0.0853235	0.311789	FALSE	FALSE	FALSE	GfiByJ	0.1163	0.268658	420149	outcome	TRUE	reported	textfile	172	419977	6	99597494	PRDM13	4.39268e-07	6.35727	0.0585835	0.065361	0.0854348	4.39268e-07	395165	finngen_R10_CHRO.clump	TRUE	reported	2	1	TRUE	6.45602e-05	25.5135	6.45606e-05	395165	2.91471e-06	420149	TRUE	0.00429666
		rs12564022	C	T	C	T	0.237784	1.073	0.244202	0.999523	FALSE	FALSE	FALSE	GfiByJ	2.62	0.682025	420149	outcome	TRUE	reported	textfile	172	419977	1	67205072	C1orf141,IL23R	1.82642e-12	11.7384	0.033742	0.290088	0.243946	1.82642e-12	395165	finngen_R10_CHRO.clump	TRUE	reported	2	1	TRUE	0.000125658	49.6617	0.000125659	395165	3.99204e-07	420149	TRUE	1.80952e-06
		rs4676410	G	A	G	A	0.175606	0.1319	0.270025	0.00502832	FALSE	FALSE	FALSE	GfiByJ	0.7776	0.865287	420149	outcome	TRUE	reported	textfile	172	419977	2	240624322	GPR35	1.23276e-07	6.90912	0.0332048	0.307074	0.269819	1.23276e-07	395165	finngen_R10_CHRO.clump	TRUE	reported	2	1	TRUE	7.0773e-05	27.9689	7.07734e-05	395165	6.84819e-08	420149	TRUE	0.000234784
		rs6866614	A	G	A	G	-0.165017	-0.07653	0.68231	0.220594	FALSE	FALSE	FALSE	GfiByJ	0.1304	0.557314	420149	outcome	TRUE	reported	textfile	172	419977	5	132451445	C5orf56	2.24047e-07	6.64966	0.0318677	0.645444	0.682516	2.24047e-07	395165	finngen_R10_CHRO.clump	TRUE	reported	2	1	TRUE	6.78497e-05	26.8135	6.78501e-05	395165	8.19798e-07	420149	TRUE	0.000937699
	finngen_R10_G.clump	rs10421112	C	T	C	T	0.172809	-1.174	0.360049	0.000456118	FALSE	FALSE	FALSE	GfiByJ	2.677	0.660846	420149	outcome	TRUE	reported	textfile	172	419977	19	16414580	EPS15L1	6.07533e-09	8.21643	0.0297195	0.395784	0.359838	6.07533e-09	410970	finngen_R10_G.clump	TRUE	reported	2	1	TRUE	8.22629e-05	33.8102	8.22633e-05	410970	4.5776e-07	420149	TRUE	0.000130355
		rs115037059	T	C	T	C	-0.678715	0.2158	0.0218868	0.959364	FALSE	FALSE	FALSE	GfiByJ	0.2742	0.431122	420149	outcome	TRUE	reported	textfile	172	419977	3	160288685	IFT80,RP11-432B6.3	3.60097e-08	7.44358	0.123193	0.0113105	0.0219491	3.60097e-08	410970	finngen_R10_G.clump	TRUE	reported	2	1	TRUE	7.38517e-05	30.3529	7.38521e-05	410970	1.47423e-06	420149	TRUE	0.000769089
		rs2647929	T	C	T	C	0.152966	0.8544	0.53685	0.999953	FALSE	FALSE	FALSE	GfiByJ	7.444	0.908615	420149	outcome	TRUE	reported	textfile	172	419977	3	159975782	IL12A	1.52195e-07	6.8176	0.0291371	0.575688	0.536621	1.52195e-07	410970	finngen_R10_G.clump	TRUE	reported	2	1	TRUE	6.70591e-05	27.561	6.70595e-05	410970	3.13551e-08	420149	TRUE	0.000260302
		rs28529403	T	C	T	C	-0.161544	-0.02951	0.436115	0.0513992	FALSE	FALSE	FALSE	GfiByJ	0.2458	0.90442	420149	outcome	TRUE	reported	textfile	172	419977	16	30123335	MAPK3	3.71074e-08	7.43054	0.0293499	0.400244	0.436327	3.71074e-08	410970	finngen_R10_G.clump	TRUE	reported	2	1	TRUE	7.371e-05	30.2947	7.37103e-05	410970	3.43063e-08	420149	TRUE	0.000128704
		rs34147202	C	T	C	T	-0.212046	0.08808	0.257411	0.242406	FALSE	FALSE	FALSE	GfiByJ	0.1261	0.484953	420149	outcome	TRUE	reported	textfile	172	419977	19	18179605	IFI30	5.07937e-10	9.29419	0.0341094	0.218445	0.257641	5.07937e-10	410970	finngen_R10_G.clump	TRUE	reported	2	1	TRUE	9.40288e-05	38.6465	9.40293e-05	410970	1.16124e-06	420149	TRUE	8.53742e-05
		rs6564639	G	A	G	A	0.158465	1.267	0.572507	0.999751	FALSE	FALSE	FALSE	GfiByJ	3.645	0.728115	420149	outcome	TRUE	reported	textfile	172	419977	16	79078553	WWOX	7.46569e-08	7.12693	0.0294567	0.612785	0.572269	7.46569e-08	410970	finngen_R10_G.clump	TRUE	reported	2	1	TRUE	7.04138e-05	28.9399	7.04141e-05	410970	2.87579e-07	420149	TRUE	0.000343048
		rs75518104	C	T	C	T	0.69768	-0.4497	0.0338478	0.994722	FALSE	FALSE	FALSE	GfiByJ	0.7997	0.573852	420149	outcome	TRUE	reported	textfile	172	419977	6	31439975	MICA	4.61424e-28	27.3359	0.0635237	0.0662223	0.0336569	4.61424e-28	410970	finngen_R10_G.clump	TRUE	reported	2	1	TRUE	0.000293429	120.625	0.000293431	410970	7.52645e-07	420149	TRUE	1.23388e-13
		rs8045630	T	C	T	C	-0.175844	-1.051	0.579456	6.92516e-05	FALSE	FALSE	FALSE	GfiByJ	5.973	0.86028	420149	outcome	TRUE	reported	textfile	172	419977	16	11137483	CLEC16A	1.52297e-09	8.81731	0.0291041	0.535394	0.579716	1.52297e-09	410970	finngen_R10_G.clump	TRUE	reported	2	1	TRUE	8.88174e-05	36.5044	8.88178e-05	410970	7.36918e-08	420149	TRUE	3.01947e-05
	finngen_R10_G6_MYASTH.clump	rs10060442	A	G	A	G	-0.727428	0.2429	0.0803211	0.00490041	FALSE	FALSE	FALSE	GfiByJ	0.8412	0.772859	420149	outcome	TRUE	reported	textfile	172	419977	5	125891879	GRAMD3	3.4325e-07	6.46439	0.142689	0.0369104	0.0803701	3.4325e-07	408891	finngen_R10_G6_MYASTH.clump	TRUE	reported	2	1	TRUE	6.35571e-05	25.9894	6.35574e-05	408891	1.98452e-07	420149	TRUE	0.000611662
		rs116600992	A	G	A	G	0.488612	-1.029	0.0804097	5.32282e-05	FALSE	FALSE	FALSE	GfiByJ	6.651	0.877082	420149	outcome	TRUE	reported	textfile	172	419977	3	70248215	RP11-231I13.2	3.80733e-06	5.41938	0.105723	0.123389	0.0803612	3.80733e-06	408891	finngen_R10_G6_MYASTH.clump	TRUE	reported	2	1	TRUE	5.22347e-05	21.3593	5.2235e-05	408891	5.69712e-08	420149	TRUE	0.0014656
		rs145157152	C	T	C	T	1.59147	-1.065	0.00327474	0.000135345	FALSE	FALSE	FALSE	GfiByJ	5.114	0.834968	420149	outcome	TRUE	reported	textfile	172	419977	2	178857997	CCDC141	8.60082e-07	6.06546	0.32339	0.0162179	0.00326013	8.60082e-07	408891	finngen_R10_G6_MYASTH.clump	TRUE	reported	2	1	TRUE	5.92257e-05	24.2182	5.9226e-05	408891	1.03223e-07	420149	TRUE	0.000787712
		rs67869315	G	A	G	A	-0.489782	15.12	0.136039	0.000169586	FALSE	FALSE	FALSE	GfiByJ	6.566	0.0213304	420149	outcome	TRUE	reported	textfile	172	419977	11	37168382	C11orf74	3.25012e-06	5.4881	0.105231	0.0836247	0.136098	3.25012e-06	408891	finngen_R10_G6_MYASTH.clump	TRUE	reported	2	1	TRUE	5.2977e-05	21.6629	5.29773e-05	408891	1.2621e-05	420149	TRUE	0.0898567
	finngen_R10_M13_RH.clump	rs11171710	G	A	G	A	0.066988	1.222	0.447613	0.99986	FALSE	FALSE	FALSE	GfiByJ	5.183	0.813636	420149	outcome	TRUE	reported	textfile	172	419977	12	55974294	RAB5B	1.93157e-07	6.71409	0.012868	0.461715	0.446882	1.93157e-07	276465	finngen_R10_M13_RH.clump	TRUE	reported	2	1	TRUE	9.80142e-05	27.1	9.8015e-05	276465	1.32306e-07	420149	TRUE	9.84883e-05
		rs11513729	C	T	C	T	0.103409	-1.006	0.380545	0.00304175	FALSE	FALSE	FALSE	GfiByJ	0.965	0.297167	420149	outcome	TRUE	reported	textfile	172	419977	12	111835695	MAPKAPK5	2.5171e-15	14.5991	0.0130686	0.402876	0.379387	2.5171e-15	276465	finngen_R10_M13_RH.clump	TRUE	reported	2	1	TRUE	0.000226423	62.6117	0.000226424	276465	2.58666e-06	420149	TRUE	4.06039e-08
		rs117292830	G	A	G	A	0.708858	-1.112	0.0372802	9.86896e-05	FALSE	FALSE	FALSE	GfiByJ	5.868	0.849689	420149	outcome	TRUE	reported	textfile	172	419977	6	31250491	HLA-C	7.97995e-147	146.098	0.0274707	0.0703915	0.0355644	7.97995e-147	276465	finngen_R10_M13_RH.clump	TRUE	reported	2	1	TRUE	0.00240267	665.849	0.00240269	276465	8.54728e-08	420149	TRUE	3.1747e-88
		rs12498981	A	G	A	G	0.0875826	-0.06308	0.165784	0.614693	FALSE	FALSE	FALSE	GfiByJ	0.1107	0.568722	420149	outcome	TRUE	reported	textfile	172	419977	4	105472390	PPA2	2.18394e-07	6.66076	0.0168982	0.177892	0.165156	2.18394e-07	276465	finngen_R10_M13_RH.clump	TRUE	reported	2	1	TRUE	9.71566e-05	26.8628	9.71573e-05	276465	7.72835e-07	420149	TRUE	0.000246267
		rs13180950	T	C	T	C	0.0889416	-1.16	0.155959	0.000801772	FALSE	FALSE	FALSE	GfiByJ	2.016	0.565067	420149	outcome	TRUE	reported	textfile	172	419977	5	151072992	TNIP1	2.75727e-07	6.55952	0.0173061	0.167911	0.15534	2.75727e-07	276465	finngen_R10_M13_RH.clump	TRUE	reported	2	1	TRUE	9.55278e-05	26.4124	9.55285e-05	276465	7.88013e-07	420149	TRUE	0.000284831
		rs2476601	A	G	A	G	-0.355788	-0.1479	0.851561	0.746889	FALSE	FALSE	FALSE	GfiByJ	0.1243	0.233991	420149	outcome	TRUE	reported	textfile	172	419977	1	113834946	PTPN22	1.89234e-102	101.723	0.0165552	0.803394	0.854057	1.89234e-102	276465	finngen_R10_M13_RH.clump	TRUE	reported	2	1	TRUE	0.00166782	461.86	0.00166783	276465	3.3697e-06	420149	TRUE	3.56512e-57
		rs3087243	G	A	G	A	-0.106542	0.1931	0.329393	0.0343726	FALSE	FALSE	FALSE	GfiByJ	0.2961	0.51428	420149	outcome	TRUE	reported	textfile	172	419977	2	203874196	CTLA4	8.20352e-15	14.086	0.0137219	0.306696	0.330569	8.20352e-15	276465	finngen_R10_M13_RH.clump	TRUE	reported	2	1	TRUE	0.000218011	60.2851	0.000218013	276465	1.01225e-06	420149	TRUE	1.92212e-08
		rs548877	A	G	A	G	0.102047	-0.01775	0.176029	0.98547	FALSE	FALSE	FALSE	GfiByJ	0.4631	0.969438	420149	outcome	TRUE	reported	textfile	172	419977	11	118429525	ATP5L	5.45896e-10	9.26289	0.0164451	0.191014	0.175253	5.45896e-10	276465	finngen_R10_M13_RH.clump	TRUE	reported	2	1	TRUE	0.00013926	38.5056	0.000139261	276465	3.4966e-09	420149	TRUE	1.62777e-06
		rs6065926	A	G	A	G	0.0787581	-1.256	0.728297	0.000160634	FALSE	FALSE	FALSE	GfiByJ	4.615	0.785416	420149	outcome	TRUE	reported	textfile	172	419977	20	46107215	CD40	5.42276e-08	7.26578	0.014486	0.741461	0.727615	5.42276e-08	276465	finngen_R10_M13_RH.clump	TRUE	reported	2	1	TRUE	0.000106907	29.559	0.000106908	276465	1.76293e-07	420149	TRUE	5.10428e-05
		rs62054623	A	G	A	G	-0.108476	0.06693	0.108686	0.778005	FALSE	FALSE	FALSE	GfiByJ	0.1301	0.606876	420149	outcome	TRUE	reported	textfile	172	419977	16	90034682	GAS8	4.25755e-07	6.37084	0.0214504	0.0999892	0.109137	4.25755e-07	276465	finngen_R10_M13_RH.clump	TRUE	reported	2	1	TRUE	9.24946e-05	25.5737	9.24952e-05	276465	6.2992e-07	420149	TRUE	0.000314284
		rs62184398	T	C	T	C	0.245176	1.083	0.0166346	0.999515	FALSE	FALSE	FALSE	GfiByJ	2.697	0.688018	420149	outcome	TRUE	reported	textfile	172	419977	2	234454210	ARL4C	2.52499e-07	6.59774	0.047553	0.0198991	0.0164654	2.52499e-07	276465	finngen_R10_M13_RH.clump	TRUE	reported	2	1	TRUE	9.61431e-05	26.5826	9.61438e-05	276465	3.8379e-07	420149	TRUE	0.000176084
		rs6456160	T	C	T	C	-0.081607	1.191	0.556798	0.999533	FALSE	FALSE	FALSE	GfiByJ	2.849	0.675927	420149	outcome	TRUE	reported	textfile	172	419977	6	167117605	CCR6	1.69918e-10	9.76976	0.0127784	0.535989	0.557877	1.69918e-10	276465	finngen_R10_M13_RH.clump	TRUE	reported	2	1	TRUE	0.000147502	40.7848	0.000147503	276465	4.15946e-07	420149	TRUE	2.65007e-06
		rs66654254	G	A	G	A	-0.0678994	0.474	0.434714	0.0120323	FALSE	FALSE	FALSE	GfiByJ	0.4967	0.339938	420149	outcome	TRUE	reported	textfile	172	419977	4	40258109	RHOH	1.91064e-07	6.71882	0.013038	0.418891	0.435534	1.91064e-07	276465	finngen_R10_M13_RH.clump	TRUE	reported	2	1	TRUE	9.80905e-05	27.1211	9.80913e-05	276465	2.16754e-06	420149	TRUE	0.000574861
		rs75431337	C	T	C	T	0.262356	0.3863	0.0728926	0.985292	FALSE	FALSE	FALSE	GfiByJ	0.4448	0.385123	420149	outcome	TRUE	reported	textfile	172	419977	6	28410767	ZSCAN12	8.07793e-31	30.0927	0.02273	0.0923132	0.0718862	8.07793e-31	276465	finngen_R10_M13_RH.clump	TRUE	reported	2	1	TRUE	0.000481652	133.223	0.000481656	276465	1.79522e-06	420149	TRUE	3.89381e-17
		rs76715626	T	C	T	C	0.15301	-1.202	0.0595064	0.000352556	FALSE	FALSE	FALSE	GfiByJ	3.148	0.702425	420149	outcome	TRUE	reported	textfile	172	419977	16	27386721	IL21R	3.28905e-09	8.48293	0.0258617	0.0688093	0.0590243	3.28905e-09	276465	finngen_R10_M13_RH.clump	TRUE	reported	2	1	TRUE	0.000126599	35.0044	0.0001266	276465	3.47007e-07	420149	TRUE	1.3357e-05
		rs7731626	G	A	G	A	-0.117043	1.01	0.278721	0.999818	FALSE	FALSE	FALSE	GfiByJ	4.097	0.805212	420149	outcome	TRUE	reported	textfile	172	419977	5	56148856	ANKRD55	5.07809e-16	15.2943	0.0144327	0.256804	0.279857	5.07809e-16	276465	finngen_R10_M13_RH.clump	TRUE	reported	2	1	TRUE	0.000237822	65.7647	0.000237824	276465	1.44647e-07	420149	TRUE	8.12571e-10
		rs78248443	C	T	C	T	-0.173002	-2.312	0.0753395	3.6705e-05	FALSE	FALSE	FALSE	GfiByJ	13.06	0.859528	420149	outcome	TRUE	reported	textfile	172	419977	1	64689489	CACHD1	8.09096e-12	11.092	0.025304	0.065119	0.0758692	8.09096e-12	276465	finngen_R10_M13_RH.clump	TRUE	reported	2	1	TRUE	0.000169048	46.7434	0.000169049	276465	7.45913e-08	420149	TRUE	2.01454e-07
		rs7902904	G	A	G	A	0.0816081	0.05318	0.530366	0.0305806	FALSE	FALSE	FALSE	GfiByJ	0.3136	0.865366	420149	outcome	TRUE	reported	textfile	172	419977	10	62048902	ARID5B	2.1716e-10	9.66322	0.0128543	0.548515	0.529426	2.1716e-10	276465	finngen_R10_M13_RH.clump	TRUE	reported	2	1	TRUE	0.000145769	40.3057	0.00014577	276465	6.84452e-08	420149	TRUE	1.41034e-06
		rs8002731	A	C	A	C	-0.0901996	1.114	0.362796	0.999832	FALSE	FALSE	FALSE	GfiByJ	4.218	0.791772	420149	outcome	TRUE	reported	textfile	172	419977	13	39788092	COG6	1.59551e-11	10.7971	0.0133849	0.344023	0.363769	1.59551e-11	276465	finngen_R10_M13_RH.clump	TRUE	reported	2	1	TRUE	0.000164236	45.4125	0.000164237	276465	1.66018e-07	420149	TRUE	4.04124e-07
		rs867610	T	C	T	C	0.0645522	2.179	0.464423	0.00104296	FALSE	FALSE	FALSE	GfiByJ	1.668	0.191382	420149	outcome	TRUE	reported	textfile	172	419977	9	124323850	NEK6	4.57394e-07	6.33971	0.0127994	0.479407	0.463646	4.57394e-07	276465	finngen_R10_M13_RH.clump	TRUE	reported	2	1	TRUE	9.19947e-05	25.4355	9.19954e-05	276465	4.06181e-06	420149	TRUE	0.0019766
		rs9368699	T	C	T	C	0.402705	-1.799	0.0321498	2.85783e-05	FALSE	FALSE	FALSE	GfiByJ	13.05	0.890328	420149	outcome	TRUE	reported	textfile	172	419977	6	31834764	C6orf48	1.28086e-35	34.8925	0.0323276	0.0459217	0.0314361	1.28086e-35	276465	finngen_R10_M13_RH.clump	TRUE	reported	2	1	TRUE	0.000560975	155.176	0.000560979	276465	4.52314e-08	420149	TRUE	9.10968e-22
		rs9708958	A	G	A	G	-0.0688941	-1.156	0.644922	0.998284	FALSE	FALSE	FALSE	GfiByJ	1.351	0.391922	420149	outcome	TRUE	reported	textfile	172	419977	16	28911422	RABEP2	2.22408e-07	6.65285	0.0133011	0.629881	0.645701	2.22408e-07	276465	finngen_R10_M13_RH.clump	TRUE	reported	2	1	TRUE	9.70301e-05	26.8278	9.70308e-05	276465	1.74262e-06	420149	TRUE	0.000495047
	finngen_R10_SL.clump	rs17153419	A	G	A	G	0.238889	0.1005	0.325511	0.0550121	FALSE	FALSE	FALSE	GfiByJ	0.2423	0.678266	420149	outcome	TRUE	reported	textfile	172	419977	8	11536724	BLK	7.42045e-08	7.12957	0.0443976	0.377939	0.325326	7.42045e-08	307587	finngen_R10_SL.clump	TRUE	reported	2	1	TRUE	9.41162e-05	28.9515	9.41168e-05	307587	4.09472e-07	420149	TRUE	0.00013418
		rs3219184	A	G	A	G	-0.297734	-1.215	0.202247	0.998597	FALSE	FALSE	FALSE	GfiByJ	1.545	0.431618	420149	outcome	TRUE	reported	textfile	172	419977	6	31547363	ATP6V1G2,NFKBIL1	1.85973e-07	6.73055	0.0571155	0.153278	0.20242	1.85973e-07	307587	finngen_R10_SL.clump	TRUE	reported	2	1	TRUE	8.8337e-05	27.1735	8.83376e-05	307587	1.47195e-06	420149	TRUE	0.000561559
		rs56824628	G	A	G	A	0.384804	1.434	0.0800606	0.0052738	FALSE	FALSE	FALSE	GfiByJ	0.7947	0.0711214	420149	outcome	TRUE	reported	textfile	172	419977	16	46920478	GPT2	4.3013e-08	7.3664	0.0702452	0.11641	0.0799322	4.3013e-08	307587	finngen_R10_SL.clump	TRUE	reported	2	1	TRUE	9.75518e-05	30.0084	9.75525e-05	307587	7.74974e-06	420149	TRUE	0.00279754
		rs79590198	G	A	G	A	0.332029	-0.3603	0.109831	0.00479034	FALSE	FALSE	FALSE	GfiByJ	0.7835	0.645654	420149	outcome	TRUE	reported	textfile	172	419977	5	143307371	NR3C1	1.78e-07	6.74958	0.0635953	0.142998	0.109714	1.78e-07	307587	finngen_R10_SL.clump	TRUE	reported	2	1	TRUE	8.86126e-05	27.2583	8.86132e-05	307587	5.03326e-07	420149	TRUE	0.000244452
	finngen_R10_ULCE.clump	rs10060969	T	C	T	C	0.115827	1.186	0.289453	0.999977	FALSE	FALSE	FALSE	GfiByJ	11.97	0.921064	420149	outcome	TRUE	reported	textfile	172	419977	5	159393053	IL12B	1.24859e-07	6.90358	0.021911	0.31269	0.289157	1.24859e-07	397977	finngen_R10_ULCE.clump	TRUE	reported	2	1	TRUE	7.02113e-05	27.9443	7.02116e-05	397977	2.33658e-08	420149	TRUE	0.000199933
		rs10265392	C	T	C	T	-0.155074	-1.224	0.873718	0.000110955	FALSE	FALSE	FALSE	GfiByJ	5.219	0.814573	420149	outcome	TRUE	reported	textfile	172	419977	7	5148054	WIPI2	1.40527e-07	6.85224	0.0294562	0.85645	0.873938	1.40527e-07	397977	finngen_R10_ULCE.clump	TRUE	reported	2	1	TRUE	6.96364e-05	27.7155	6.96368e-05	397977	1.30914e-07	420149	TRUE	0.00030727
		rs10807943	T	C	T	C	-0.319094	0.3477	0.936981	0.986752	FALSE	FALSE	FALSE	GfiByJ	0.5248	0.507575	420149	outcome	TRUE	reported	textfile	172	419977	7	5301033	SLC29A4	6.87068e-17	16.163	0.0382184	0.916568	0.937241	6.87068e-17	397977	finngen_R10_ULCE.clump	TRUE	reported	2	1	TRUE	0.000175129	69.7092	0.00017513	397977	1.04477e-06	420149	TRUE	3.37108e-08
		rs11531541	G	A	G	A	0.192786	0.5744	0.0973029	0.00921221	FALSE	FALSE	FALSE	GfiByJ	0.5685	0.31232	420149	outcome	TRUE	reported	textfile	172	419977	7	109084277	DNAJB9	3.1095e-09	8.50731	0.0325338	0.115879	0.0970664	3.1095e-09	397977	finngen_R10_ULCE.clump	TRUE	reported	2	1	TRUE	8.82237e-05	35.1139	8.82241e-05	397977	2.42977e-06	420149	TRUE	0.000397486
		rs117443671	T	C	T	C	-0.223562	0.8485	0.0646055	0.999854	FALSE	FALSE	FALSE	GfiByJ	4.722	0.857393	420149	outcome	TRUE	reported	textfile	172	419977	7	151155385	GBX1	3.2204e-07	6.49209	0.0437494	0.0521946	0.0647635	3.2204e-07	397977	finngen_R10_ULCE.clump	TRUE	reported	2	1	TRUE	6.56093e-05	26.1126	6.56096e-05	397977	7.68512e-08	420149	TRUE	0.00040528
		rs11810755	C	T	C	T	-0.232662	-1.046	0.0766055	6.04746e-05	FALSE	FALSE	FALSE	GfiByJ	8.436	0.901281	420149	outcome	TRUE	reported	textfile	172	419977	1	22408837	ZBTB40	1.0256e-08	7.98902	0.0406295	0.0621063	0.0767901	1.0256e-08	397977	finngen_R10_ULCE.clump	TRUE	reported	2	1	TRUE	8.23899e-05	32.7918	8.23904e-05	397977	3.65922e-08	420149	TRUE	5.8904e-05
		rs12263718	A	G	A	G	-0.104333	0.2295	0.4338	0.000589257	FALSE	FALSE	FALSE	GfiByJ	2.356	0.92238	420149	outcome	TRUE	reported	textfile	172	419977	10	62672972	ZNF365	3.38595e-07	6.47032	0.020455	0.409109	0.434114	3.38595e-07	397977	finngen_R10_ULCE.clump	TRUE	reported	2	1	TRUE	6.53669e-05	26.0161	6.53673e-05	397977	2.25847e-08	420149	TRUE	0.000334199
		rs1456524	T	C	T	C	-0.106717	-0.3228	0.583018	0.016618	FALSE	FALSE	FALSE	GfiByJ	0.4309	0.453837	420149	outcome	TRUE	reported	textfile	172	419977	2	198901327	PLCL1	1.43751e-07	6.84239	0.020287	0.55754	0.583342	1.43751e-07	397977	finngen_R10_ULCE.clump	TRUE	reported	2	1	TRUE	6.95254e-05	27.6713	6.95257e-05	397977	1.33571e-06	420149	TRUE	0.00116559
		rs34762726	G	A	G	A	0.127998	-1.038	0.412079	0.000185224	FALSE	FALSE	FALSE	GfiByJ	3.979	0.794145	420149	outcome	TRUE	reported	textfile	172	419977	3	49651777	BSN	3.40808e-10	9.46749	0.0203851	0.441835	0.4117	3.40808e-10	397977	finngen_R10_ULCE.clump	TRUE	reported	2	1	TRUE	9.90557e-05	39.4256	9.90562e-05	397977	1.61974e-07	420149	TRUE	1.57694e-05
		rs376365394	C	T	C	T	0.314248	1.004	0.0403005	0.999662	FALSE	FALSE	FALSE	GfiByJ	2.867	0.726106	420149	outcome	TRUE	reported	textfile	172	419977	1	120097192	NOTCH2	2.84643e-11	10.5457	0.0472248	0.0536635	0.0401304	2.84643e-11	397977	finngen_R10_ULCE.clump	TRUE	reported	2	1	TRUE	0.00011125	44.2795	0.00011125	397977	2.91884e-07	420149	TRUE	6.0597e-06
		rs3802657	G	T	G	T	-0.125684	-0.0535	0.246486	0.515795	FALSE	FALSE	FALSE	GfiByJ	0.1093	0.624597	420149	outcome	TRUE	reported	textfile	172	419977	10	89205951	CH25H	1.76116e-07	6.7542	0.024064	0.225306	0.246756	1.76116e-07	397977	finngen_R10_ULCE.clump	TRUE	reported	2	1	TRUE	6.85388e-05	27.2786	6.85392e-05	397977	5.70251e-07	420149	TRUE	0.000670359
		rs4587163	C	T	C	T	-0.194091	0.03958	0.283813	0.454304	FALSE	FALSE	FALSE	GfiByJ	0.1083	0.714661	420149	outcome	TRUE	reported	textfile	172	419977	6	32625390	HLA-DQA1	2.44963e-17	16.6109	0.0229146	0.246498	0.284289	2.44963e-17	397977	finngen_R10_ULCE.clump	TRUE	reported	2	1	TRUE	0.00018024	71.7437	0.00018024	397977	3.17902e-07	420149	TRUE	6.06857e-09
		rs4654903	A	G	A	G	-0.162565	0.0544	0.491093	0.0712514	FALSE	FALSE	FALSE	GfiByJ	0.2108	0.796361	420149	outcome	TRUE	reported	textfile	172	419977	1	19874497	OTUD3	6.04644e-16	15.2185	0.0200986	0.451567	0.491597	6.04644e-16	397977	finngen_R10_ULCE.clump	TRUE	reported	2	1	TRUE	0.000164359	65.4215	0.00016436	397977	1.58509e-07	420149	TRUE	1.95235e-08
		rs4676410	G	A	G	A	0.150784	0.1319	0.270211	0.00502832	FALSE	FALSE	FALSE	GfiByJ	0.7776	0.865287	420149	outcome	TRUE	reported	textfile	172	419977	2	240624322	GPR35	1.17923e-11	10.9284	0.0222305	0.30097	0.269819	1.17923e-11	397977	finngen_R10_ULCE.clump	TRUE	reported	2	1	TRUE	0.000115586	46.0055	0.000115586	397977	6.84819e-08	420149	TRUE	2.11325e-06
		rs59655222	T	C	T	C	-0.141846	-1.19	0.213033	1.85824e-05	FALSE	FALSE	FALSE	GfiByJ	11.71	0.919052	420149	outcome	TRUE	reported	textfile	172	419977	1	200906769	C1orf106	2.00493e-08	7.6979	0.0252774	0.189787	0.213329	2.00493e-08	397977	finngen_R10_ULCE.clump	TRUE	reported	2	1	TRUE	7.91183e-05	31.4896	7.91187e-05	397977	2.45798e-08	420149	TRUE	7.80026e-05
		rs861119	A	C	A	C	-0.118492	1.193	0.768503	0.999905	FALSE	FALSE	FALSE	GfiByJ	5.817	0.837433	420149	outcome	TRUE	reported	textfile	172	419977	1	170173258	METTL11B	4.56247e-07	6.3408	0.0234924	0.748949	0.768752	4.56247e-07	397977	finngen_R10_ULCE.clump	TRUE	reported	2	1	TRUE	6.39201e-05	25.4402	6.39204e-05	397977	1.00111e-07	420149	TRUE	0.00051764
		rs9607629	A	G	A	G	-0.164417	-1.22	0.124955	0.0012125	FALSE	FALSE	FALSE	GfiByJ	1.717	0.477309	420149	outcome	TRUE	reported	textfile	172	419977	22	39274849	PDGFB	2.56171e-07	6.59147	0.0319063	0.106852	0.125185	2.56171e-07	397977	finngen_R10_ULCE.clump	TRUE	reported	2	1	TRUE	6.67196e-05	26.5545	6.672e-05	397977	1.20165e-06	420149	TRUE	0.00138753
		rs9909593	A	G	A	G	0.146264	-0.05457	0.528082	0.509395	FALSE	FALSE	FALSE	GfiByJ	0.1083	0.614328	420149	outcome	TRUE	reported	textfile	172	419977	17	39813896	IKZF3	4.68274e-13	12.3295	0.0202185	0.564661	0.527617	4.68274e-13	397977	finngen_R10_ULCE.clump	TRUE	reported	2	1	TRUE	0.000131481	52.3329	0.000131481	397977	6.04296e-07	420149	TRUE	1.34743e-06
Brain	finngen_R10.clump	rs140149	C	T	C	T	0.156085	-0.6982	0.347272	0.998637	FALSE	FALSE	FALSE	o4Xfbt	0.7612	0.359005	420531	outcome	TRUE	reported	textfile	666	419865	22	29789624	ASCC2	2.66134e-11	10.5749	0.0234215	0.38242	0.346819	2.66134e-11	339432	finngen_R10.clump	TRUE	reported	2	1	TRUE	0.000130823	44.411	0.000130824	339432	2.00062e-06	420531	TRUE	1.39763e-05
		rs17187735	T	C	T	C	0.585151	-0.007378	0.0434744	0.228698	FALSE	FALSE	FALSE	o4Xfbt	0.06628	0.911381	420531	outcome	TRUE	reported	textfile	666	419865	6	30077620	RNF39	2.02908e-37	36.6927	0.0457741	0.0753468	0.0430636	2.02908e-37	339432	finngen_R10.clump	TRUE	reported	2	1	TRUE	0.00048121	163.416	0.000481213	339432	2.94657e-08	420531	TRUE	3.94045e-21
		rs2013365	A	C	A	C	0.180051	-0.1929	0.410567	0.941744	FALSE	FALSE	FALSE	o4Xfbt	0.118	0.102259	420531	outcome	TRUE	reported	textfile	666	419865	6	33795911	MLN	5.99239e-16	15.2224	0.0222574	0.457542	0.409961	5.99239e-16	339432	finngen_R10.clump	TRUE	reported	2	1	TRUE	0.000192755	65.4395	0.000192756	339432	6.3548e-06	420531	TRUE	8.44085e-07
		rs2416807	A	G	A	G	-0.116926	-0.02413	0.561925	0.686192	FALSE	FALSE	FALSE	o4Xfbt	0.06054	0.69024	420531	outcome	TRUE	reported	textfile	666	419865	9	120941860	C5	2.43596e-07	6.61333	0.0226489	0.533653	0.562289	2.43596e-07	339432	finngen_R10.clump	TRUE	reported	2	1	TRUE	7.85129e-05	26.6517	7.85134e-05	339432	3.77775e-07	420531	TRUE	0.000351724
		rs2476601	A	G	A	G	-0.529673	0.01772	0.852489	0.746905	FALSE	FALSE	FALSE	o4Xfbt	0.06345	0.78001	420531	outcome	TRUE	reported	textfile	666	419865	1	113834946	PTPN22	5.72532e-80	79.2422	0.0279713	0.774999	0.853488	5.72532e-80	339432	finngen_R10.clump	TRUE	reported	2	1	TRUE	0.00105531	358.581	0.00105531	339432	1.85468e-07	420531	TRUE	6.58716e-44
		rs2596468	A	G	A	G	0.501394	-0.1107	0.135691	0.853278	FALSE	FALSE	FALSE	o4Xfbt	0.07791	0.155418	420531	outcome	TRUE	reported	textfile	666	419865	6	31424531	MICA	9.8787e-70	69.0053	0.0284049	0.207554	0.134764	9.8787e-70	339432	finngen_R10.clump	TRUE	reported	2	1	TRUE	0.000917108	311.58	0.000917113	339432	4.80077e-06	420531	TRUE	4.01608e-34
		rs3184504	T	C	T	C	-0.14132	0.04928	0.592938	0.0672049	FALSE	FALSE	FALSE	o4Xfbt	0.1105	0.655541	420531	outcome	TRUE	reported	textfile	666	419865	12	111446804	SH2B3	5.85221e-10	9.23268	0.0228142	0.560582	0.593355	5.85221e-10	339432	finngen_R10.clump	TRUE	reported	2	1	TRUE	0.00011303	38.3702	0.000113031	339432	4.72956e-07	420531	TRUE	1.63447e-05
		rs56994090	T	C	T	C	-0.162867	0.711	0.49458	0.999697	FALSE	FALSE	FALSE	o4Xfbt	1.739	0.682653	420531	outcome	TRUE	reported	textfile	666	419865	14	100840110	RTL1	6.91353e-13	12.1603	0.0226799	0.455578	0.495083	6.91353e-13	339432	finngen_R10.clump	TRUE	reported	2	1	TRUE	0.000151903	51.5681	0.000151903	339432	3.97506e-07	420531	TRUE	4.00956e-07
		rs61759532	C	T	C	T	0.149394	0.02962	0.189203	0.0179906	FALSE	FALSE	FALSE	o4Xfbt	0.2173	0.8916	420531	outcome	TRUE	reported	textfile	666	419865	17	7337072	ACAP1	1.09066e-07	6.96231	0.0281296	0.211855	0.188911	1.09066e-07	339432	finngen_R10.clump	TRUE	reported	2	1	TRUE	8.30903e-05	28.2057	8.30908e-05	339432	4.41829e-08	420531	TRUE	0.000113606
		rs705700	T	C	T	C	0.162671	0.0695	0.385742	0.683024	FALSE	FALSE	FALSE	o4Xfbt	0.05913	0.239828	420531	outcome	TRUE	reported	textfile	666	419865	12	55995509	RAB5B	1.51078e-12	11.8208	0.0229972	0.424859	0.385237	1.51078e-12	339432	finngen_R10.clump	TRUE	reported	2	1	TRUE	0.000147385	50.0343	0.000147386	339432	3.28516e-06	420531	TRUE	7.59866e-06
		rs7130222	T	G	T	G	-0.160067	0.3585	0.261755	0.994294	FALSE	FALSE	FALSE	o4Xfbt	0.3689	0.331207	420531	outcome	TRUE	reported	textfile	666	419865	11	2069226	IGF2	1.49948e-09	8.82406	0.0264817	0.229705	0.262168	1.49948e-09	339432	finngen_R10.clump	TRUE	reported	2	1	TRUE	0.000107625	36.535	0.000107625	339432	2.24576e-06	420531	TRUE	0.000119681
		rs7298027	C	T	C	T	0.115208	-0.02732	0.426621	0.143994	FALSE	FALSE	FALSE	o4Xfbt	0.07919	0.73013	420531	outcome	TRUE	reported	textfile	666	419865	12	53559963	ATF7,RP11-793H13.10	4.25696e-07	6.3709	0.0227815	0.449831	0.426321	4.25696e-07	339432	finngen_R10.clump	TRUE	reported	2	1	TRUE	7.53382e-05	25.574	7.53386e-05	339432	2.83025e-07	420531	TRUE	0.000413601
		rs74281415	G	A	G	A	0.168238	-0.1051	0.151079	0.737667	FALSE	FALSE	FALSE	o4Xfbt	0.06245	0.0922571	420531	outcome	TRUE	reported	textfile	666	419865	3	32302002	CMTM8	3.63488e-08	7.43951	0.0305458	0.171962	0.15081	3.63488e-08	339432	finngen_R10.clump	TRUE	reported	2	1	TRUE	8.93621e-05	30.3349	8.93627e-05	339432	6.73506e-06	420531	TRUE	0.00295587
		rs77309262	C	T	C	T	-0.789101	-1.015	0.043428	5.72785e-05	FALSE	FALSE	FALSE	o4Xfbt	3.988	0.799135	420531	outcome	TRUE	reported	textfile	666	419865	6	29949244	HLA-A	2.69277e-32	31.5698	0.0666966	0.0205928	0.0437224	2.69277e-32	339432	finngen_R10.clump	TRUE	reported	2	1	TRUE	0.000412217	139.977	0.000412219	339432	1.54037e-07	420531	TRUE	6.11997e-18
		rs9273060	A	G	A	G	0.190039	-0.3429	0.275983	0.99393	FALSE	FALSE	FALSE	o4Xfbt	0.3605	0.341507	420531	outcome	TRUE	reported	textfile	666	419865	6	32644337	HLA-DQA1	3.74973e-15	14.426	0.0241686	0.313247	0.275503	3.74973e-15	339432	finngen_R10.clump	TRUE	reported	2	1	TRUE	0.000182117	61.8272	0.000182118	339432	2.15143e-06	420531	TRUE	1.85512e-07
		rs9934969	G	A	G	A	-0.158495	1.172	0.304131	0.99997	FALSE	FALSE	FALSE	o4Xfbt	6.049	0.846311	420531	outcome	TRUE	reported	textfile	666	419865	16	11072145	CLEC16A	2.68974e-10	9.57029	0.0250955	0.271087	0.304557	2.68974e-10	339432	finngen_R10.clump	TRUE	reported	2	1	TRUE	0.000117499	39.8875	0.0001175	339432	8.92672e-08	420531	TRUE	4.91182e-06
	finngen_R10_CHRO.clump	rs10807943	T	C	T	C	-0.387971	-0.303	0.937093	0.986745	FALSE	FALSE	FALSE	o4Xfbt	0.2665	0.255505	420531	outcome	TRUE	reported	textfile	666	419865	7	5301033	SLC29A4	3.94548e-12	11.4039	0.0559107	0.910547	0.937241	3.94548e-12	395165	finngen_R10_CHRO.clump	TRUE	reported	2	1	TRUE	0.000121836	48.1511	0.000121837	395165	3.07393e-06	420531	TRUE	2.77792e-05
		rs111329837	C	T	C	T	-0.295911	-0.02821	0.0853235	0.311791	FALSE	FALSE	FALSE	o4Xfbt	0.05943	0.635038	420531	outcome	TRUE	reported	textfile	666	419865	6	99597494	PRDM13	4.39268e-07	6.35727	0.0585835	0.065361	0.0854348	4.39268e-07	395165	finngen_R10_CHRO.clump	TRUE	reported	2	1	TRUE	6.45602e-05	25.5135	6.45606e-05	395165	5.35795e-07	420531	TRUE	0.000979514
		rs12564022	C	T	C	T	0.237784	1.085	0.244202	0.999523	FALSE	FALSE	FALSE	o4Xfbt	1.314	0.408602	420531	outcome	TRUE	reported	textfile	666	419865	1	67205072	C1orf141,IL23R	1.82642e-12	11.7384	0.033742	0.290088	0.243946	1.82642e-12	395165	finngen_R10_CHRO.clump	TRUE	reported	2	1	TRUE	0.000125658	49.6617	0.000125659	395165	1.62133e-06	420531	TRUE	7.2873e-06
		rs4676410	G	A	G	A	0.175606	0.2769	0.270025	0.0050261	FALSE	FALSE	FALSE	o4Xfbt	0.4014	0.49023	420531	outcome	TRUE	reported	textfile	666	419865	2	240624322	GPR35	1.23276e-07	6.90912	0.0332048	0.307074	0.269819	1.23276e-07	395165	finngen_R10_CHRO.clump	TRUE	reported	2	1	TRUE	7.0773e-05	27.9689	7.07734e-05	395165	1.1316e-06	420531	TRUE	0.000909588
		rs6866614	A	G	A	G	-0.165017	-0.06517	0.68231	0.220583	FALSE	FALSE	FALSE	o4Xfbt	0.06649	0.326964	420531	outcome	TRUE	reported	textfile	666	419865	5	132451445	C5orf56	2.24047e-07	6.64966	0.0318677	0.645444	0.682516	2.24047e-07	395165	finngen_R10_CHRO.clump	TRUE	reported	2	1	TRUE	6.78497e-05	26.8135	6.78501e-05	395165	2.28447e-06	420531	TRUE	0.00239917
	finngen_R10_G.clump	rs10421112	C	T	C	T	0.172809	-0.5558	0.360049	0.000456663	FALSE	FALSE	FALSE	o4Xfbt	1.425	0.696466	420531	outcome	TRUE	reported	textfile	666	419865	19	16414580	EPS15L1	6.07533e-09	8.21643	0.0297195	0.395784	0.359838	6.07533e-09	410970	finngen_R10_G.clump	TRUE	reported	2	1	TRUE	8.22629e-05	33.8102	8.22633e-05	410970	3.61752e-07	420531	TRUE	0.000112973
		rs115037059	T	C	T	C	-0.678715	-0.08052	0.0218868	0.959365	FALSE	FALSE	FALSE	o4Xfbt	0.1398	0.564677	420531	outcome	TRUE	reported	textfile	666	419865	3	160288685	IFT80,RP11-432B6.3	3.60097e-08	7.44358	0.123193	0.0113105	0.0219491	3.60097e-08	410970	finngen_R10_G.clump	TRUE	reported	2	1	TRUE	7.38517e-05	30.3529	7.38521e-05	410970	7.88854e-07	420531	TRUE	0.000442964
		rs2647929	T	C	T	C	0.152966	1.094	0.53685	0.999952	FALSE	FALSE	FALSE	o4Xfbt	4.084	0.78886	420531	outcome	TRUE	reported	textfile	666	419865	3	159975782	IL12A	1.52195e-07	6.8176	0.0291371	0.575688	0.536621	1.52195e-07	410970	finngen_R10_G.clump	TRUE	reported	2	1	TRUE	6.70591e-05	27.561	6.70595e-05	410970	1.70635e-07	420531	TRUE	0.000392418
		rs28529403	T	C	T	C	-0.161544	-0.0871	0.436115	0.0513933	FALSE	FALSE	FALSE	o4Xfbt	0.1249	0.485512	420531	outcome	TRUE	reported	textfile	666	419865	16	30123335	MAPK3	3.71074e-08	7.43054	0.0293499	0.400244	0.436327	3.71074e-08	410970	finngen_R10_G.clump	TRUE	reported	2	1	TRUE	7.371e-05	30.2947	7.37103e-05	410970	1.15642e-06	420531	TRUE	0.000617148
		rs34147202	C	T	C	T	-0.212046	0.1033	0.257411	0.242429	FALSE	FALSE	FALSE	o4Xfbt	0.06435	0.108468	420531	outcome	TRUE	reported	textfile	666	419865	19	18179605	IFI30	5.07937e-10	9.29419	0.0341094	0.218445	0.257641	5.07937e-10	410970	finngen_R10_G.clump	TRUE	reported	2	1	TRUE	9.40288e-05	38.6465	9.40293e-05	410970	6.1278e-06	420531	TRUE	0.00099337
		rs6564639	G	A	G	A	0.158465	1.279	0.572507	0.999751	FALSE	FALSE	FALSE	o4Xfbt	2.024	0.52723	420531	outcome	TRUE	reported	textfile	666	419865	16	79078553	WWOX	7.46569e-08	7.12693	0.0294567	0.612785	0.572269	7.46569e-08	410970	finngen_R10_G.clump	TRUE	reported	2	1	TRUE	7.04138e-05	28.9399	7.04141e-05	410970	9.49563e-07	420531	TRUE	0.00072105
		rs75518104	C	T	C	T	0.69768	-0.07808	0.0338478	0.994724	FALSE	FALSE	FALSE	o4Xfbt	0.4086	0.848457	420531	outcome	TRUE	reported	textfile	666	419865	6	31439975	MICA	4.61424e-28	27.3359	0.0635237	0.0662223	0.0336569	4.61424e-28	410970	finngen_R10_G.clump	TRUE	reported	2	1	TRUE	0.000293429	120.625	0.000293431	410970	8.68334e-08	420531	TRUE	1.64219e-14
		rs8045630	T	C	T	C	-0.175844	-1.065	0.579456	6.91902e-05	FALSE	FALSE	FALSE	o4Xfbt	3.387	0.753009	420531	outcome	TRUE	reported	textfile	666	419865	16	11137483	CLEC16A	1.52297e-09	8.81731	0.0291041	0.535394	0.579716	1.52297e-09	410970	finngen_R10_G.clump	TRUE	reported	2	1	TRUE	8.88174e-05	36.5044	8.88178e-05	410970	2.35111e-07	420531	TRUE	4.58896e-05
	finngen_R10_G6_MYASTH.clump	rs10060442	A	G	A	G	-0.727428	-0.1782	0.0803211	0.00489889	FALSE	FALSE	FALSE	o4Xfbt	0.4312	0.67936	420531	outcome	TRUE	reported	textfile	666	419865	5	125891879	GRAMD3	3.4325e-07	6.46439	0.142689	0.0369104	0.0803701	3.4325e-07	408891	finngen_R10_G6_MYASTH.clump	TRUE	reported	2	1	TRUE	6.35571e-05	25.9894	6.35574e-05	408891	4.06127e-07	420531	TRUE	0.000838305
		rs116600992	A	G	A	G	0.488612	-1.039	0.0804097	5.31757e-05	FALSE	FALSE	FALSE	o4Xfbt	3.671	0.777141	420531	outcome	TRUE	reported	textfile	666	419865	3	70248215	RP11-231I13.2	3.80733e-06	5.41938	0.105723	0.123389	0.0803612	3.80733e-06	408891	finngen_R10_G6_MYASTH.clump	TRUE	reported	2	1	TRUE	5.22347e-05	21.3593	5.2235e-05	408891	1.90487e-07	420531	TRUE	0.0019876
		rs67869315	G	A	G	A	-0.489782	-1.201	0.136039	0.000169431	FALSE	FALSE	FALSE	o4Xfbt	2.201	0.585194	420531	outcome	TRUE	reported	textfile	666	419865	11	37168382	C11orf74	3.25012e-06	5.4881	0.105231	0.0836247	0.136098	3.25012e-06	408891	finngen_R10_G6_MYASTH.clump	TRUE	reported	2	1	TRUE	5.2977e-05	21.6629	5.29773e-05	408891	7.08027e-07	420531	TRUE	0.00337895
	finngen_R10_M13_RH.clump	rs11171710	G	A	G	A	0.066988	1.213	0.447613	0.99986	FALSE	FALSE	FALSE	o4Xfbt	2.552	0.634454	420531	outcome	TRUE	reported	textfile	666	419865	12	55974294	RAB5B	1.93157e-07	6.71409	0.012868	0.461715	0.446882	1.93157e-07	276465	finngen_R10_M13_RH.clump	TRUE	reported	2	1	TRUE	9.80142e-05	27.1	9.8015e-05	276465	5.37235e-07	420531	TRUE	0.000180976
		rs11513729	C	T	C	T	0.103409	-0.5065	0.380545	0.00303959	FALSE	FALSE	FALSE	o4Xfbt	0.5012	0.312176	420531	outcome	TRUE	reported	textfile	666	419865	12	111835695	MAPKAPK5	2.5171e-15	14.5991	0.0130686	0.402876	0.379387	2.5171e-15	276465	finngen_R10_M13_RH.clump	TRUE	reported	2	1	TRUE	0.000226423	62.6117	0.000226424	276465	2.42851e-06	420531	TRUE	3.59668e-08
		rs117292830	G	A	G	A	0.708858	7.32	0.0372802	9.86045e-05	FALSE	FALSE	FALSE	o4Xfbt	3.553	0.039355	420531	outcome	TRUE	reported	textfile	666	419865	6	31250491	HLA-C	7.97995e-147	146.098	0.0274707	0.0703915	0.0355644	7.97995e-147	276465	finngen_R10_M13_RH.clump	TRUE	reported	2	1	TRUE	0.00240267	665.849	0.00240269	276465	1.00933e-05	420531	TRUE	2.43039e-78
		rs12498981	A	G	A	G	0.0875826	0.000299	0.165784	0.6147	FALSE	FALSE	FALSE	o4Xfbt	0.05653	0.995779	420531	outcome	TRUE	reported	textfile	666	419865	4	105472390	PPA2	2.18394e-07	6.66076	0.0168982	0.177892	0.165156	2.18394e-07	276465	finngen_R10_M13_RH.clump	TRUE	reported	2	1	TRUE	9.71566e-05	26.8628	9.71573e-05	276465	6.65255e-11	420531	TRUE	5.75877e-05
		rs13180950	T	C	T	C	0.0889416	-1.159	0.155959	0.000801039	FALSE	FALSE	FALSE	o4Xfbt	1.029	0.260315	420531	outcome	TRUE	reported	textfile	666	419865	5	151072992	TNIP1	2.75727e-07	6.55952	0.0173061	0.167911	0.15534	2.75727e-07	276465	finngen_R10_M13_RH.clump	TRUE	reported	2	1	TRUE	9.55278e-05	26.4124	9.55285e-05	276465	3.01675e-06	420531	TRUE	0.00102871
		rs2476601	A	G	A	G	-0.355788	0.01772	0.851561	0.746905	FALSE	FALSE	FALSE	o4Xfbt	0.06345	0.78001	420531	outcome	TRUE	reported	textfile	666	419865	1	113834946	PTPN22	1.89234e-102	101.723	0.0165552	0.803394	0.854057	1.89234e-102	276465	finngen_R10_M13_RH.clump	TRUE	reported	2	1	TRUE	0.00166782	461.86	0.00166783	276465	1.85468e-07	420531	TRUE	2.97313e-61
		rs548877	A	G	A	G	0.102047	0.1092	0.176029	0.985482	FALSE	FALSE	FALSE	o4Xfbt	0.2358	0.64328	420531	outcome	TRUE	reported	textfile	666	419865	11	118429525	ATP5L	5.45896e-10	9.26289	0.0164451	0.191014	0.175253	5.45896e-10	276465	finngen_R10_M13_RH.clump	TRUE	reported	2	1	TRUE	0.00013926	38.5056	0.000139261	276465	5.0999e-07	420531	TRUE	5.94812e-06
		rs6065926	A	G	A	G	0.0787581	-1.16	0.728297	0.000161767	FALSE	FALSE	FALSE	o4Xfbt	2.48	0.64003	420531	outcome	TRUE	reported	textfile	666	419865	20	46107215	CD40	5.42276e-08	7.26578	0.014486	0.741461	0.727615	5.42276e-08	276465	finngen_R10_M13_RH.clump	TRUE	reported	2	1	TRUE	0.000106907	29.559	0.000106908	276465	5.20255e-07	420531	TRUE	8.55029e-05
		rs62054623	A	G	A	G	-0.108476	-0.0717	0.108686	0.778081	FALSE	FALSE	FALSE	o4Xfbt	0.06627	0.279254	420531	outcome	TRUE	reported	textfile	666	419865	16	90034682	GAS8	4.25755e-07	6.37084	0.0214504	0.0999892	0.109137	4.25755e-07	276465	finngen_R10_M13_RH.clump	TRUE	reported	2	1	TRUE	9.24946e-05	25.5737	9.24952e-05	276465	2.7836e-06	420531	TRUE	0.00116782
		rs62184398	T	C	T	C	0.245176	-1.09	0.0166346	0.999516	FALSE	FALSE	FALSE	o4Xfbt	1.406	0.438228	420531	outcome	TRUE	reported	textfile	666	419865	2	234454210	ARL4C	2.52499e-07	6.59774	0.047553	0.0198991	0.0164654	2.52499e-07	276465	finngen_R10_M13_RH.clump	TRUE	reported	2	1	TRUE	9.61431e-05	26.5826	9.61438e-05	276465	1.42918e-06	420531	TRUE	0.000437266
		rs6456160	T	C	T	C	-0.081607	1.301	0.556798	0.999533	FALSE	FALSE	FALSE	o4Xfbt	1.481	0.379665	420531	outcome	TRUE	reported	textfile	666	419865	6	167117605	CCR6	1.69918e-10	9.76976	0.0127784	0.535989	0.557877	1.69918e-10	276465	finngen_R10_M13_RH.clump	TRUE	reported	2	1	TRUE	0.000147502	40.7848	0.000147503	276465	1.83505e-06	420531	TRUE	1.04704e-05
		rs66654254	G	A	G	A	-0.0678994	0.3484	0.434714	0.0120364	FALSE	FALSE	FALSE	o4Xfbt	0.2545	0.170962	420531	outcome	TRUE	reported	textfile	666	419865	4	40258109	RHOH	1.91064e-07	6.71882	0.013038	0.418891	0.435534	1.91064e-07	276465	finngen_R10_M13_RH.clump	TRUE	reported	2	1	TRUE	9.80905e-05	27.1211	9.80913e-05	276465	4.45639e-06	420531	TRUE	0.00145785
		rs75431337	C	T	C	T	0.262356	-0.4806	0.0728926	0.985289	FALSE	FALSE	FALSE	o4Xfbt	0.2269	0.0341979	420531	outcome	TRUE	reported	textfile	666	419865	6	28410767	ZSCAN12	8.07793e-31	30.0927	0.02273	0.0923132	0.0718862	8.07793e-31	276465	finngen_R10_M13_RH.clump	TRUE	reported	2	1	TRUE	0.000481652	133.223	0.000481656	276465	1.06684e-05	420531	TRUE	2.33302e-14
		rs76715626	T	C	T	C	0.15301	-0.8131	0.0595064	0.000352223	FALSE	FALSE	FALSE	o4Xfbt	1.646	0.621298	420531	outcome	TRUE	reported	textfile	666	419865	16	27386721	IL21R	3.28905e-09	8.48293	0.0258617	0.0688093	0.0590243	3.28905e-09	276465	finngen_R10_M13_RH.clump	TRUE	reported	2	1	TRUE	0.000126599	35.0044	0.0001266	276465	5.80273e-07	420531	TRUE	1.83207e-05
		rs7731626	G	A	G	A	-0.117043	1.022	0.278721	0.999818	FALSE	FALSE	FALSE	o4Xfbt	2.04	0.616595	420531	outcome	TRUE	reported	textfile	666	419865	5	56148856	ANKRD55	5.07809e-16	15.2943	0.0144327	0.256804	0.279857	5.07809e-16	276465	finngen_R10_M13_RH.clump	TRUE	reported	2	1	TRUE	0.000237822	65.7647	0.000237824	276465	5.96823e-07	420531	TRUE	2.18565e-09
		rs78248443	C	T	C	T	-0.173002	-1.873	0.0753395	3.66905e-05	FALSE	FALSE	FALSE	o4Xfbt	7.368	0.799356	420531	outcome	TRUE	reported	textfile	666	419865	1	64689489	CACHD1	8.09096e-12	11.092	0.025304	0.065119	0.0758692	8.09096e-12	276465	finngen_R10_M13_RH.clump	TRUE	reported	2	1	TRUE	0.000169048	46.7434	0.000169049	276465	1.53667e-07	420531	TRUE	2.59971e-07
		rs7902904	G	A	G	A	0.0816081	-0.08882	0.530366	0.0305761	FALSE	FALSE	FALSE	o4Xfbt	0.1596	0.577963	420531	outcome	TRUE	reported	textfile	666	419865	10	62048902	ARID5B	2.1716e-10	9.66322	0.0128543	0.548515	0.529426	2.1716e-10	276465	finngen_R10_M13_RH.clump	TRUE	reported	2	1	TRUE	0.000145769	40.3057	0.00014577	276465	7.36478e-07	420531	TRUE	4.63284e-06
		rs8002731	A	C	A	C	-0.0901996	1.13	0.362796	0.999832	FALSE	FALSE	FALSE	o4Xfbt	2.236	0.613197	420531	outcome	TRUE	reported	textfile	666	419865	13	39788092	COG6	1.59551e-11	10.7971	0.0133849	0.344023	0.363769	1.59551e-11	276465	finngen_R10_M13_RH.clump	TRUE	reported	2	1	TRUE	0.000164236	45.4125	0.000164237	276465	6.07319e-07	420531	TRUE	8.83088e-07
		rs867610	T	C	T	C	0.0645522	-0.5333	0.464423	0.00104118	FALSE	FALSE	FALSE	o4Xfbt	0.8877	0.548025	420531	outcome	TRUE	reported	textfile	666	419865	9	124323850	NEK6	4.57394e-07	6.33971	0.0127994	0.479407	0.463646	4.57394e-07	276465	finngen_R10_M13_RH.clump	TRUE	reported	2	1	TRUE	9.19947e-05	25.4355	9.19954e-05	276465	8.58251e-07	420531	TRUE	0.000401587
		rs9368699	T	C	T	C	0.402705	-1.739	0.0321498	2.85494e-05	FALSE	FALSE	FALSE	o4Xfbt	7.188	0.808835	420531	outcome	TRUE	reported	textfile	666	419865	6	31834764	C6orf48	1.28086e-35	34.8925	0.0323276	0.0459217	0.0314361	1.28086e-35	276465	finngen_R10_M13_RH.clump	TRUE	reported	2	1	TRUE	0.000560975	155.176	0.000560979	276465	1.39183e-07	420531	TRUE	1.68654e-21
		rs9708958	A	G	A	G	-0.0688941	0.027	0.644922	0.998285	FALSE	FALSE	FALSE	o4Xfbt	0.6966	0.969081	420531	outcome	TRUE	reported	textfile	666	419865	16	28911422	RABEP2	2.22408e-07	6.65285	0.0133011	0.629881	0.645701	2.22408e-07	276465	finngen_R10_M13_RH.clump	TRUE	reported	2	1	TRUE	9.70301e-05	26.8278	9.70308e-05	276465	3.57244e-09	420531	TRUE	6.36693e-05
	finngen_R10_SL.clump	rs17153419	A	G	A	G	0.238889	-0.1265	0.325511	0.0550201	FALSE	FALSE	FALSE	o4Xfbt	0.1239	0.307256	420531	outcome	TRUE	reported	textfile	666	419865	8	11536724	BLK	7.42045e-08	7.12957	0.0443976	0.377939	0.325326	7.42045e-08	307587	finngen_R10_SL.clump	TRUE	reported	2	1	TRUE	9.41162e-05	28.9515	9.41168e-05	307587	2.4788e-06	420531	TRUE	0.000613656
		rs3219184	A	G	A	G	-0.297734	0.00791	0.202247	0.998598	FALSE	FALSE	FALSE	o4Xfbt	0.7801	0.991909	420531	outcome	TRUE	reported	textfile	666	419865	6	31547363	ATP6V1G2,NFKBIL1	1.85973e-07	6.73055	0.0571155	0.153278	0.20242	1.85973e-07	307587	finngen_R10_SL.clump	TRUE	reported	2	1	TRUE	8.8337e-05	27.1735	8.83376e-05	307587	2.44487e-10	420531	TRUE	7.65459e-05
		rs4274624	C	T	C	T	-0.320351	1.205	0.771647	0.999566	FALSE	FALSE	FALSE	o4Xfbt	1.438	0.401883	420531	outcome	TRUE	reported	textfile	666	419865	2	191093930	STAT4	2.48771e-11	10.6042	0.0479992	0.710115	0.771865	2.48771e-11	307587	finngen_R10_SL.clump	TRUE	reported	2	1	TRUE	0.000144795	44.5432	0.000144796	307587	1.66978e-06	420531	TRUE	5.97254e-06
		rs56824628	G	A	G	A	0.384804	-0.7484	0.0800606	0.00527184	FALSE	FALSE	FALSE	o4Xfbt	0.417	0.072778	420531	outcome	TRUE	reported	textfile	666	419865	16	46920478	GPT2	4.3013e-08	7.3664	0.0702452	0.11641	0.0799322	4.3013e-08	307587	finngen_R10_SL.clump	TRUE	reported	2	1	TRUE	9.75518e-05	30.0084	9.75525e-05	307587	7.65943e-06	420531	TRUE	0.00273024
		rs79590198	G	A	G	A	0.332029	-0.07894	0.109831	0.00478851	FALSE	FALSE	FALSE	o4Xfbt	0.4018	0.844248	420531	outcome	TRUE	reported	textfile	666	419865	5	143307371	NR3C1	1.78e-07	6.74958	0.0635953	0.142998	0.109714	1.78e-07	307587	finngen_R10_SL.clump	TRUE	reported	2	1	TRUE	8.86126e-05	27.2583	8.86132e-05	307587	9.17864e-08	420531	TRUE	0.000123016
	finngen_R10_ULCE.clump	rs10060969	T	C	T	C	0.115827	1.239	0.289453	0.999977	FALSE	FALSE	FALSE	o4Xfbt	6.525	0.849356	420531	outcome	TRUE	reported	textfile	666	419865	5	159393053	IL12B	1.24859e-07	6.90358	0.021911	0.31269	0.289157	1.24859e-07	397977	finngen_R10_ULCE.clump	TRUE	reported	2	1	TRUE	7.02113e-05	27.9443	7.02116e-05	397977	8.57404e-08	420531	TRUE	0.000255546
		rs10265392	C	T	C	T	-0.155074	-0.8086	0.873718	0.00011079	FALSE	FALSE	FALSE	o4Xfbt	2.818	0.774283	420531	outcome	TRUE	reported	textfile	666	419865	7	5148054	WIPI2	1.40527e-07	6.85224	0.0294562	0.85645	0.873938	1.40527e-07	397977	finngen_R10_ULCE.clump	TRUE	reported	2	1	TRUE	6.96364e-05	27.7155	6.96368e-05	397977	1.9579e-07	420531	TRUE	0.000352354
		rs10807943	T	C	T	C	-0.319094	-0.303	0.936981	0.986745	FALSE	FALSE	FALSE	o4Xfbt	0.2665	0.255505	420531	outcome	TRUE	reported	textfile	666	419865	7	5301033	SLC29A4	6.87068e-17	16.163	0.0382184	0.916568	0.937241	6.87068e-17	397977	finngen_R10_ULCE.clump	TRUE	reported	2	1	TRUE	0.000175129	69.7092	0.00017513	397977	3.07393e-06	420531	TRUE	2.08493e-07
		rs11531541	G	A	G	A	0.192786	0.5884	0.0973029	0.00921526	FALSE	FALSE	FALSE	o4Xfbt	0.2911	0.0432514	420531	outcome	TRUE	reported	textfile	666	419865	7	109084277	DNAJB9	3.1095e-09	8.50731	0.0325338	0.115879	0.0970664	3.1095e-09	397977	finngen_R10_ULCE.clump	TRUE	reported	2	1	TRUE	8.82237e-05	35.1139	8.82241e-05	397977	9.7154e-06	420531	TRUE	0.00454054
		rs117443671	T	C	T	C	-0.223562	0.96	0.0646055	0.999854	FALSE	FALSE	FALSE	o4Xfbt	2.419	0.691353	420531	outcome	TRUE	reported	textfile	666	419865	7	151155385	GBX1	3.2204e-07	6.49209	0.0437494	0.0521946	0.0647635	3.2204e-07	397977	finngen_R10_ULCE.clump	TRUE	reported	2	1	TRUE	6.56093e-05	26.1126	6.56096e-05	397977	3.7452e-07	420531	TRUE	0.000709116
		rs11810755	C	T	C	T	-0.232662	13.26	0.0766055	6.04209e-05	FALSE	FALSE	FALSE	o4Xfbt	6.049	0.0283139	420531	outcome	TRUE	reported	textfile	666	419865	1	22408837	ZBTB40	1.0256e-08	7.98902	0.0406295	0.0621063	0.0767901	1.0256e-08	397977	finngen_R10_ULCE.clump	TRUE	reported	2	1	TRUE	8.23899e-05	32.7918	8.23904e-05	397977	1.14267e-05	420531	TRUE	0.00999484
		rs12263718	A	G	A	G	-0.104333	1.803	0.4338	0.000592243	FALSE	FALSE	FALSE	o4Xfbt	1.222	0.140185	420531	outcome	TRUE	reported	textfile	666	419865	10	62672972	ZNF365	3.38595e-07	6.47032	0.020455	0.409109	0.434114	3.38595e-07	397977	finngen_R10_ULCE.clump	TRUE	reported	2	1	TRUE	6.53669e-05	26.0161	6.53673e-05	397977	5.17667e-06	420531	TRUE	0.00861004
		rs1456524	T	C	T	C	-0.106717	-16.34	0.583018	0.999955	FALSE	FALSE	FALSE	o4Xfbt	6.76	0.0156315	420531	outcome	TRUE	reported	textfile	666	419865	2	198901327	PLCL1	1.43751e-07	6.84239	0.020287	0.55754	0.583342	1.43751e-07	397977	finngen_R10_ULCE.clump	TRUE	reported	2	1	TRUE	6.95254e-05	27.6713	6.95257e-05	397977	1.38934e-05	420531	TRUE	0.0370676
		rs34762726	G	A	G	A	0.127998	3.169	0.412079	0.000185097	FALSE	FALSE	FALSE	o4Xfbt	2.054	0.122829	420531	outcome	TRUE	reported	textfile	666	419865	3	49651777	BSN	3.40808e-10	9.46749	0.0203851	0.441835	0.4117	3.40808e-10	397977	finngen_R10_ULCE.clump	TRUE	reported	2	1	TRUE	9.90557e-05	39.4256	9.90562e-05	397977	5.66037e-06	420531	TRUE	0.000615295
		rs376365394	C	T	C	T	0.314248	1.015	0.0403005	0.999662	FALSE	FALSE	FALSE	o4Xfbt	1.516	0.503269	420531	outcome	TRUE	reported	textfile	666	419865	1	120097192	NOTCH2	2.84643e-11	10.5457	0.0472248	0.0536635	0.0401304	2.84643e-11	397977	finngen_R10_ULCE.clump	TRUE	reported	2	1	TRUE	0.00011125	44.2795	0.00011125	397977	1.06595e-06	420531	TRUE	1.68701e-05
		rs3802657	G	T	G	T	-0.125684	0.01877	0.246486	0.515807	FALSE	FALSE	FALSE	o4Xfbt	0.05583	0.736716	420531	outcome	TRUE	reported	textfile	666	419865	10	89205951	CH25H	1.76116e-07	6.7542	0.024064	0.225306	0.246756	1.76116e-07	397977	finngen_R10_ULCE.clump	TRUE	reported	2	1	TRUE	6.85388e-05	27.2786	6.85392e-05	397977	2.6878e-07	420531	TRUE	0.000449438
		rs4587163	C	T	C	T	-0.194091	-0.01015	0.283813	0.454296	FALSE	FALSE	FALSE	o4Xfbt	0.05528	0.854299	420531	outcome	TRUE	reported	textfile	666	419865	6	32625390	HLA-DQA1	2.44963e-17	16.6109	0.0229146	0.246498	0.284289	2.44963e-17	397977	finngen_R10_ULCE.clump	TRUE	reported	2	1	TRUE	0.00018024	71.7437	0.00018024	397977	8.01678e-08	420531	TRUE	2.79741e-09
		rs4654903	A	G	A	G	-0.162565	0.02522	0.491093	0.0712528	FALSE	FALSE	FALSE	o4Xfbt	0.1074	0.814254	420531	outcome	TRUE	reported	textfile	666	419865	1	19874497	OTUD3	6.04644e-16	15.2185	0.0200986	0.451567	0.491597	6.04644e-16	397977	finngen_R10_ULCE.clump	TRUE	reported	2	1	TRUE	0.000164359	65.4215	0.00016436	397977	1.31125e-07	420531	TRUE	1.76383e-08
		rs4676410	G	A	G	A	0.150784	0.2769	0.270211	0.0050261	FALSE	FALSE	FALSE	o4Xfbt	0.4014	0.49023	420531	outcome	TRUE	reported	textfile	666	419865	2	240624322	GPR35	1.17923e-11	10.9284	0.0222305	0.30097	0.269819	1.17923e-11	397977	finngen_R10_ULCE.clump	TRUE	reported	2	1	TRUE	0.000115586	46.0055	0.000115586	397977	1.1316e-06	420531	TRUE	1.1833e-05
		rs59655222	T	C	T	C	-0.141846	46.11	0.213033	1.85621e-05	FALSE	FALSE	FALSE	o4Xfbt	16.19	0.00439542	420531	outcome	TRUE	reported	textfile	666	419865	1	200906769	C1orf106	2.00493e-08	7.6979	0.0252774	0.189787	0.213329	2.00493e-08	397977	finngen_R10_ULCE.clump	TRUE	reported	2	1	TRUE	7.91183e-05	31.4896	7.91187e-05	397977	1.92882e-05	420531	TRUE	0.041721
		rs861119	A	C	A	C	-0.118492	-2.289	0.768503	0.999904	FALSE	FALSE	FALSE	o4Xfbt	3.117	0.462807	420531	outcome	TRUE	reported	textfile	666	419865	1	170173258	METTL11B	4.56247e-07	6.3408	0.0234924	0.748949	0.768752	4.56247e-07	397977	finngen_R10_ULCE.clump	TRUE	reported	2	1	TRUE	6.39201e-05	25.4402	6.39204e-05	397977	1.28239e-06	420531	TRUE	0.0019142
		rs9607629	A	G	A	G	-0.164417	-1.509	0.124955	2.90779e-05	FALSE	FALSE	FALSE	o4Xfbt	7.506	0.840679	420531	outcome	TRUE	reported	textfile	666	419865	22	39274849	PDGFB	2.56171e-07	6.59147	0.0319063	0.106852	0.125185	2.56171e-07	397977	finngen_R10_ULCE.clump	TRUE	reported	2	1	TRUE	6.67196e-05	26.5545	6.672e-05	397977	9.61093e-08	420531	TRUE	0.00038023
		rs9617090	C	T	C	T	-0.129295	0.04087	0.372151	0.116007	FALSE	FALSE	FALSE	o4Xfbt	0.08644	0.636356	420531	outcome	TRUE	reported	textfile	666	419865	22	50000765	IL17REL	8.30654e-10	9.08058	0.0210614	0.343227	0.37252	8.30654e-10	397977	finngen_R10_ULCE.clump	TRUE	reported	2	1	TRUE	9.46869e-05	37.6866	9.46874e-05	397977	5.31598e-07	420531	TRUE	4.69059e-05
		rs9909593	A	G	A	G	0.146264	-0.04917	0.528082	0.509381	FALSE	FALSE	FALSE	o4Xfbt	0.05528	0.373766	420531	outcome	TRUE	reported	textfile	666	419865	17	39813896	IKZF3	4.68274e-13	12.3295	0.0202185	0.564661	0.527617	4.68274e-13	397977	finngen_R10_ULCE.clump	TRUE	reported	2	1	TRUE	0.000131481	52.3329	0.000131481	397977	1.88134e-06	420531	TRUE	4.99538e-06
Breast	finngen_R10.clump	rs140149	C	T	C	T	0.156085	-0.3092	0.347272	0.0883203	FALSE	FALSE	FALSE	38UCi1	0.2286	0.176319	219170	outcome	TRUE	reported	textfile	13257	205913	22	29789624	ASCC2	2.66134e-11	10.5749	0.0234215	0.38242	0.346819	2.66134e-11	339432	finngen_R10.clump	TRUE	reported	2	1	TRUE	0.000130823	44.411	0.000130824	339432	8.34729e-06	219170	TRUE	0.00180936
		rs17206350	T	C	T	C	-0.71397	-0.3663	0.413805	0.0797803	FALSE	FALSE	FALSE	38UCi1	0.2407	0.128027	219170	outcome	TRUE	reported	textfile	13257	205913	6	32707290	HLA-DQA2	2.2856e-223	222.641	0.0223781	0.237055	0.416083	2.2856e-223	339432	finngen_R10.clump	TRUE	reported	2	1	TRUE	0.00298992	1017.91	0.00298994	339432	1.05667e-05	219170	TRUE	9.41105e-79
		rs2416807	A	G	A	G	-0.116926	0.02578	0.561925	0.402948	FALSE	FALSE	FALSE	38UCi1	0.1326	0.845843	219170	outcome	TRUE	reported	textfile	13257	205913	9	120941860	C5	2.43596e-07	6.61333	0.0226489	0.533653	0.562289	2.43596e-07	339432	finngen_R10.clump	TRUE	reported	2	1	TRUE	7.85129e-05	26.6517	7.85134e-05	339432	1.72465e-07	219170	TRUE	0.00205531
		rs2596468	A	G	A	G	0.501394	-0.1589	0.135691	0.823279	FALSE	FALSE	FALSE	38UCi1	0.1728	0.357932	219170	outcome	TRUE	reported	textfile	13257	205913	6	31424531	MICA	9.8787e-70	69.0053	0.0284049	0.207554	0.134764	9.8787e-70	339432	finngen_R10.clump	TRUE	reported	2	1	TRUE	0.000917108	311.58	0.000917113	339432	3.85817e-06	219170	TRUE	4.73557e-25
		rs28381663	A	C	A	C	0.227004	0.1433	0.225927	0.220457	FALSE	FALSE	FALSE	38UCi1	0.1568	0.360579	219170	outcome	TRUE	reported	textfile	13257	205913	6	28805705	TRIM27	4.31718e-19	18.3648	0.0254246	0.26842	0.225379	4.31718e-19	339432	finngen_R10.clump	TRUE	reported	2	1	TRUE	0.000234803	79.718	0.000234805	339432	3.81085e-06	219170	TRUE	1.06071e-06
		rs3184504	T	C	T	C	-0.14132	0.05408	0.592938	0.619367	FALSE	FALSE	FALSE	38UCi1	0.1336	0.685646	219170	outcome	TRUE	reported	textfile	13257	205913	12	111446804	SH2B3	5.85221e-10	9.23268	0.0228142	0.560582	0.593355	5.85221e-10	339432	finngen_R10.clump	TRUE	reported	2	1	TRUE	0.00011303	38.3702	0.000113031	339432	7.47624e-07	219170	TRUE	0.00036465
		rs61759532	C	T	C	T	0.149394	-0.4044	0.189203	0.238689	FALSE	FALSE	FALSE	38UCi1	0.1546	0.00891251	219170	outcome	TRUE	reported	textfile	13257	205913	17	7337072	ACAP1	1.09066e-07	6.96231	0.0281296	0.211855	0.188911	1.09066e-07	339432	finngen_R10.clump	TRUE	reported	2	1	TRUE	8.30903e-05	28.2057	8.30908e-05	339432	3.12185e-05	219170	TRUE	0.197894
		rs7130222	T	G	T	G	-0.160067	-0.03311	0.261755	0.0567243	FALSE	FALSE	FALSE	38UCi1	0.2832	0.906922	219170	outcome	TRUE	reported	textfile	13257	205913	11	2069226	IGF2	1.49948e-09	8.82406	0.0264817	0.229705	0.262168	1.49948e-09	339432	finngen_R10.clump	TRUE	reported	2	1	TRUE	0.000107625	36.535	0.000107625	339432	6.2367e-08	219170	TRUE	0.000219963
		rs74281415	G	A	G	A	0.168238	-0.00376	0.151079	0.166994	FALSE	FALSE	FALSE	38UCi1	0.1746	0.982822	219170	outcome	TRUE	reported	textfile	13257	205913	3	32302002	CMTM8	3.63488e-08	7.43951	0.0305458	0.171962	0.15081	3.63488e-08	339432	finngen_R10.clump	TRUE	reported	2	1	TRUE	8.93621e-05	30.3349	8.93627e-05	339432	2.11597e-09	219170	TRUE	0.000596734
		rs876497	G	A	G	A	0.171352	0.1104	0.279383	0.627569	FALSE	FALSE	FALSE	38UCi1	0.1345	0.411529	219170	outcome	TRUE	reported	textfile	13257	205913	21	42421796	UBASH3A	3.96369e-12	11.4019	0.0246959	0.311923	0.278964	3.96369e-12	339432	finngen_R10.clump	TRUE	reported	2	1	TRUE	0.000141812	48.1422	0.000141813	339432	3.07408e-06	219170	TRUE	0.000210405
		rs9273060	A	G	A	G	0.190039	-0.01607	0.275983	0.890394	FALSE	FALSE	FALSE	38UCi1	0.2079	0.938361	219170	outcome	TRUE	reported	textfile	13257	205913	6	32644337	HLA-DQA1	3.74973e-15	14.426	0.0241686	0.313247	0.275503	3.74973e-15	339432	finngen_R10.clump	TRUE	reported	2	1	TRUE	0.000182117	61.8272	0.000182118	339432	2.72612e-08	219170	TRUE	1.14539e-06
	finngen_R10_CHRO.clump	rs10473190	C	A	C	A	0.222587	0.3746	0.567481	0.126736	FALSE	FALSE	FALSE	38UCi1	0.197	0.0572796	219170	outcome	TRUE	reported	textfile	13257	205913	5	40412505	TTC33	4.3142e-13	12.3651	0.0307215	0.621563	0.56718	4.3142e-13	395165	finngen_R10_CHRO.clump	TRUE	reported	2	1	TRUE	0.000132825	52.4943	0.000132825	395165	1.64975e-05	219170	TRUE	0.00507217
		rs12564022	C	T	C	T	0.237784	0.03381	0.244202	0.61353	FALSE	FALSE	FALSE	38UCi1	0.1336	0.800203	219170	outcome	TRUE	reported	textfile	13257	205913	1	67205072	C1orf141,IL23R	1.82642e-12	11.7384	0.033742	0.290088	0.243946	1.82642e-12	395165	finngen_R10_CHRO.clump	TRUE	reported	2	1	TRUE	0.000125658	49.6617	0.000125659	395165	2.92213e-07	219170	TRUE	6.17208e-05
		rs4676410	G	A	G	A	0.175606	0.02049	0.270025	0.154918	FALSE	FALSE	FALSE	38UCi1	0.1798	0.909264	219170	outcome	TRUE	reported	textfile	13257	205913	2	240624322	GPR35	1.23276e-07	6.90912	0.0332048	0.307074	0.269819	1.23276e-07	395165	finngen_R10_CHRO.clump	TRUE	reported	2	1	TRUE	7.0773e-05	27.9689	7.07734e-05	395165	5.92553e-08	219170	TRUE	0.0021594
	finngen_R10_G.clump	rs10421112	C	TRUE	C	TRUE	0.172809	2.349	0.360049	0.999106	FALSE	FALSE	FALSE	38UCi1	2.64	0.37368	219170	outcome	TRUE	reported	textfile	13257	205913	19	16414580	EPS15L1	6.07533e-09	8.21643	0.0297195	0.395784	0.359838	6.07533e-09	410970	finngen_R10_G.clump	TRUE	reported	2	1	TRUE	8.22629e-05	33.8102	8.22633e-05	410970	3.61226e-06	219170	TRUE	0.00671594
		rs34147202	C	TRUE	C	TRUE	-0.212046	-0.1225	0.257411	0.104333	FALSE	FALSE	FALSE	38UCi1	0.2122	0.563638	219170	outcome	TRUE	reported	textfile	13257	205913	19	18179605	IFI30	5.07937e-10	9.29419	0.0341094	0.218445	0.257641	5.07937e-10	410970	finngen_R10_G.clump	TRUE	reported	2	1	TRUE	9.40288e-05	38.6465	9.40293e-05	410970	1.52056e-06	219170	TRUE	0.00137415
	finngen_R10_G6_MYASTH.clump	rs116600992	A	G	A	G	0.488612	0.1181	0.0804097	0.0778075	FALSE	FALSE	FALSE	38UCi1	0.2423	0.626037	219170	outcome	TRUE	reported	textfile	13257	205913	3	70248215	RP11-231I13.2	3.80733e-06	5.41938	0.105723	0.123389	0.0803612	3.80733e-06	408891	finngen_R10_G6_MYASTH.clump	TRUE	reported	2	1	TRUE	5.22347e-05	21.3593	5.2235e-05	408891	1.08397e-06	219170	TRUE	0.0194482
	finngen_R10_M13_RH.clump	rs11171710	G	A	G	A	0.066988	-0.1398	0.447613	0.206973	FALSE	FALSE	FALSE	38UCi1	0.1606	0.383972	219170	outcome	TRUE	reported	textfile	13257	205913	12	55974294	RAB5B	1.93157e-07	6.71409	0.012868	0.461715	0.446882	1.93157e-07	276465	finngen_R10_M13_RH.clump	TRUE	reported	2	1	TRUE	9.80142e-05	27.1	9.8015e-05	276465	3.45736e-06	219170	TRUE	0.00493029
		rs13246321	T	C	T	C	0.119359	-0.2742	0.149836	0.772722	FALSE	FALSE	FALSE	38UCi1	0.1558	0.0785236	219170	outcome	TRUE	reported	textfile	13257	205913	7	129061277	TNPO3	8.5428e-12	11.0684	0.0174779	0.16373	0.149116	8.5428e-12	276465	finngen_R10_M13_RH.clump	TRUE	reported	2	1	TRUE	0.000168662	46.6368	0.000168664	276465	1.41324e-05	219170	TRUE	0.00125235
		rs548877	A	G	A	G	0.102047	0.005522	0.176029	0.915989	FALSE	FALSE	FALSE	38UCi1	0.2352	0.981269	219170	outcome	TRUE	reported	textfile	13257	205913	11	118429525	ATP5L	5.45896e-10	9.26289	0.0164451	0.191014	0.175253	5.45896e-10	276465	finngen_R10_M13_RH.clump	TRUE	reported	2	1	TRUE	0.00013926	38.5056	0.000139261	276465	2.51502e-09	219170	TRUE	3.97759e-05
		rs62184398	T	C	T	C	0.245176	-0.08787	0.0166346	0.476967	FALSE	FALSE	FALSE	38UCi1	0.1302	0.499804	219170	outcome	TRUE	reported	textfile	13257	205913	2	234454210	ARL4C	2.52499e-07	6.59774	0.047553	0.0198991	0.0164654	2.52499e-07	276465	finngen_R10_M13_RH.clump	TRUE	reported	2	1	TRUE	9.61431e-05	26.5826	9.61438e-05	276465	2.07817e-06	219170	TRUE	0.00345081
		rs6448432	G	A	G	A	0.0763201	-0.4049	0.283387	0.989413	FALSE	FALSE	FALSE	38UCi1	0.6497	0.533212	219170	outcome	TRUE	reported	textfile	13257	205913	4	26097188	RBPJ	5.31582e-08	7.27443	0.0140284	0.298775	0.28259	5.31582e-08	276465	finngen_R10_M13_RH.clump	TRUE	reported	2	1	TRUE	0.000107047	29.5977	0.000107048	276465	1.77212e-06	219170	TRUE	0.00162023
		rs6456160	T	C	T	C	-0.081607	-0.03298	0.556798	0.523258	FALSE	FALSE	FALSE	38UCi1	0.13	0.799761	219170	outcome	TRUE	reported	textfile	13257	205913	6	167117605	CCR6	1.69918e-10	9.76976	0.0127784	0.535989	0.557877	1.69918e-10	276465	finngen_R10_M13_RH.clump	TRUE	reported	2	1	TRUE	0.000147502	40.7848	0.000147503	276465	2.93655e-07	219170	TRUE	4.96647e-05
		rs66654254	G	A	G	A	-0.0678994	-0.4761	0.434714	0.0731125	FALSE	FALSE	FALSE	38UCi1	0.2548	0.0616595	219170	outcome	TRUE	reported	textfile	13257	205913	4	40258109	RHOH	1.91064e-07	6.71882	0.013038	0.418891	0.435534	1.91064e-07	276465	finngen_R10_M13_RH.clump	TRUE	reported	2	1	TRUE	9.80905e-05	27.1211	9.80913e-05	276465	1.59299e-05	219170	TRUE	0.0386861
		rs76375491	C	T	C	T	-0.305785	0.2766	0.0206778	0.937443	FALSE	FALSE	FALSE	38UCi1	0.2685	0.302901	219170	outcome	TRUE	reported	textfile	13257	205913	6	32235157	NOTCH4	2.37903e-10	9.6236	0.0482719	0.0157145	0.020935	2.37903e-10	276465	finngen_R10_M13_RH.clump	TRUE	reported	2	1	TRUE	0.000145124	40.1273	0.000145125	276465	4.84213e-06	219170	TRUE	0.00057548
		rs76824778	T	C	T	C	0.130532	-3.262	0.0906656	0.998638	FALSE	FALSE	FALSE	38UCi1	1.756	0.0630957	219170	outcome	TRUE	reported	textfile	13257	205913	1	112696883	MOV10	1.31981e-09	8.87949	0.0215222	0.101989	0.0900788	1.31981e-09	276465	finngen_R10_M13_RH.clump	TRUE	reported	2	1	TRUE	0.000133034	36.7839	0.000133035	276465	1.57447e-05	219170	TRUE	0.00815403
		rs7902904	G	A	G	A	0.0816081	-0.007494	0.530366	0.6215	FALSE	FALSE	FALSE	38UCi1	0.134	0.955388	219170	outcome	TRUE	reported	textfile	13257	205913	10	62048902	ARID5B	2.1716e-10	9.66322	0.0128543	0.548515	0.529426	2.1716e-10	276465	finngen_R10_M13_RH.clump	TRUE	reported	2	1	TRUE	0.000145769	40.3057	0.00014577	276465	1.42705e-08	219170	TRUE	2.91655e-05
		rs8126001	C	T	C	T	0.0674359	-5.366	0.522205	0.9998	FALSE	FALSE	FALSE	38UCi1	4.872	0.270645	219170	outcome	TRUE	reported	textfile	13257	205913	20	64080106	OPRL1	1.52746e-07	6.81603	0.0128469	0.535954	0.521493	1.52746e-07	276465	finngen_R10_M13_RH.clump	TRUE	reported	2	1	TRUE	9.96557e-05	27.5539	9.96564e-05	276465	5.53487e-06	219170	TRUE	0.00763121
		rs867610	T	C	T	C	0.0645522	-0.232	0.464423	0.885679	FALSE	FALSE	FALSE	38UCi1	0.2045	0.256744	219170	outcome	TRUE	reported	textfile	13257	205913	9	124323850	NEK6	4.57394e-07	6.33971	0.0127994	0.479407	0.463646	4.57394e-07	276465	finngen_R10_M13_RH.clump	TRUE	reported	2	1	TRUE	9.19947e-05	25.4355	9.19954e-05	276465	5.87232e-06	219170	TRUE	0.0121967
	finngen_R10_SL.clump	rs1265947	C	T	C	T	0.792302	-0.0827	0.0860544	0.287797	FALSE	FALSE	FALSE	38UCi1	0.1438	0.565327	219170	outcome	TRUE	reported	textfile	13257	205913	6	31819390	HSPA1A	2.81838e-40	39.55	0.0596377	0.180032	0.0857224	2.81838e-40	307587	finngen_R10_SL.clump	TRUE	reported	2	1	TRUE	0.000573486	176.497	0.000573489	307587	1.50909e-06	219170	TRUE	4.32179e-16
		rs17153419	A	G	A	G	0.238889	0.09386	0.325511	0.222597	FALSE	FALSE	FALSE	38UCi1	0.1561	0.547646	219170	outcome	TRUE	reported	textfile	13257	205913	8	11536724	BLK	7.42045e-08	7.12957	0.0443976	0.377939	0.325326	7.42045e-08	307587	finngen_R10_SL.clump	TRUE	reported	2	1	TRUE	9.41162e-05	28.9515	9.41168e-05	307587	1.6496e-06	219170	TRUE	0.00260211
		rs56824628	G	A	G	A	0.384804	0.2833	0.0800606	0.0418369	FALSE	FALSE	FALSE	38UCi1	0.3316	0.392826	219170	outcome	TRUE	reported	textfile	13257	205913	16	46920478	GPT2	4.3013e-08	7.3664	0.0702452	0.11641	0.0799322	4.3013e-08	307587	finngen_R10_SL.clump	TRUE	reported	2	1	TRUE	9.75518e-05	30.0084	9.75525e-05	307587	3.33032e-06	219170	TRUE	0.00396901
		rs6679677	C	A	C	A	0.303734	-0.1459	0.139153	0.756937	FALSE	FALSE	FALSE	38UCi1	0.1513	0.334811	219170	outcome	TRUE	reported	textfile	13257	205913	1	113761186	RSBN1	1.59573e-07	6.79704	0.0579517	0.175951	0.139023	1.59573e-07	307587	finngen_R10_SL.clump	TRUE	reported	2	1	TRUE	8.92992e-05	27.4696	8.92998e-05	307587	4.24281e-06	219170	TRUE	0.00819784
		rs79590198	G	A	G	A	0.332029	-0.151	0.109831	0.337625	FALSE	FALSE	FALSE	38UCi1	0.1515	0.318933	219170	outcome	TRUE	reported	textfile	13257	205913	5	143307371	NR3C1	1.78e-07	6.74958	0.0635953	0.142998	0.109714	1.78e-07	307587	finngen_R10_SL.clump	TRUE	reported	2	1	TRUE	8.86126e-05	27.2583	8.86132e-05	307587	4.53262e-06	219170	TRUE	0.00915965
	finngen_R10_ULCE.clump	rs117443671	T	C	T	C	-0.223562	0.05275	0.0646055	0.505197	FALSE	FALSE	FALSE	38UCi1	0.1301	0.685015	219170	outcome	TRUE	reported	textfile	13257	205913	7	151155385	GBX1	3.2204e-07	6.49209	0.0437494	0.0521946	0.0647635	3.2204e-07	397977	finngen_R10_ULCE.clump	TRUE	reported	2	1	TRUE	6.56093e-05	26.1126	6.56096e-05	397977	7.50089e-07	219170	TRUE	0.006536
		rs11810755	C	T	C	T	-0.232662	-0.0471	0.0766055	0.118776	FALSE	FALSE	FALSE	38UCi1	0.2012	0.814948	219170	outcome	TRUE	reported	textfile	13257	205913	1	22408837	ZBTB40	1.0256e-08	7.98902	0.0406295	0.0621063	0.0767901	1.0256e-08	397977	finngen_R10_ULCE.clump	TRUE	reported	2	1	TRUE	8.23899e-05	32.7918	8.23904e-05	397977	2.50039e-07	219170	TRUE	0.00126186
		rs12263718	A	G	A	G	-0.104333	-0.386	0.4338	0.754201	FALSE	FALSE	FALSE	38UCi1	0.1516	0.0108893	219170	outcome	TRUE	reported	textfile	13257	205913	10	62672972	ZNF365	3.38595e-07	6.47032	0.020455	0.409109	0.434114	3.38595e-07	397977	finngen_R10_ULCE.clump	TRUE	reported	2	1	TRUE	6.53669e-05	26.0161	6.53673e-05	397977	2.95792e-05	219170	TRUE	0.319777
		rs3024505	G	A	G	A	0.218329	0.05773	0.15699	0.431315	FALSE	FALSE	FALSE	38UCi1	0.1314	0.660389	219170	outcome	TRUE	reported	textfile	13257	205913	1	206766559	IL10	1.34617e-16	15.8709	0.0264019	0.186986	0.156608	1.34617e-16	397977	finngen_R10_ULCE.clump	TRUE	reported	2	1	TRUE	0.000171799	68.3833	0.0001718	397977	8.80714e-07	219170	TRUE	4.76098e-06
		rs4372078	T	G	T	G	0.124932	-0.04017	0.739026	0.54794	FALSE	FALSE	FALSE	38UCi1	0.1306	0.758403	219170	outcome	TRUE	reported	textfile	13257	205913	9	114801407	TNFSF15	9.18967e-08	7.0367	0.0233866	0.76211	0.738732	9.18967e-08	397977	finngen_R10_ULCE.clump	TRUE	reported	2	1	TRUE	7.17008e-05	28.5372	7.17012e-05	397977	4.31658e-07	219170	TRUE	0.00332004
		rs4654903	A	G	A	G	-0.162565	-0.08085	0.491093	0.0195621	FALSE	FALSE	FALSE	38UCi1	0.4725	0.864132	219170	outcome	TRUE	reported	textfile	13257	205913	1	19874497	OTUD3	6.04644e-16	15.2185	0.0200986	0.451567	0.491597	6.04644e-16	397977	finngen_R10_ULCE.clump	TRUE	reported	2	1	TRUE	0.000164359	65.4215	0.00016436	397977	1.33592e-07	219170	TRUE	2.83314e-06
		rs4676410	G	A	G	A	0.150784	0.02049	0.270211	0.154918	FALSE	FALSE	FALSE	38UCi1	0.1798	0.909264	219170	outcome	TRUE	reported	textfile	13257	205913	2	240624322	GPR35	1.17923e-11	10.9284	0.0222305	0.30097	0.269819	1.17923e-11	397977	finngen_R10_ULCE.clump	TRUE	reported	2	1	TRUE	0.000115586	46.0055	0.000115586	397977	5.92553e-08	219170	TRUE	7.80041e-05
		rs59655222	T	C	T	C	-0.141846	-0.4668	0.213033	0.0693982	FALSE	FALSE	FALSE	38UCi1	0.2596	0.0721107	219170	outcome	TRUE	reported	textfile	13257	205913	1	200906769	C1orf106	2.00493e-08	7.6979	0.0252774	0.189787	0.213329	2.00493e-08	397977	finngen_R10_ULCE.clump	TRUE	reported	2	1	TRUE	7.91183e-05	31.4896	7.91187e-05	397977	1.47526e-05	219170	TRUE	0.057422
		rs6933404	T	C	T	C	0.129466	-0.1184	0.189013	0.297561	FALSE	FALSE	FALSE	38UCi1	0.1421	0.404762	219170	outcome	TRUE	reported	textfile	13257	205913	6	137638098	OLIG3	2.21978e-07	6.65369	0.0249938	0.209831	0.188748	2.21978e-07	397977	finngen_R10_ULCE.clump	TRUE	reported	2	1	TRUE	6.74155e-05	26.8315	6.74158e-05	397977	3.16765e-06	219170	TRUE	0.0156175
		rs7601425	A	G	A	G	0.106347	0.4623	0.617574	0.0768705	FALSE	FALSE	FALSE	38UCi1	0.2457	0.0599791	219170	outcome	TRUE	reported	textfile	13257	205913	2	134199476	MGAT5	3.82129e-07	6.41779	0.0209442	0.641532	0.617269	3.82129e-07	397977	finngen_R10_ULCE.clump	TRUE	reported	2	1	TRUE	6.47794e-05	25.7822	6.47797e-05	397977	1.6153e-05	219170	TRUE	0.129792
		rs9617090	C	T	C	T	-0.129295	-0.06445	0.372151	0.505603	FALSE	FALSE	FALSE	38UCi1	0.1318	0.624741	219170	outcome	TRUE	reported	textfile	13257	205913	22	50000765	IL17REL	8.30654e-10	9.08058	0.0210614	0.343227	0.37252	8.30654e-10	397977	finngen_R10_ULCE.clump	TRUE	reported	2	1	TRUE	9.46869e-05	37.6866	9.46874e-05	397977	1.09103e-06	219170	TRUE	0.00109215
		rs9909593	A	G	A	G	0.146264	0.1424	0.528082	0.835921	FALSE	FALSE	FALSE	38UCi1	0.1762	0.41889	219170	outcome	TRUE	reported	textfile	13257	205913	17	39813896	IKZF3	4.68274e-13	12.3295	0.0202185	0.564661	0.527617	4.68274e-13	397977	finngen_R10_ULCE.clump	TRUE	reported	2	1	TRUE	0.000131481	52.3329	0.000131481	397977	2.98009e-06	219170	TRUE	0.000250285
Bronchus and lung	finngen_R10.clump	rs140149	C	T	C	T	0.156085	0.389	0.347272	0.998637	FALSE	FALSE	FALSE	durT65	0.3685	0.291072	420531	outcome	TRUE	reported	textfile	3048	417483	22	29789624	ASCC2	2.66134e-11	10.5749	0.0234215	0.38242	0.346819	2.66134e-11	339432	finngen_R10.clump	TRUE	reported	2	1	TRUE	0.000130823	44.411	0.000130824	339432	2.64989e-06	420531	TRUE	2.12114e-05
		rs17187735	T	C	T	C	0.585151	-0.01169	0.0434744	0.228696	FALSE	FALSE	FALSE	durT65	0.03142	0.709905	420531	outcome	TRUE	reported	textfile	3048	417483	6	30077620	RNF39	2.02908e-37	36.6927	0.0457741	0.0753468	0.0430636	2.02908e-37	339432	finngen_R10.clump	TRUE	reported	2	1	TRUE	0.00048121	163.416	0.000481213	339432	3.2917e-07	420531	TRUE	2.04568e-20
		rs2013365	A	C	A	C	0.180051	-0.002203	0.410567	0.941739	FALSE	FALSE	FALSE	durT65	0.05593	0.96859	420531	outcome	TRUE	reported	textfile	3048	417483	6	33795911	MLN	5.99239e-16	15.2224	0.0222574	0.457542	0.409961	5.99239e-16	339432	finngen_R10.clump	TRUE	reported	2	1	TRUE	0.000192755	65.4395	0.000192756	339432	3.6893e-09	420531	TRUE	2.08447e-09
		rs2416807	A	G	A	G	-0.116926	-0.00934	0.561925	0.686183	FALSE	FALSE	FALSE	durT65	0.02874	0.745247	420531	outcome	TRUE	reported	textfile	3048	417483	9	120941860	C5	2.43596e-07	6.61333	0.0226489	0.533653	0.562289	2.43596e-07	339432	finngen_R10.clump	TRUE	reported	2	1	TRUE	7.85129e-05	26.6517	7.85134e-05	339432	2.51145e-07	420531	TRUE	0.000291127
		rs2476601	A	G	A	G	-0.529673	-0.06914	0.852489	0.746914	FALSE	FALSE	FALSE	durT65	0.03015	0.0218273	420531	outcome	TRUE	reported	textfile	3048	417483	1	113834946	PTPN22	5.72532e-80	79.2422	0.0279713	0.774999	0.853488	5.72532e-80	339432	finngen_R10.clump	TRUE	reported	2	1	TRUE	0.00105531	358.581	0.00105531	339432	1.2505e-05	420531	TRUE	3.91194e-36
		rs2596468	A	G	A	G	0.501394	-0.01077	0.135691	0.853291	FALSE	FALSE	FALSE	durT65	0.03701	0.771081	420531	outcome	TRUE	reported	textfile	3048	417483	6	31424531	MICA	9.8787e-70	69.0053	0.0284049	0.207554	0.134764	9.8787e-70	339432	finngen_R10.clump	TRUE	reported	2	1	TRUE	0.000917108	311.58	0.000917113	339432	2.01371e-07	420531	TRUE	2.88535e-38
		rs3184504	T	C	T	C	-0.14132	-0.02875	0.592938	0.0671999	FALSE	FALSE	FALSE	durT65	0.05237	0.583042	420531	outcome	TRUE	reported	textfile	3048	417483	12	111446804	SH2B3	5.85221e-10	9.23268	0.0228142	0.560582	0.593355	5.85221e-10	339432	finngen_R10.clump	TRUE	reported	2	1	TRUE	0.00011303	38.3702	0.000113031	339432	7.16662e-07	420531	TRUE	2.22626e-05
		rs56994090	T	C	T	C	-0.162867	1.195	0.49458	0.999697	FALSE	FALSE	FALSE	durT65	0.8371	0.153426	420531	outcome	TRUE	reported	textfile	3048	417483	14	100840110	RTL1	6.91353e-13	12.1603	0.0226799	0.455578	0.495083	6.91353e-13	339432	finngen_R10.clump	TRUE	reported	2	1	TRUE	0.000151903	51.5681	0.000151903	339432	4.846e-06	420531	TRUE	1.14556e-05
		rs61759532	C	T	C	T	0.149394	0.02605	0.189203	0.0179925	FALSE	FALSE	FALSE	durT65	0.1032	0.800737	420531	outcome	TRUE	reported	textfile	3048	417483	17	7337072	ACAP1	1.09066e-07	6.96231	0.0281296	0.211855	0.188911	1.09066e-07	339432	finngen_R10.clump	TRUE	reported	2	1	TRUE	8.30903e-05	28.2057	8.30908e-05	339432	1.51517e-07	420531	TRUE	0.000155618
		rs705700	T	C	T	C	0.162671	-0.02758	0.385742	0.683053	FALSE	FALSE	FALSE	durT65	0.02807	0.325837	420531	outcome	TRUE	reported	textfile	3048	417483	12	55995509	RAB5B	1.51078e-12	11.8208	0.0229972	0.424859	0.385237	1.51078e-12	339432	finngen_R10.clump	TRUE	reported	2	1	TRUE	0.000147385	50.0343	0.000147386	339432	2.29566e-06	420531	TRUE	4.12341e-06
		rs7130222	T	G	T	G	-0.160067	0.109	0.261755	0.994294	FALSE	FALSE	FALSE	durT65	0.1765	0.536908	420531	outcome	TRUE	reported	textfile	3048	417483	11	2069226	IGF2	1.49948e-09	8.82406	0.0264817	0.229705	0.262168	1.49948e-09	339432	finngen_R10.clump	TRUE	reported	2	1	TRUE	0.000107625	36.535	0.000107625	339432	9.06916e-07	420531	TRUE	4.43577e-05
		rs7298027	C	T	C	T	0.115208	-0.08516	0.426621	0.144018	FALSE	FALSE	FALSE	durT65	0.03772	0.0239332	420531	outcome	TRUE	reported	textfile	3048	417483	12	53559963	ATF7,RP11-793H13.10	4.25696e-07	6.3709	0.0227815	0.449831	0.426321	4.25696e-07	339432	finngen_R10.clump	TRUE	reported	2	1	TRUE	7.53382e-05	25.574	7.53386e-05	339432	1.21207e-05	420531	TRUE	0.0242607
		rs74281415	G	A	G	A	0.168238	0.0374	0.151079	0.73765	FALSE	FALSE	FALSE	durT65	0.02968	0.207635	420531	outcome	TRUE	reported	textfile	3048	417483	3	32302002	CMTM8	3.63488e-08	7.43951	0.0305458	0.171962	0.15081	3.63488e-08	339432	finngen_R10.clump	TRUE	reported	2	1	TRUE	8.93621e-05	30.3349	8.93627e-05	339432	3.77588e-06	420531	TRUE	0.00113441
		rs77309262	C	T	C	T	-0.789101	-1.188	0.043428	5.72719e-05	FALSE	FALSE	FALSE	durT65	1.937	0.539635	420531	outcome	TRUE	reported	textfile	3048	417483	6	29949244	HLA-A	2.69277e-32	31.5698	0.0666966	0.0205928	0.0437224	2.69277e-32	339432	finngen_R10.clump	TRUE	reported	2	1	TRUE	0.000412217	139.977	0.000412219	339432	8.94494e-07	420531	TRUE	4.84121e-17
		rs9273060	A	G	A	G	0.190039	-0.4158	0.275983	0.99393	FALSE	FALSE	FALSE	durT65	0.1689	0.0138357	420531	outcome	TRUE	reported	textfile	3048	417483	6	32644337	HLA-DQA1	3.74973e-15	14.426	0.0241686	0.313247	0.275503	3.74973e-15	339432	finngen_R10.clump	TRUE	reported	2	1	TRUE	0.000182117	61.8272	0.000182118	339432	1.44114e-05	420531	TRUE	2.62554e-05
		rs9934969	G	A	G	A	-0.158495	1.223	0.304131	0.99997	FALSE	FALSE	FALSE	durT65	2.874	0.670502	420531	outcome	TRUE	reported	textfile	3048	417483	16	11072145	CLEC16A	2.68974e-10	9.57029	0.0250955	0.271087	0.304557	2.68974e-10	339432	finngen_R10.clump	TRUE	reported	2	1	TRUE	0.000117499	39.8875	0.0001175	339432	4.30609e-07	420531	TRUE	1.0166e-05
	finngen_R10_CHRO.clump	rs10807943	T	C	T	C	-0.387971	0.05649	0.937093	0.986747	FALSE	FALSE	FALSE	durT65	0.1284	0.659933	420531	outcome	TRUE	reported	textfile	3048	417483	7	5301033	SLC29A4	3.94548e-12	11.4039	0.0559107	0.910547	0.937241	3.94548e-12	395165	finngen_R10_CHRO.clump	TRUE	reported	2	1	TRUE	0.000121836	48.1511	0.000121837	395165	4.60275e-07	420531	TRUE	2.92408e-06
		rs111329837	C	T	C	T	-0.295911	-0.007971	0.0853235	0.311793	FALSE	FALSE	FALSE	durT65	0.02821	0.777499	420531	outcome	TRUE	reported	textfile	3048	417483	6	99597494	PRDM13	4.39268e-07	6.35727	0.0585835	0.065361	0.0854348	4.39268e-07	395165	finngen_R10_CHRO.clump	TRUE	reported	2	1	TRUE	6.45602e-05	25.5135	6.45606e-05	395165	1.89856e-07	420531	TRUE	0.000603439
		rs12564022	C	T	C	T	0.237784	-1.232	0.244202	0.999523	FALSE	FALSE	FALSE	durT65	0.6245	0.0485289	420531	outcome	TRUE	reported	textfile	3048	417483	1	67205072	C1orf141,IL23R	1.82642e-12	11.7384	0.033742	0.290088	0.243946	1.82642e-12	395165	finngen_R10_CHRO.clump	TRUE	reported	2	1	TRUE	0.000125658	49.6617	0.000125659	395165	9.25458e-06	420531	TRUE	0.000227142
		rs4676410	G	A	G	A	0.175606	-0.01345	0.270025	0.00502592	FALSE	FALSE	FALSE	durT65	0.1904	0.943691	420531	outcome	TRUE	reported	textfile	3048	417483	2	240624322	GPR35	1.23276e-07	6.90912	0.0332048	0.307074	0.269819	1.23276e-07	395165	finngen_R10_CHRO.clump	TRUE	reported	2	1	TRUE	7.0773e-05	27.9689	7.07734e-05	395165	1.18663e-08	420531	TRUE	0.000178201
		rs6866614	A	G	A	G	-0.165017	0.03716	0.68231	0.220548	FALSE	FALSE	FALSE	durT65	0.03158	0.239332	420531	outcome	TRUE	reported	textfile	3048	417483	5	132451445	C5orf56	2.24047e-07	6.64966	0.0318677	0.645444	0.682516	2.24047e-07	395165	finngen_R10_CHRO.clump	TRUE	reported	2	1	TRUE	6.78497e-05	26.8135	6.78501e-05	395165	3.29253e-06	420531	TRUE	0.00374384
	finngen_R10_G.clump	rs10421112	C	T	C	T	0.172809	-0.6452	0.360049	0.000456739	FALSE	FALSE	FALSE	durT65	0.6824	0.344429	420531	outcome	TRUE	reported	textfile	3048	417483	19	16414580	EPS15L1	6.07533e-09	8.21643	0.0297195	0.395784	0.359838	6.07533e-09	410970	finngen_R10_G.clump	TRUE	reported	2	1	TRUE	8.22629e-05	33.8102	8.22633e-05	410970	2.12576e-06	420531	TRUE	0.000519692
		rs115037059	T	C	T	C	-0.678715	0.04597	0.0218868	0.959365	FALSE	FALSE	FALSE	durT65	0.06654	0.489666	420531	outcome	TRUE	reported	textfile	3048	417483	3	160288685	IFT80,RP11-432B6.3	3.60097e-08	7.44358	0.123193	0.0113105	0.0219491	3.60097e-08	410970	finngen_R10_G.clump	TRUE	reported	2	1	TRUE	7.38517e-05	30.3529	7.38521e-05	410970	1.13498e-06	420531	TRUE	0.000598502
		rs2647929	T	C	T	C	0.152966	-2.823	0.53685	0.999952	FALSE	FALSE	FALSE	durT65	1.979	0.153745	420531	outcome	TRUE	reported	textfile	3048	417483	3	159975782	IL12A	1.52195e-07	6.8176	0.0291371	0.575688	0.536621	1.52195e-07	410970	finngen_R10_G.clump	TRUE	reported	2	1	TRUE	6.70591e-05	27.561	6.70595e-05	410970	4.83874e-06	420531	TRUE	0.00632192
		rs28529403	T	C	T	C	-0.161544	-0.04629	0.436115	0.0513804	FALSE	FALSE	FALSE	durT65	0.0596	0.437321	420531	outcome	TRUE	reported	textfile	3048	417483	16	30123335	MAPK3	3.71074e-08	7.43054	0.0293499	0.400244	0.436327	3.71074e-08	410970	finngen_R10_G.clump	TRUE	reported	2	1	TRUE	7.371e-05	30.2947	7.37103e-05	410970	1.43445e-06	420531	TRUE	0.000756607
		rs34147202	C	T	C	T	-0.212046	-0.01868	0.257411	0.242465	FALSE	FALSE	FALSE	durT65	0.0306	0.541627	420531	outcome	TRUE	reported	textfile	3048	417483	19	18179605	IFI30	5.07937e-10	9.29419	0.0341094	0.218445	0.257641	5.07937e-10	410970	finngen_R10_G.clump	TRUE	reported	2	1	TRUE	9.40288e-05	38.6465	9.40293e-05	410970	8.86165e-07	420531	TRUE	6.5577e-05
		rs6564639	G	A	G	A	0.158465	1.212	0.572507	0.999752	FALSE	FALSE	FALSE	durT65	0.9706	0.211787	420531	outcome	TRUE	reported	textfile	3048	417483	16	79078553	WWOX	7.46569e-08	7.12693	0.0294567	0.612785	0.572269	7.46569e-08	410970	finngen_R10_G.clump	TRUE	reported	2	1	TRUE	7.04138e-05	28.9399	7.04141e-05	410970	3.70789e-06	420531	TRUE	0.0032002
		rs75518104	C	T	C	T	0.69768	0.03003	0.0338478	0.994725	FALSE	FALSE	FALSE	durT65	0.1922	0.87583	420531	outcome	TRUE	reported	textfile	3048	417483	6	31439975	MICA	4.61424e-28	27.3359	0.0635237	0.0662223	0.0336569	4.61424e-28	410970	finngen_R10_G.clump	TRUE	reported	2	1	TRUE	0.000293429	120.625	0.000293431	410970	5.80508e-08	420531	TRUE	1.35607e-14
		rs8045630	T	C	T	C	-0.175844	-1.109	0.579456	6.91948e-05	FALSE	FALSE	FALSE	durT65	1.533	0.469462	420531	outcome	TRUE	reported	textfile	3048	417483	16	11137483	CLEC16A	1.52297e-09	8.81731	0.0291041	0.535394	0.579716	1.52297e-09	410970	finngen_R10_G.clump	TRUE	reported	2	1	TRUE	8.88174e-05	36.5044	8.88178e-05	410970	1.24446e-06	420531	TRUE	0.0001518
	finngen_R10_G6_MYASTH.clump	rs10060442	A	G	A	G	-0.727428	-0.1208	0.0803211	0.00489565	FALSE	FALSE	FALSE	durT65	0.2076	0.560661	420531	outcome	TRUE	reported	textfile	3048	417483	5	125891879	GRAMD3	3.4325e-07	6.46439	0.142689	0.0369104	0.0803701	3.4325e-07	408891	finngen_R10_G6_MYASTH.clump	TRUE	reported	2	1	TRUE	6.35571e-05	25.9894	6.35574e-05	408891	8.05161e-07	420531	TRUE	0.00127551
		rs116600992	A	G	A	G	0.488612	-1.081	0.0804097	5.31817e-05	FALSE	FALSE	FALSE	durT65	1.753	0.537527	420531	outcome	TRUE	reported	textfile	3048	417483	3	70248215	RP11-231I13.2	3.80733e-06	5.41938	0.105723	0.123389	0.0803612	3.80733e-06	408891	finngen_R10_G6_MYASTH.clump	TRUE	reported	2	1	TRUE	5.22347e-05	21.3593	5.2235e-05	408891	9.04256e-07	420531	TRUE	0.0042655
		rs67869315	G	A	G	A	-0.489782	0.06668	0.136039	0.000169422	FALSE	FALSE	FALSE	durT65	1.12	0.952511	420531	outcome	TRUE	reported	textfile	3048	417483	11	37168382	C11orf74	3.25012e-06	5.4881	0.105231	0.0836247	0.136098	3.25012e-06	408891	finngen_R10_G6_MYASTH.clump	TRUE	reported	2	1	TRUE	5.2977e-05	21.6629	5.29773e-05	408891	8.42867e-09	420531	TRUE	0.00106676
	finngen_R10_M13_RH.clump	rs11171710	G	A	G	A	0.066988	0.1276	0.447613	0.99986	FALSE	FALSE	FALSE	durT65	1.203	0.915588	420531	outcome	TRUE	reported	textfile	3048	417483	12	55974294	RAB5B	1.93157e-07	6.71409	0.012868	0.461715	0.446882	1.93157e-07	276465	finngen_R10_M13_RH.clump	TRUE	reported	2	1	TRUE	9.80142e-05	27.1	9.8015e-05	276465	2.67531e-08	420531	TRUE	6.98656e-05
		rs11513729	C	T	C	T	0.103409	-0.01604	0.380545	0.00303946	FALSE	FALSE	FALSE	durT65	0.239	0.946477	420531	outcome	TRUE	reported	textfile	3048	417483	12	111835695	MAPKAPK5	2.5171e-15	14.5991	0.0130686	0.402876	0.379387	2.5171e-15	276465	finngen_R10_M13_RH.clump	TRUE	reported	2	1	TRUE	0.000226423	62.6117	0.000226424	276465	1.07107e-08	420531	TRUE	1.03586e-09
		rs117292830	G	A	G	A	0.708858	-1.132	0.0372802	9.85995e-05	FALSE	FALSE	FALSE	durT65	1.378	0.41115	420531	outcome	TRUE	reported	textfile	3048	417483	6	31250491	HLA-C	7.97995e-147	146.098	0.0274707	0.0703915	0.0355644	7.97995e-147	276465	finngen_R10_M13_RH.clump	TRUE	reported	2	1	TRUE	0.00240267	665.849	0.00240269	276465	1.60471e-06	420531	TRUE	7.71054e-85
		rs12498981	A	G	A	G	0.0875826	-0.00397	0.165784	0.614691	FALSE	FALSE	FALSE	durT65	0.02685	0.88247	420531	outcome	TRUE	reported	textfile	3048	417483	4	105472390	PPA2	2.18394e-07	6.66076	0.0168982	0.177892	0.165156	2.18394e-07	276465	finngen_R10_M13_RH.clump	TRUE	reported	2	1	TRUE	9.71566e-05	26.8628	9.71573e-05	276465	5.19872e-08	420531	TRUE	8.39995e-05
		rs13180950	T	C	T	C	0.0889416	-0.8216	0.155959	0.00080104	FALSE	FALSE	FALSE	durT65	0.4976	0.0986279	420531	outcome	TRUE	reported	textfile	3048	417483	5	151072992	TNIP1	2.75727e-07	6.55952	0.0173061	0.167911	0.15534	2.75727e-07	276465	finngen_R10_M13_RH.clump	TRUE	reported	2	1	TRUE	9.55278e-05	26.4124	9.55285e-05	276465	6.48278e-06	420531	TRUE	0.00315679
		rs2476601	A	G	A	G	-0.355788	-0.06914	0.851561	0.746914	FALSE	FALSE	FALSE	durT65	0.03015	0.0218273	420531	outcome	TRUE	reported	textfile	3048	417483	1	113834946	PTPN22	1.89234e-102	101.723	0.0165552	0.803394	0.854057	1.89234e-102	276465	finngen_R10_M13_RH.clump	TRUE	reported	2	1	TRUE	0.00166782	461.86	0.00166783	276465	1.2505e-05	420531	TRUE	1.79587e-52
		rs548877	A	G	A	G	0.102047	0.1194	0.176029	0.985482	FALSE	FALSE	FALSE	durT65	0.1125	0.288802	420531	outcome	TRUE	reported	textfile	3048	417483	11	118429525	ATP5L	5.45896e-10	9.26289	0.0164451	0.191014	0.175253	5.45896e-10	276465	finngen_R10_M13_RH.clump	TRUE	reported	2	1	TRUE	0.00013926	38.5056	0.000139261	276465	2.67859e-06	420531	TRUE	3.30362e-05
		rs6065926	A	G	A	G	0.0787581	-0.9075	0.728297	0.000161757	FALSE	FALSE	FALSE	durT65	1.183	0.442894	420531	outcome	TRUE	reported	textfile	3048	417483	20	46107215	CD40	5.42276e-08	7.26578	0.014486	0.741461	0.727615	5.42276e-08	276465	finngen_R10_M13_RH.clump	TRUE	reported	2	1	TRUE	0.000106907	29.559	0.000106908	276465	1.39935e-06	420531	TRUE	0.000184107
		rs62054623	A	G	A	G	-0.108476	0.01407	0.108686	0.778025	FALSE	FALSE	FALSE	durT65	0.03151	0.655089	420531	outcome	TRUE	reported	textfile	3048	417483	16	90034682	GAS8	4.25755e-07	6.37084	0.0214504	0.0999892	0.109137	4.25755e-07	276465	finngen_R10_M13_RH.clump	TRUE	reported	2	1	TRUE	9.24946e-05	25.5737	9.24952e-05	276465	4.74128e-07	420531	TRUE	0.000265517
		rs62184398	T	C	T	C	0.245176	0.3509	0.0166346	0.999516	FALSE	FALSE	FALSE	durT65	0.6758	0.603671	420531	outcome	TRUE	reported	textfile	3048	417483	2	234454210	ARL4C	2.52499e-07	6.59774	0.047553	0.0198991	0.0164654	2.52499e-07	276465	finngen_R10_M13_RH.clump	TRUE	reported	2	1	TRUE	9.61431e-05	26.5826	9.61438e-05	276465	6.41112e-07	420531	TRUE	0.000235306
		rs6456160	T	C	T	C	-0.081607	-0.6404	0.556798	0.999533	FALSE	FALSE	FALSE	durT65	0.7074	0.365342	420531	outcome	TRUE	reported	textfile	3048	417483	6	167117605	CCR6	1.69918e-10	9.76976	0.0127784	0.535989	0.557877	1.69918e-10	276465	finngen_R10_M13_RH.clump	TRUE	reported	2	1	TRUE	0.000147502	40.7848	0.000147503	276465	1.94884e-06	420531	TRUE	1.1318e-05
		rs66654254	G	A	G	A	-0.0678994	-0.1285	0.434714	0.012038	FALSE	FALSE	FALSE	durT65	0.1218	0.291541	420531	outcome	TRUE	reported	textfile	3048	417483	4	40258109	RHOH	1.91064e-07	6.71882	0.013038	0.418891	0.435534	1.91064e-07	276465	finngen_R10_M13_RH.clump	TRUE	reported	2	1	TRUE	9.80905e-05	27.1211	9.80913e-05	276465	2.64676e-06	420531	TRUE	0.000723086
		rs75431337	C	T	C	T	0.262356	-0.02215	0.0728926	0.985286	FALSE	FALSE	FALSE	durT65	0.1077	0.837105	420531	outcome	TRUE	reported	textfile	3048	417483	6	28410767	ZSCAN12	8.07793e-31	30.0927	0.02273	0.0923132	0.0718862	8.07793e-31	276465	finngen_R10_M13_RH.clump	TRUE	reported	2	1	TRUE	0.000481652	133.223	0.000481656	276465	1.00582e-07	420531	TRUE	9.9864e-19
		rs76715626	T	C	T	C	0.15301	0.7642	0.0595064	0.00035218	FALSE	FALSE	FALSE	durT65	0.7926	0.334965	420531	outcome	TRUE	reported	textfile	3048	417483	16	27386721	IL21R	3.28905e-09	8.48293	0.0258617	0.0688093	0.0590243	3.28905e-09	276465	finngen_R10_M13_RH.clump	TRUE	reported	2	1	TRUE	0.000126599	35.0044	0.0001266	276465	2.21059e-06	420531	TRUE	6.65458e-05
		rs7731626	G	A	G	A	-0.117043	0.06422	0.278721	0.999818	FALSE	FALSE	FALSE	durT65	0.996	0.948593	420531	outcome	TRUE	reported	textfile	3048	417483	5	56148856	ANKRD55	5.07809e-16	15.2943	0.0144327	0.256804	0.279857	5.07809e-16	276465	finngen_R10_M13_RH.clump	TRUE	reported	2	1	TRUE	0.000237822	65.7647	0.000237824	276465	9.88612e-09	420531	TRUE	3.89242e-10
		rs78248443	C	T	C	T	-0.173002	6.209	0.0753395	3.66909e-05	FALSE	FALSE	FALSE	durT65	3.524	0.077983	420531	outcome	TRUE	reported	textfile	3048	417483	1	64689489	CACHD1	8.09096e-12	11.092	0.025304	0.065119	0.0758692	8.09096e-12	276465	finngen_R10_M13_RH.clump	TRUE	reported	2	1	TRUE	0.000169048	46.7434	0.000169049	276465	7.38197e-06	420531	TRUE	2.65957e-05
		rs7902904	G	A	G	A	0.0816081	-0.01399	0.530366	0.0305797	FALSE	FALSE	FALSE	durT65	0.07559	0.853179	420531	outcome	TRUE	reported	textfile	3048	417483	10	62048902	ARID5B	2.1716e-10	9.66322	0.0128543	0.548515	0.529426	2.1716e-10	276465	finngen_R10_M13_RH.clump	TRUE	reported	2	1	TRUE	0.000145769	40.3057	0.00014577	276465	8.14537e-08	420531	TRUE	1.47425e-06
		rs8002731	A	C	A	C	-0.0901996	-0.9655	0.362796	0.999832	FALSE	FALSE	FALSE	durT65	1.078	0.370254	420531	outcome	TRUE	reported	textfile	3048	417483	13	39788092	COG6	1.59551e-11	10.7971	0.0133849	0.344023	0.363769	1.59551e-11	276465	finngen_R10_M13_RH.clump	TRUE	reported	2	1	TRUE	0.000164236	45.4125	0.000164237	276465	1.90753e-06	420531	TRUE	3.00829e-06
		rs867610	T	C	T	C	0.0645522	0.4858	0.464423	0.00104127	FALSE	FALSE	FALSE	durT65	0.4027	0.227719	420531	outcome	TRUE	reported	textfile	3048	417483	9	124323850	NEK6	4.57394e-07	6.33971	0.0127994	0.479407	0.463646	4.57394e-07	276465	finngen_R10_M13_RH.clump	TRUE	reported	2	1	TRUE	9.19947e-05	25.4355	9.19954e-05	276465	3.46062e-06	420531	TRUE	0.00159054
		rs9368699	T	C	T	C	0.402705	-1.922	0.0321498	2.85515e-05	FALSE	FALSE	FALSE	durT65	3.728	0.606038	420531	outcome	TRUE	reported	textfile	3048	417483	6	31834764	C6orf48	1.28086e-35	34.8925	0.0323276	0.0459217	0.0314361	1.28086e-35	276465	finngen_R10_M13_RH.clump	TRUE	reported	2	1	TRUE	0.000560975	155.176	0.000560979	276465	6.32061e-07	420531	TRUE	8.73002e-21
		rs9708958	A	G	A	G	-0.0688941	-0.04298	0.644922	0.998285	FALSE	FALSE	FALSE	durT65	0.3347	0.897821	420531	outcome	TRUE	reported	textfile	3048	417483	16	28911422	RABEP2	2.22408e-07	6.65285	0.0133011	0.629881	0.645701	2.22408e-07	276465	finngen_R10_M13_RH.clump	TRUE	reported	2	1	TRUE	9.70301e-05	26.8278	9.70308e-05	276465	3.92126e-08	420531	TRUE	8.0698e-05
	finngen_R10_SL.clump	rs17153419	A	G	A	G	0.238889	-0.09237	0.325511	0.0550166	FALSE	FALSE	FALSE	durT65	0.05895	0.117112	420531	outcome	TRUE	reported	textfile	3048	417483	8	11536724	BLK	7.42045e-08	7.12957	0.0443976	0.377939	0.325326	7.42045e-08	307587	finngen_R10_SL.clump	TRUE	reported	2	1	TRUE	9.41162e-05	28.9515	9.41168e-05	307587	5.83843e-06	420531	TRUE	0.00213577
		rs3219184	A	G	A	G	-0.297734	-0.1925	0.202247	0.998598	FALSE	FALSE	FALSE	durT65	0.3779	0.61038	420531	outcome	TRUE	reported	textfile	3048	417483	6	31547363	ATP6V1G2,NFKBIL1	1.85973e-07	6.73055	0.0571155	0.153278	0.20242	1.85973e-07	307587	finngen_R10_SL.clump	TRUE	reported	2	1	TRUE	8.8337e-05	27.1735	8.83376e-05	307587	6.17037e-07	420531	TRUE	0.000282902
		rs4274624	C	T	C	T	-0.320351	0.431	0.771647	0.999566	FALSE	FALSE	FALSE	durT65	0.6779	0.524928	420531	outcome	TRUE	reported	textfile	3048	417483	2	191093930	STAT4	2.48771e-11	10.6042	0.0479992	0.710115	0.771865	2.48771e-11	307587	finngen_R10_SL.clump	TRUE	reported	2	1	TRUE	0.000144795	44.5432	0.000144796	307587	9.61229e-07	420531	TRUE	3.18107e-06
		rs56824628	G	A	G	A	0.384804	-0.003671	0.0800606	0.00527259	FALSE	FALSE	FALSE	durT65	0.1952	0.984993	420531	outcome	TRUE	reported	textfile	3048	417483	16	46920478	GPT2	4.3013e-08	7.3664	0.0702452	0.11641	0.0799322	4.3013e-08	307587	finngen_R10_SL.clump	TRUE	reported	2	1	TRUE	9.75518e-05	30.0084	9.75525e-05	307587	8.41033e-10	420531	TRUE	3.3125e-05
		rs79590198	G	A	G	A	0.332029	0.1058	0.109831	0.00478857	FALSE	FALSE	FALSE	durT65	0.1893	0.576103	420531	outcome	TRUE	reported	textfile	3048	417483	5	143307371	NR3C1	1.78e-07	6.74958	0.0635953	0.142998	0.109714	1.78e-07	307587	finngen_R10_SL.clump	TRUE	reported	2	1	TRUE	8.86126e-05	27.2583	8.86132e-05	307587	7.42803e-07	420531	TRUE	0.000312789
	finngen_R10_ULCE.clump	rs10060969	T	C	T	C	0.115827	-8.395	0.289453	0.999977	FALSE	FALSE	FALSE	durT65	3.945	0.0333426	420531	outcome	TRUE	reported	textfile	3048	417483	5	159393053	IL12B	1.24859e-07	6.90358	0.021911	0.31269	0.289157	1.24859e-07	397977	finngen_R10_ULCE.clump	TRUE	reported	2	1	TRUE	7.02113e-05	27.9443	7.02116e-05	397977	1.07683e-05	420531	TRUE	0.0211557
		rs10265392	C	T	C	T	-0.155074	0.1871	0.873718	0.000110854	FALSE	FALSE	FALSE	durT65	1.348	0.889672	420531	outcome	TRUE	reported	textfile	3048	417483	7	5148054	WIPI2	1.40527e-07	6.85224	0.0294562	0.85645	0.873938	1.40527e-07	397977	finngen_R10_ULCE.clump	TRUE	reported	2	1	TRUE	6.96364e-05	27.7155	6.96368e-05	397977	4.58112e-08	420531	TRUE	0.000236256
		rs10807943	T	C	T	C	-0.319094	0.05649	0.936981	0.986747	FALSE	FALSE	FALSE	durT65	0.1284	0.659933	420531	outcome	TRUE	reported	textfile	3048	417483	7	5301033	SLC29A4	6.87068e-17	16.163	0.0382184	0.916568	0.937241	6.87068e-17	397977	finngen_R10_ULCE.clump	TRUE	reported	2	1	TRUE	0.000175129	69.7092	0.00017513	397977	4.60275e-07	420531	TRUE	1.36581e-08
		rs11531541	G	A	G	A	0.192786	-0.1516	0.0973029	0.00921484	FALSE	FALSE	FALSE	durT65	0.1393	0.276567	420531	outcome	TRUE	reported	textfile	3048	417483	7	109084277	DNAJB9	3.1095e-09	8.50731	0.0325338	0.115879	0.0970664	3.1095e-09	397977	finngen_R10_ULCE.clump	TRUE	reported	2	1	TRUE	8.82237e-05	35.1139	8.82241e-05	397977	2.81643e-06	420531	TRUE	0.000485708
		rs117443671	T	C	T	C	-0.223562	-0.3466	0.0646055	0.999854	FALSE	FALSE	FALSE	durT65	1.18	0.768953	420531	outcome	TRUE	reported	textfile	3048	417483	7	151155385	GBX1	3.2204e-07	6.49209	0.0437494	0.0521946	0.0647635	3.2204e-07	397977	finngen_R10_ULCE.clump	TRUE	reported	2	1	TRUE	6.56093e-05	26.1126	6.56096e-05	397977	2.05162e-07	420531	TRUE	0.000544319
		rs11810755	C	T	C	T	-0.232662	3.675	0.0766055	6.04193e-05	FALSE	FALSE	FALSE	durT65	2.1	0.0801678	420531	outcome	TRUE	reported	textfile	3048	417483	1	22408837	ZBTB40	1.0256e-08	7.98902	0.0406295	0.0621063	0.0767901	1.0256e-08	397977	finngen_R10_ULCE.clump	TRUE	reported	2	1	TRUE	8.23899e-05	32.7918	8.23904e-05	397977	7.28244e-06	420531	TRUE	0.00392311
		rs12263718	A	G	A	G	-0.104333	-0.2206	0.4338	0.000592177	FALSE	FALSE	FALSE	durT65	0.5933	0.710068	420531	outcome	TRUE	reported	textfile	3048	417483	10	62672972	ZNF365	3.38595e-07	6.47032	0.020455	0.409109	0.434114	3.38595e-07	397977	finngen_R10_ULCE.clump	TRUE	reported	2	1	TRUE	6.53669e-05	26.0161	6.53673e-05	397977	3.2875e-07	420531	TRUE	0.000681991
		rs1456524	T	C	T	C	-0.106717	-2.828	0.583018	0.999955	FALSE	FALSE	FALSE	durT65	1.976	0.1523	420531	outcome	TRUE	reported	textfile	3048	417483	2	198901327	PLCL1	1.43751e-07	6.84239	0.020287	0.55754	0.583342	1.43751e-07	397977	finngen_R10_ULCE.clump	TRUE	reported	2	1	TRUE	6.95254e-05	27.6713	6.95257e-05	397977	4.87065e-06	420531	TRUE	0.00556208
		rs34762726	G	A	G	A	0.127998	-0.04014	0.412079	0.000185046	FALSE	FALSE	FALSE	durT65	1.019	0.968568	420531	outcome	TRUE	reported	textfile	3048	417483	3	49651777	BSN	3.40808e-10	9.46749	0.0203851	0.441835	0.4117	3.40808e-10	397977	finngen_R10_ULCE.clump	TRUE	reported	2	1	TRUE	9.90557e-05	39.4256	9.90562e-05	397977	3.68986e-09	420531	TRUE	7.70828e-06
		rs376365394	C	T	C	T	0.314248	-0.5659	0.0403005	0.999662	FALSE	FALSE	FALSE	durT65	0.7311	0.438935	420531	outcome	TRUE	reported	textfile	3048	417483	1	120097192	NOTCH2	2.84643e-11	10.5457	0.0472248	0.0536635	0.0401304	2.84643e-11	397977	finngen_R10_ULCE.clump	TRUE	reported	2	1	TRUE	0.00011125	44.2795	0.00011125	397977	1.42472e-06	420531	TRUE	2.33837e-05
		rs3802657	G	T	G	T	-0.125684	-0.003196	0.246486	0.515796	FALSE	FALSE	FALSE	durT65	0.02652	0.904066	420531	outcome	TRUE	reported	textfile	3048	417483	10	89205951	CH25H	1.76116e-07	6.7542	0.024064	0.225306	0.246756	1.76116e-07	397977	finngen_R10_ULCE.clump	TRUE	reported	2	1	TRUE	6.85388e-05	27.2786	6.85392e-05	397977	3.45359e-08	420531	TRUE	0.000252601
		rs4587163	C	T	C	T	-0.194091	0.002065	0.283813	0.4543	FALSE	FALSE	FALSE	durT65	0.02627	0.937325	420531	outcome	TRUE	reported	textfile	3048	417483	6	32625390	HLA-DQA1	2.44963e-17	16.6109	0.0229146	0.246498	0.284289	2.44963e-17	397977	finngen_R10_ULCE.clump	TRUE	reported	2	1	TRUE	0.00018024	71.7437	0.00018024	397977	1.46935e-08	420531	TRUE	1.78466e-09
		rs4654903	A	G	A	G	-0.162565	-0.03981	0.491093	0.0712571	FALSE	FALSE	FALSE	durT65	0.05079	0.433112	420531	outcome	TRUE	reported	textfile	3048	417483	1	19874497	OTUD3	6.04644e-16	15.2185	0.0200986	0.451567	0.491597	6.04644e-16	397977	finngen_R10_ULCE.clump	TRUE	reported	2	1	TRUE	0.000164359	65.4215	0.00016436	397977	1.46094e-06	420531	TRUE	1.51366e-07
		rs4676410	G	A	G	A	0.150784	-0.01345	0.270211	0.00502592	FALSE	FALSE	FALSE	durT65	0.1904	0.943691	420531	outcome	TRUE	reported	textfile	3048	417483	2	240624322	GPR35	1.17923e-11	10.9284	0.0222305	0.30097	0.269819	1.17923e-11	397977	finngen_R10_ULCE.clump	TRUE	reported	2	1	TRUE	0.000115586	46.0055	0.000115586	397977	1.18663e-08	420531	TRUE	1.49126e-06
		rs59655222	T	C	T	C	-0.141846	-1.374	0.213033	1.85645e-05	FALSE	FALSE	FALSE	durT65	3.681	0.708925	420531	outcome	TRUE	reported	textfile	3048	417483	1	200906769	C1orf106	2.00493e-08	7.6979	0.0252774	0.189787	0.213329	2.00493e-08	397977	finngen_R10_ULCE.clump	TRUE	reported	2	1	TRUE	7.91183e-05	31.4896	7.91187e-05	397977	3.31319e-07	420531	TRUE	0.000168598
		rs861119	A	C	A	C	-0.118492	0.6462	0.768503	0.999904	FALSE	FALSE	FALSE	durT65	1.358	0.634162	420531	outcome	TRUE	reported	textfile	3048	417483	1	170173258	METTL11B	4.56247e-07	6.3408	0.0234924	0.748949	0.768752	4.56247e-07	397977	finngen_R10_ULCE.clump	TRUE	reported	2	1	TRUE	6.39201e-05	25.4402	6.39204e-05	397977	5.38441e-07	420531	TRUE	0.0010253
		rs9607629	A	G	A	G	-0.164417	1.49	0.124955	2.90836e-05	FALSE	FALSE	FALSE	durT65	3.958	0.706643	420531	outcome	TRUE	reported	textfile	3048	417483	22	39274849	PDGFB	2.56171e-07	6.59147	0.0319063	0.106852	0.125185	2.56171e-07	397977	finngen_R10_ULCE.clump	TRUE	reported	2	1	TRUE	6.67196e-05	26.5545	6.672e-05	397977	3.36996e-07	420531	TRUE	0.000601087
		rs9617090	C	T	C	T	-0.129295	0.02259	0.372151	0.116025	FALSE	FALSE	FALSE	durT65	0.04089	0.580631	420531	outcome	TRUE	reported	textfile	3048	417483	22	50000765	IL17REL	8.30654e-10	9.08058	0.0210614	0.343227	0.37252	8.30654e-10	397977	finngen_R10_ULCE.clump	TRUE	reported	2	1	TRUE	9.46869e-05	37.6866	9.46874e-05	397977	7.25775e-07	420531	TRUE	5.94467e-05
		rs9909593	A	G	A	G	0.146264	-0.04444	0.528082	0.509423	FALSE	FALSE	FALSE	durT65	0.02625	0.0905733	420531	outcome	TRUE	reported	textfile	3048	417483	17	39813896	IKZF3	4.68274e-13	12.3295	0.0202185	0.564661	0.527617	4.68274e-13	397977	finngen_R10_ULCE.clump	TRUE	reported	2	1	TRUE	0.000131481	52.3329	0.000131481	397977	6.81539e-06	420531	TRUE	6.20912e-05
carcinoma_of_gallbladder_and_extrahepatic_biliary_tract	finngen_R10.clump	rs11571297	T	C	T	C	-0.155936	-0.146189	0.371373	0.512196	FALSE	FALSE	FALSE	2hQfCb	0.102408	0.153432	445912	outcome	TRUE	reported	textfile	289	400294	2	203880280	CTLA4	4.12667e-11	10.3844	0.0236286	0.335766	0.371832	4.12667e-11	339432	finngen_R10.clump	TRUE	reported	2	1	TRUE	0.000128295	43.5526	0.000128295	339432	4.56996e-06	445912	TRUE	5.47818e-05
		rs117492872	C	T	C	T	-0.378387	-0.00623881	0.02851	0.982175	FALSE	FALSE	FALSE	2hQfCb	0.384919	0.987068	452899	outcome	TRUE	reported	textfile	289	400294	6	127421774	RP3-403A15.5	3.53908e-07	6.45111	0.074307	0.0208819	0.0286083	3.53908e-07	339432	finngen_R10.clump	TRUE	reported	2	1	TRUE	7.63883e-05	25.9305	7.63888e-05	339432	5.8005e-10	452899	TRUE	0.000123397
		rs140149	C	T	C	T	0.156085	-0.0974493	0.347272	0.59997	FALSE	FALSE	FALSE	2hQfCb	0.103571	0.34676	455802	outcome	TRUE	reported	textfile	289	400294	22	29789624	ASCC2	2.66134e-11	10.5749	0.0234215	0.38242	0.346819	2.66134e-11	339432	finngen_R10.clump	TRUE	reported	2	1	TRUE	0.000130823	44.411	0.000130824	339432	1.94225e-06	455802	TRUE	9.40241e-06
		rs17206350	T	C	T	C	-0.71397	0.058864	0.413805	0.527058	FALSE	FALSE	FALSE	2hQfCb	0.101372	0.56146	456313	outcome	TRUE	reported	textfile	289	400294	6	32707290	HLA-DQA2	2.2856e-223	222.641	0.0223781	0.237055	0.416083	2.2856e-223	339432	finngen_R10.clump	TRUE	reported	2	1	TRUE	0.00298992	1017.91	0.00298994	339432	7.38928e-07	456313	TRUE	7.00535e-125
		rs2013365	A	C	A	C	0.180051	-0.145644	0.410567	0.621878	FALSE	FALSE	FALSE	2hQfCb	0.104615	0.163868	455832	outcome	TRUE	reported	textfile	289	400294	6	33795911	MLN	5.99239e-16	15.2224	0.0222574	0.457542	0.409961	5.99239e-16	339432	finngen_R10.clump	TRUE	reported	2	1	TRUE	0.000192755	65.4395	0.000192756	339432	4.25199e-06	455832	TRUE	1.8409e-07
		rs2018705	T	G	T	G	-0.155011	-0.327388	0.2305	0.740759	FALSE	FALSE	FALSE	2hQfCb	0.116147	0.00482111	454006	outcome	TRUE	reported	textfile	289	400294	10	88287593	RNLS	1.9313e-08	7.71415	0.0275916	0.204277	0.230838	1.9313e-08	339432	finngen_R10.clump	TRUE	reported	2	1	TRUE	9.29776e-05	31.5623	9.29781e-05	339432	1.75002e-05	454006	TRUE	0.0161273
		rs2069763	C	A	C	A	0.120274	-0.000392823	0.456389	0.669039	FALSE	FALSE	FALSE	2hQfCb	0.107584	0.997087	456348	outcome	TRUE	reported	textfile	289	400294	4	122456327	IL2	1.0124e-07	6.99465	0.0225888	0.483912	0.456034	1.0124e-07	339432	finngen_R10.clump	TRUE	reported	2	1	TRUE	8.35157e-05	28.3501	8.35162e-05	339432	2.92149e-11	456348	TRUE	5.58612e-05
		rs2416807	A	G	A	G	-0.116926	-0.00830165	0.561925	0.354932	FALSE	FALSE	FALSE	2hQfCb	0.106069	0.937616	455444	outcome	TRUE	reported	textfile	289	400294	9	120941860	C5	2.43596e-07	6.61333	0.0226489	0.533653	0.562289	2.43596e-07	339432	finngen_R10.clump	TRUE	reported	2	1	TRUE	7.85129e-05	26.6517	7.85134e-05	339432	1.34499e-08	455444	TRUE	0.000114977
		rs2476601	A	G	A	G	-0.529673	-0.12116	0.852489	0.101609	FALSE	FALSE	FALSE	2hQfCb	0.168063	0.470957	456348	outcome	TRUE	reported	textfile	289	400294	1	113834946	PTPN22	5.72532e-80	79.2422	0.0279713	0.774999	0.853488	5.72532e-80	339432	finngen_R10.clump	TRUE	reported	2	1	TRUE	0.00105531	358.581	0.00105531	339432	1.13888e-06	456348	TRUE	1.01019e-43
		rs2596468	A	G	A	G	0.501394	-0.139516	0.135691	0.912483	FALSE	FALSE	FALSE	2hQfCb	0.179983	0.438242	456298	outcome	TRUE	reported	textfile	289	400294	6	31424531	MICA	9.8787e-70	69.0053	0.0284049	0.207554	0.134764	9.8787e-70	339432	finngen_R10.clump	TRUE	reported	2	1	TRUE	0.000917108	311.58	0.000917113	339432	1.31685e-06	456298	TRUE	7.70934e-38
		rs28381663	A	C	A	C	0.227004	0.0514639	0.225927	0.782546	FALSE	FALSE	FALSE	2hQfCb	0.123824	0.677686	450196	outcome	TRUE	reported	textfile	289	400294	6	28805705	TRIM27	4.31718e-19	18.3648	0.0254246	0.26842	0.225379	4.31718e-19	339432	finngen_R10.clump	TRUE	reported	2	1	TRUE	0.000234803	79.718	0.000234805	339432	3.83704e-07	450196	TRUE	9.8703e-11
		rs3184504	T	C	T	C	-0.14132	-0.193835	0.592938	0.482616	FALSE	FALSE	FALSE	2hQfCb	0.101304	0.0556961	456348	outcome	TRUE	reported	textfile	289	400294	12	111446804	SH2B3	5.85221e-10	9.23268	0.0228142	0.560582	0.593355	5.85221e-10	339432	finngen_R10.clump	TRUE	reported	2	1	TRUE	0.00011303	38.3702	0.000113031	339432	8.02257e-06	456348	TRUE	0.00057935
		rs56994090	T	C	T	C	-0.162867	-0.168356	0.49458	0.58543	FALSE	FALSE	FALSE	2hQfCb	0.103124	0.102562	453625	outcome	TRUE	reported	textfile	289	400294	14	100840110	RTL1	6.91353e-13	12.1603	0.0226799	0.455578	0.495083	6.91353e-13	339432	finngen_R10.clump	TRUE	reported	2	1	TRUE	0.000151903	51.5681	0.000151903	339432	5.87544e-06	453625	TRUE	1.28343e-05
		rs601338	G	A	G	A	0.143293	-0.125386	0.374787	0.491413	FALSE	FALSE	FALSE	2hQfCb	0.101194	0.215319	456348	outcome	TRUE	reported	textfile	289	400294	19	48703417	FUT2	5.26272e-10	9.27879	0.0230707	0.410275	0.37433	5.26272e-10	339432	finngen_R10.clump	TRUE	reported	2	1	TRUE	0.000113639	38.5768	0.000113639	339432	3.36429e-06	456348	TRUE	9.85576e-05
		rs61759532	C	T	C	T	0.149394	0.132402	0.189203	0.762921	FALSE	FALSE	FALSE	2hQfCb	0.123805	0.284873	417990	outcome	TRUE	reported	textfile	289	400294	17	7337072	ACAP1	1.09066e-07	6.96231	0.0281296	0.211855	0.188911	1.09066e-07	339432	finngen_R10.clump	TRUE	reported	2	1	TRUE	8.30903e-05	28.2057	8.30908e-05	339432	2.7362e-06	417990	TRUE	0.00124069
		rs61839660	C	T	C	T	-0.379708	-0.107478	0.0408807	0.901493	FALSE	FALSE	FALSE	2hQfCb	0.170334	0.52805	456348	outcome	TRUE	reported	textfile	289	400294	10	6052734	IL2RA	1.57322e-09	8.80321	0.0629002	0.0291667	0.0410317	1.57322e-09	339432	finngen_R10.clump	TRUE	reported	2	1	TRUE	0.000107349	36.4412	0.000107349	339432	8.72453e-07	456348	TRUE	3.19337e-05
		rs705700	T	C	T	C	0.162671	-0.110217	0.385742	0.577271	FALSE	FALSE	FALSE	2hQfCb	0.102709	0.283226	455073	outcome	TRUE	reported	textfile	289	400294	12	55995509	RAB5B	1.51078e-12	11.8208	0.0229972	0.424859	0.385237	1.51078e-12	339432	finngen_R10.clump	TRUE	reported	2	1	TRUE	0.000147385	50.0343	0.000147386	339432	2.53046e-06	455073	TRUE	3.28998e-06
		rs7130222	T	G	T	G	-0.160067	-0.0169284	0.261755	0.675391	FALSE	FALSE	FALSE	2hQfCb	0.108571	0.876095	454464	outcome	TRUE	reported	textfile	289	400294	11	2069226	IGF2	1.49948e-09	8.82406	0.0264817	0.229705	0.262168	1.49948e-09	339432	finngen_R10.clump	TRUE	reported	2	1	TRUE	0.000107625	36.535	0.000107625	339432	5.34942e-08	454464	TRUE	7.77818e-06
		rs72802342	C	A	C	A	0.225279	0.0859096	0.0875109	0.926935	FALSE	FALSE	FALSE	2hQfCb	0.196695	0.662282	448191	outcome	TRUE	reported	textfile	289	400294	16	75200974	CTRB2	2.27803e-09	8.64244	0.0376933	0.107491	0.0872533	2.27803e-09	339432	finngen_R10.clump	TRUE	reported	2	1	TRUE	0.000105224	35.7199	0.000105225	339432	4.25633e-07	448191	TRUE	2.42511e-05
		rs72928038	G	A	G	A	0.203638	0.0151953	0.114592	0.820637	FALSE	FALSE	FALSE	2hQfCb	0.132172	0.908472	456348	outcome	TRUE	reported	textfile	289	400294	6	90267049	BACH2	6.99874e-10	9.15498	0.0330253	0.137524	0.114296	6.99874e-10	339432	finngen_R10.clump	TRUE	reported	2	1	TRUE	0.000112001	38.0208	0.000112002	339432	2.89631e-08	456348	TRUE	4.34306e-06
		rs7298027	C	T	C	T	0.115208	0.0368446	0.426621	0.558926	FALSE	FALSE	FALSE	2hQfCb	0.102301	0.718728	454157	outcome	TRUE	reported	textfile	289	400294	12	53559963	ATF7,RP11-793H13.10	4.25696e-07	6.3709	0.0227815	0.449831	0.426321	4.25696e-07	339432	finngen_R10.clump	TRUE	reported	2	1	TRUE	7.53382e-05	25.574	7.53386e-05	339432	2.85617e-07	454157	TRUE	0.000330606
		rs74203920	C	T	C	T	0.346007	0.442823	0.0371421	0.986163	FALSE	FALSE	FALSE	2hQfCb	0.435942	0.309731	454447	outcome	TRUE	reported	textfile	289	400294	21	44294411	AIRE	2.78176e-10	9.55568	0.0548306	0.0502092	0.0369736	2.78176e-10	339432	finngen_R10.clump	TRUE	reported	2	1	TRUE	0.000117306	39.8218	0.000117307	339432	2.2705e-06	454447	TRUE	3.95345e-05
		rs74281415	G	A	G	A	0.168238	-0.0465844	0.151079	0.906563	FALSE	FALSE	FALSE	2hQfCb	0.174081	0.789005	455047	outcome	TRUE	reported	textfile	289	400294	3	32302002	CMTM8	3.63488e-08	7.43951	0.0305458	0.171962	0.15081	3.63488e-08	339432	finngen_R10.clump	TRUE	reported	2	1	TRUE	8.93621e-05	30.3349	8.93627e-05	339432	1.57371e-07	455047	TRUE	6.51531e-05
		rs77309262	C	T	C	T	-0.789101	-0.35235	0.043428	0.965435	FALSE	FALSE	FALSE	2hQfCb	0.278267	0.205432	455377	outcome	TRUE	reported	textfile	289	400294	6	29949244	HLA-A	2.69277e-32	31.5698	0.0666966	0.0205928	0.0437224	2.69277e-32	339432	finngen_R10.clump	TRUE	reported	2	1	TRUE	0.000412217	139.977	0.000412219	339432	3.52091e-06	455377	TRUE	4.39111e-16
		rs876497	G	A	G	A	0.171352	-0.126868	0.279383	0.643461	FALSE	FALSE	FALSE	2hQfCb	0.106118	0.231881	454224	outcome	TRUE	reported	textfile	289	400294	21	42421796	UBASH3A	3.96369e-12	11.4019	0.0246959	0.311923	0.278964	3.96369e-12	339432	finngen_R10.clump	TRUE	reported	2	1	TRUE	0.000141812	48.1422	0.000141813	339432	3.14671e-06	454224	TRUE	7.9286e-06
		rs9934969	G	A	G	A	-0.158495	0.0846332	0.304131	0.678212	FALSE	FALSE	FALSE	2hQfCb	0.108606	0.435821	456124	outcome	TRUE	reported	textfile	289	400294	16	11072145	CLEC16A	2.68974e-10	9.57029	0.0250955	0.271087	0.304557	2.68974e-10	339432	finngen_R10.clump	TRUE	reported	2	1	TRUE	0.000117499	39.8875	0.0001175	339432	1.33135e-06	456124	TRUE	1.928e-05
	finngen_R10_CHRO.clump	rs10473190	C	A	C	A	0.222587	0.0878469	0.567481	0.395264	FALSE	FALSE	FALSE	2hQfCb	0.103624	0.396581	455908	outcome	TRUE	reported	textfile	289	400294	5	40412505	TTC33	4.3142e-13	12.3651	0.0307215	0.621563	0.56718	4.3142e-13	395165	finngen_R10_CHRO.clump	TRUE	reported	2	1	TRUE	0.000132825	52.4943	0.000132825	395165	1.57636e-06	455908	TRUE	2.29993e-06
		rs10807943	T	C	T	C	-0.387971	-0.0716617	0.937093	0.107756	FALSE	FALSE	FALSE	2hQfCb	0.164391	0.662892	447373	outcome	TRUE	reported	textfile	289	400294	7	5301033	SLC29A4	3.94548e-12	11.4039	0.0559107	0.910547	0.937241	3.94548e-12	395165	finngen_R10_CHRO.clump	TRUE	reported	2	1	TRUE	0.000121836	48.1511	0.000121837	395165	4.24766e-07	447373	TRUE	1.95727e-06
		rs111329837	C	T	C	T	-0.295911	-0.0355437	0.0853235	0.953792	FALSE	FALSE	FALSE	2hQfCb	0.244159	0.884256	448649	outcome	TRUE	reported	textfile	289	400294	6	99597494	PRDM13	4.39268e-07	6.35727	0.0585835	0.065361	0.0854348	4.39268e-07	395165	finngen_R10_CHRO.clump	TRUE	reported	2	1	TRUE	6.45602e-05	25.5135	6.45606e-05	395165	4.72362e-08	448649	TRUE	0.000339081
		rs116062645	G	T	G	T	0.383687	0.215831	0.0393578	0.981048	FALSE	FALSE	FALSE	2hQfCb	0.365611	0.554971	456348	outcome	TRUE	reported	textfile	289	400294	1	119982857	NOTCH2	3.25912e-08	7.4869	0.0694215	0.0560958	0.0392644	3.25912e-08	395165	finngen_R10_CHRO.clump	TRUE	reported	2	1	TRUE	7.72955e-05	30.5467	7.72959e-05	395165	7.6365e-07	456348	TRUE	0.000268554
		rs12564022	C	T	C	T	0.237784	-0.0139991	0.244202	0.69661	FALSE	FALSE	FALSE	2hQfCb	0.110185	0.8989	455977	outcome	TRUE	reported	textfile	289	400294	1	67205072	C1orf141,IL23R	1.82642e-12	11.7384	0.033742	0.290088	0.243946	1.82642e-12	395165	finngen_R10_CHRO.clump	TRUE	reported	2	1	TRUE	0.000125658	49.6617	0.000125659	395165	3.54009e-08	455977	TRUE	3.95049e-07
		rs34434863	T	G	T	G	-0.204963	0.0614614	0.33672	0.705841	FALSE	FALSE	FALSE	2hQfCb	0.115823	0.595663	419007	outcome	TRUE	reported	textfile	289	400294	6	32591896	HLA-DRB1	3.40009e-10	9.46851	0.0326408	0.292289	0.336968	3.40009e-10	395165	finngen_R10_CHRO.clump	TRUE	reported	2	1	TRUE	9.97717e-05	39.43	9.97722e-05	395165	6.72041e-07	419007	TRUE	3.55042e-05
		rs4676410	G	A	G	A	0.175606	-0.258845	0.270025	0.794225	FALSE	FALSE	FALSE	2hQfCb	0.126235	0.0403148	446639	outcome	TRUE	reported	textfile	289	400294	2	240624322	GPR35	1.23276e-07	6.90912	0.0332048	0.307074	0.269819	1.23276e-07	395165	finngen_R10_CHRO.clump	TRUE	reported	2	1	TRUE	7.0773e-05	27.9689	7.07734e-05	395165	9.41372e-06	446639	TRUE	0.0143938
		rs60808495	C	T	C	T	0.316901	-0.501764	0.0831232	0.998291	FALSE	FALSE	FALSE	2hQfCb	1.22447	0.681967	455737	outcome	TRUE	reported	textfile	289	400294	9	114773452	TNFSF15	3.25604e-10	9.48731	0.0504132	0.111017	0.0829677	3.25604e-10	395165	finngen_R10_CHRO.clump	TRUE	reported	2	1	TRUE	9.99854e-05	39.5145	9.9986e-05	395165	3.6846e-07	455737	TRUE	1.5527e-05
		rs6866614	A	G	A	G	-0.165017	-0.115993	0.68231	0.423759	FALSE	FALSE	FALSE	2hQfCb	0.103624	0.262987	445252	outcome	TRUE	reported	textfile	289	400294	5	132451445	C5orf56	2.24047e-07	6.64966	0.0318677	0.645444	0.682516	2.24047e-07	395165	finngen_R10_CHRO.clump	TRUE	reported	2	1	TRUE	6.78497e-05	26.8135	6.78501e-05	395165	2.81409e-06	445252	TRUE	0.00268691
		rs6884028	C	T	C	T	-0.206443	0.00144578	0.182555	0.872989	FALSE	FALSE	FALSE	2hQfCb	0.152828	0.992452	453299	outcome	TRUE	reported	textfile	289	400294	5	40499614	TTC33	4.38208e-07	6.35832	0.0408671	0.153606	0.182717	4.38208e-07	395165	finngen_R10_CHRO.clump	TRUE	reported	2	1	TRUE	6.45723e-05	25.5182	6.45726e-05	395165	1.97431e-10	453299	TRUE	0.000227947
		rs7079205	C	T	C	T	0.173313	-0.00915595	0.36767	0.663821	FALSE	FALSE	FALSE	2hQfCb	0.107512	0.932133	455429	outcome	TRUE	reported	textfile	289	400294	10	35035691	CUL2	1.85695e-08	7.7312	0.0308121	0.407551	0.367447	1.85695e-08	395165	finngen_R10_CHRO.clump	TRUE	reported	2	1	TRUE	8.00583e-05	31.6386	8.00587e-05	395165	1.59248e-08	455429	TRUE	4.95499e-05
	finngen_R10_G.clump	rs10421112	C	T	C	T	0.172809	0.0857984	0.360049	0.695638	FALSE	FALSE	FALSE	2hQfCb	0.110111	0.435863	454425	outcome	TRUE	reported	textfile	289	400294	19	16414580	EPS15L1	6.07533e-09	8.21643	0.0297195	0.395784	0.359838	6.07533e-09	410970	finngen_R10_G.clump	TRUE	reported	2	1	TRUE	8.22629e-05	33.8102	8.22633e-05	410970	1.33609e-06	454425	TRUE	0.000236429
		rs115037059	T	C	T	C	-0.678715	-0.321375	0.0218868	0.988356	FALSE	FALSE	FALSE	2hQfCb	0.472533	0.496434	453798	outcome	TRUE	reported	textfile	289	400294	3	160288685	IFT80,RP11-432B6.3	3.60097e-08	7.44358	0.123193	0.0113105	0.0219491	3.60097e-08	410970	finngen_R10_G.clump	TRUE	reported	2	1	TRUE	7.38517e-05	30.3529	7.38521e-05	410970	1.01929e-06	453798	TRUE	0.000428132
		rs2026053	T	C	T	C	0.176739	0.0221293	0.715492	0.299929	FALSE	FALSE	FALSE	2hQfCb	0.110573	0.841377	455144	outcome	TRUE	reported	textfile	289	400294	10	30507978	MAP3K8	6.34074e-08	7.19786	0.0326755	0.748819	0.715295	6.34074e-08	410970	finngen_R10_G.clump	TRUE	reported	2	1	TRUE	7.11835e-05	29.2562	7.11838e-05	410970	8.80015e-08	455144	TRUE	0.000154892
		rs2647929	T	C	T	C	0.152966	0.0963091	0.53685	0.432484	FALSE	FALSE	FALSE	2hQfCb	0.103568	0.352419	446703	outcome	TRUE	reported	textfile	289	400294	3	159975782	IL12A	1.52195e-07	6.8176	0.0291371	0.575688	0.536621	1.52195e-07	410970	finngen_R10_G.clump	TRUE	reported	2	1	TRUE	6.70591e-05	27.561	6.70595e-05	410970	1.93582e-06	446703	TRUE	0.0016608
		rs28360002	T	C	T	C	0.483481	0.0636145	0.0466602	0.927258	FALSE	FALSE	FALSE	2hQfCb	0.201862	0.752656	430320	outcome	TRUE	reported	textfile	289	400294	6	29919370	HLA-A	3.90122e-15	14.4088	0.0615267	0.072107	0.0465101	3.90122e-15	410970	finngen_R10_G.clump	TRUE	reported	2	1	TRUE	0.00015023	61.7489	0.000150231	410970	2.30788e-07	430320	TRUE	6.67804e-08
		rs28529403	T	C	T	C	-0.161544	-0.0225916	0.436115	0.602746	FALSE	FALSE	FALSE	2hQfCb	0.103967	0.827978	452029	outcome	TRUE	reported	textfile	289	400294	16	30123335	MAPK3	3.71074e-08	7.43054	0.0293499	0.400244	0.436327	3.71074e-08	410970	finngen_R10_G.clump	TRUE	reported	2	1	TRUE	7.371e-05	30.2947	7.37103e-05	410970	1.04457e-07	452029	TRUE	0.000126348
		rs34147202	C	T	C	T	-0.212046	0.0374815	0.257411	0.714632	FALSE	FALSE	FALSE	2hQfCb	0.112157	0.738237	454130	outcome	TRUE	reported	textfile	289	400294	19	18179605	IFI30	5.07937e-10	9.29419	0.0341094	0.218445	0.257641	5.07937e-10	410970	finngen_R10_G.clump	TRUE	reported	2	1	TRUE	9.40288e-05	38.6465	9.40293e-05	410970	2.45925e-07	454130	TRUE	1.92221e-05
		rs6564639	G	A	G	A	0.158465	-0.0657048	0.572507	0.3933	FALSE	FALSE	FALSE	2hQfCb	0.104407	0.529142	450583	outcome	TRUE	reported	textfile	289	400294	16	79078553	WWOX	7.46569e-08	7.12693	0.0294567	0.612785	0.572269	7.46569e-08	410970	finngen_R10_G.clump	TRUE	reported	2	1	TRUE	7.04138e-05	28.9399	7.04141e-05	410970	8.78945e-07	450583	TRUE	0.000548822
		rs72722498	T	C	T	C	0.221137	0.163576	0.136662	0.849564	FALSE	FALSE	FALSE	2hQfCb	0.141994	0.249323	452432	outcome	TRUE	reported	textfile	289	400294	1	92562616	EVI5	2.53291e-08	7.59638	0.0396944	0.165861	0.13649	2.53291e-08	410970	finngen_R10_G.clump	TRUE	reported	2	1	TRUE	7.55129e-05	31.0357	7.55133e-05	410970	2.93323e-06	452432	TRUE	0.00120403
		rs72929943	A	C	A	C	0.257168	-0.0724403	0.097292	0.932218	FALSE	FALSE	FALSE	2hQfCb	0.203271	0.721561	447273	outcome	TRUE	reported	textfile	289	400294	18	31417024	DSG4	1.52971e-08	7.81539	0.0454506	0.122902	0.097141	1.52971e-08	410970	finngen_R10_G.clump	TRUE	reported	2	1	TRUE	7.78952e-05	32.0149	7.78956e-05	410970	2.83948e-07	447273	TRUE	0.00012403
		rs75518104	C	T	C	T	0.69768	0.0390043	0.0338478	0.962535	FALSE	FALSE	FALSE	2hQfCb	0.266727	0.883738	456348	outcome	TRUE	reported	textfile	289	400294	6	31439975	MICA	4.61424e-28	27.3359	0.0635237	0.0662223	0.0336569	4.61424e-28	410970	finngen_R10_G.clump	TRUE	reported	2	1	TRUE	0.000293429	120.625	0.000293431	410970	4.68594e-08	456348	TRUE	3.67162e-15
		rs8045630	T	C	T	C	-0.175844	0.063015	0.579456	0.336965	FALSE	FALSE	FALSE	2hQfCb	0.108116	0.559996	448474	outcome	TRUE	reported	textfile	289	400294	16	11137483	CLEC16A	1.52297e-09	8.81731	0.0291041	0.535394	0.579716	1.52297e-09	410970	finngen_R10_G.clump	TRUE	reported	2	1	TRUE	8.88174e-05	36.5044	8.88178e-05	410970	7.57482e-07	448474	TRUE	7.45189e-05
	finngen_R10_G6_MYASTH.clump	rs10060442	A	G	A	G	-0.727428	0.23037	0.0803211	0.936947	FALSE	FALSE	FALSE	2hQfCb	0.210407	0.27357	451696	outcome	TRUE	reported	textfile	289	400294	5	125891879	GRAMD3	3.4325e-07	6.46439	0.142689	0.0369104	0.0803701	3.4325e-07	408891	finngen_R10_G6_MYASTH.clump	TRUE	reported	2	1	TRUE	6.35571e-05	25.9894	6.35574e-05	408891	2.65391e-06	451696	TRUE	0.00329642
		rs11001642	A	G	A	G	0.580359	-0.624633	0.0653943	0.957089	FALSE	FALSE	FALSE	2hQfCb	0.254413	0.0140809	438690	outcome	TRUE	reported	textfile	289	400294	10	76157449	C10orf11	1.87081e-07	6.72797	0.111356	0.111692	0.065342	1.87081e-07	408891	finngen_R10_G6_MYASTH.clump	TRUE	reported	2	1	TRUE	6.64247e-05	27.1621	6.64251e-05	408891	1.37407e-05	438690	TRUE	0.0409386
		rs116600992	A	G	A	G	0.488612	0.100838	0.0804097	0.951766	FALSE	FALSE	FALSE	2hQfCb	0.24484	0.680449	426107	outcome	TRUE	reported	textfile	289	400294	3	70248215	RP11-231I13.2	3.80733e-06	5.41938	0.105723	0.123389	0.0803612	3.80733e-06	408891	finngen_R10_G6_MYASTH.clump	TRUE	reported	2	1	TRUE	5.22347e-05	21.3593	5.2235e-05	408891	3.98077e-07	426107	TRUE	0.00258456
		rs145157152	C	T	C	T	1.59147	-0.0480067	0.00327474	0.987667	FALSE	FALSE	FALSE	2hQfCb	0.462468	0.917324	453684	outcome	TRUE	reported	textfile	289	400294	2	178857997	CCDC141	8.60082e-07	6.06546	0.32339	0.0162179	0.00326013	8.60082e-07	408891	finngen_R10_G6_MYASTH.clump	TRUE	reported	2	1	TRUE	5.92257e-05	24.2182	5.9226e-05	408891	2.37514e-08	453684	TRUE	0.000469604
		rs67869315	G	A	G	A	-0.489782	0.166827	0.136039	0.87896	FALSE	FALSE	FALSE	2hQfCb	0.156164	0.285394	454205	outcome	TRUE	reported	textfile	289	400294	11	37168382	C11orf74	3.25012e-06	5.4881	0.105231	0.0836247	0.136098	3.25012e-06	408891	finngen_R10_G6_MYASTH.clump	TRUE	reported	2	1	TRUE	5.2977e-05	21.6629	5.29773e-05	408891	2.51258e-06	454205	TRUE	0.008264
	finngen_R10_M13_RH.clump	rs11171710	G	A	G	A	0.066988	0.160341	0.447613	0.552411	FALSE	FALSE	FALSE	2hQfCb	0.103397	0.120966	443427	outcome	TRUE	reported	textfile	289	400294	12	55974294	RAB5B	1.93157e-07	6.71409	0.012868	0.461715	0.446882	1.93157e-07	276465	finngen_R10_M13_RH.clump	TRUE	reported	2	1	TRUE	9.80142e-05	27.1	9.8015e-05	276465	5.42314e-06	443427	TRUE	0.00178045
		rs114889222	C	T	C	T	-0.212224	0.07599	0.0380711	0.988938	FALSE	FALSE	FALSE	2hQfCb	0.483799	0.87519	456348	outcome	TRUE	reported	textfile	289	400294	6	30921515	VARS2	1.08388e-09	8.96502	0.0348106	0.0318456	0.0383937	1.08388e-09	276465	finngen_R10_M13_RH.clump	TRUE	reported	2	1	TRUE	0.000134421	37.1675	0.000134422	276465	5.40616e-08	456348	TRUE	2.42421e-06
		rs11513729	C	T	C	T	0.103409	0.232438	0.380545	0.587293	FALSE	FALSE	FALSE	2hQfCb	0.105002	0.0268521	437625	outcome	TRUE	reported	textfile	289	400294	12	111835695	MAPKAPK5	2.5171e-15	14.5991	0.0130686	0.402876	0.379387	2.5171e-15	276465	finngen_R10_M13_RH.clump	TRUE	reported	2	1	TRUE	0.000226423	62.6117	0.000226424	276465	1.11973e-05	437625	TRUE	1.4584e-06
		rs117292830	G	A	G	A	0.708858	0.14702	0.0372802	0.97314	FALSE	FALSE	FALSE	2hQfCb	0.313096	0.638663	456348	outcome	TRUE	reported	textfile	289	400294	6	31250491	HLA-C	7.97995e-147	146.098	0.0274707	0.0703915	0.0355644	7.97995e-147	276465	finngen_R10_M13_RH.clump	TRUE	reported	2	1	TRUE	0.00240267	665.849	0.00240269	276465	4.83174e-07	456348	TRUE	1.45256e-89
		rs12498981	A	G	A	G	0.0875826	-0.0649996	0.165784	0.886161	FALSE	FALSE	FALSE	2hQfCb	0.159586	0.683788	455610	outcome	TRUE	reported	textfile	289	400294	4	105472390	PPA2	2.18394e-07	6.66076	0.0168982	0.177892	0.165156	2.18394e-07	276465	finngen_R10_M13_RH.clump	TRUE	reported	2	1	TRUE	9.71566e-05	26.8628	9.71573e-05	276465	3.64116e-07	455610	TRUE	0.000123821
		rs13180950	T	C	T	C	0.0889416	0.177855	0.155959	0.844723	FALSE	FALSE	FALSE	2hQfCb	0.140377	0.205162	453525	outcome	TRUE	reported	textfile	289	400294	5	151072992	TNIP1	2.75727e-07	6.55952	0.0173061	0.167911	0.15534	2.75727e-07	276465	finngen_R10_M13_RH.clump	TRUE	reported	2	1	TRUE	9.55278e-05	26.4124	9.55285e-05	276465	3.53948e-06	453525	TRUE	0.00107133
		rs13246321	T	C	T	C	0.119359	0.119039	0.149836	0.888963	FALSE	FALSE	FALSE	2hQfCb	0.160842	0.459241	453510	outcome	TRUE	reported	textfile	289	400294	7	129061277	TNPO3	8.5428e-12	11.0684	0.0174779	0.16373	0.149116	8.5428e-12	276465	finngen_R10_M13_RH.clump	TRUE	reported	2	1	TRUE	0.000168662	46.6368	0.000168664	276465	1.2078e-06	453510	TRUE	8.34408e-07
		rs142770866	G	A	G	A	-0.122142	0.110673	0.0805996	0.915993	FALSE	FALSE	FALSE	2hQfCb	0.183667	0.546791	453426	outcome	TRUE	reported	textfile	289	400294	19	10414696	CDC37	4.21561e-07	6.37514	0.0241437	0.0726915	0.0810094	4.21561e-07	276465	finngen_R10_M13_RH.clump	TRUE	reported	2	1	TRUE	9.2564e-05	25.5929	9.25647e-05	276465	8.00786e-07	453426	TRUE	0.00029868
		rs16903065	C	A	C	A	-0.142869	-0.225533	0.115562	0.870674	FALSE	FALSE	FALSE	2hQfCb	0.151205	0.135812	455716	outcome	TRUE	reported	textfile	289	400294	8	128528218	AC026248.1	4.55512e-12	11.3415	0.0206494	0.102217	0.116254	4.55512e-12	276465	finngen_R10_M13_RH.clump	TRUE	reported	2	1	TRUE	0.000173119	47.8694	0.000173121	276465	4.88195e-06	455716	TRUE	5.57939e-06
		rs192741093	G	A	G	A	-0.2847	0.078825	0.0241653	0.994239	FALSE	FALSE	FALSE	2hQfCb	0.675641	0.907124	446051	outcome	TRUE	reported	textfile	289	400294	6	31873426	SLC44A4	1.59757e-10	9.79654	0.044514	0.0187965	0.0244435	1.59757e-10	276465	finngen_R10_M13_RH.clump	TRUE	reported	2	1	TRUE	0.000147937	40.9052	0.000147938	276465	3.0515e-08	446051	TRUE	7.30882e-07
		rs2045793	A	G	A	G	-0.0881601	-0.0085858	0.242732	0.739204	FALSE	FALSE	FALSE	2hQfCb	0.115178	0.940578	455838	outcome	TRUE	reported	textfile	289	400294	1	38169790	POU3F1	4.72672e-09	8.32544	0.0150533	0.229314	0.243428	4.72672e-09	276465	finngen_R10_M13_RH.clump	TRUE	reported	2	1	TRUE	0.000124047	34.2987	0.000124048	276465	1.21903e-08	455838	TRUE	4.76863e-06
		rs2476601	A	G	A	G	-0.355788	-0.12116	0.851561	0.101609	FALSE	FALSE	FALSE	2hQfCb	0.168063	0.470957	456348	outcome	TRUE	reported	textfile	289	400294	1	113834946	PTPN22	1.89234e-102	101.723	0.0165552	0.803394	0.854057	1.89234e-102	276465	finngen_R10_M13_RH.clump	TRUE	reported	2	1	TRUE	0.00166782	461.86	0.00166783	276465	1.13888e-06	456348	TRUE	3.0185e-61
		rs3087243	G	A	G	A	-0.106542	-0.14282	0.329393	0.549894	FALSE	FALSE	FALSE	2hQfCb	0.101772	0.160516	456348	outcome	TRUE	reported	textfile	289	400294	2	203874196	CTLA4	8.20352e-15	14.086	0.0137219	0.306696	0.330569	8.20352e-15	276465	finngen_R10_M13_RH.clump	TRUE	reported	2	1	TRUE	0.000218011	60.2851	0.000218013	276465	4.31544e-06	456348	TRUE	1.40217e-07
		rs548877	A	G	A	G	0.102047	-0.0371307	0.176029	0.870552	FALSE	FALSE	FALSE	2hQfCb	0.151303	0.806142	455837	outcome	TRUE	reported	textfile	289	400294	11	118429525	ATP5L	5.45896e-10	9.26289	0.0164451	0.191014	0.175253	5.45896e-10	276465	finngen_R10_M13_RH.clump	TRUE	reported	2	1	TRUE	0.00013926	38.5056	0.000139261	276465	1.32118e-07	455837	TRUE	2.08617e-06
		rs6065926	A	G	A	G	0.0787581	0.073293	0.728297	0.24455	FALSE	FALSE	FALSE	2hQfCb	0.117854	0.534011	455945	outcome	TRUE	reported	textfile	289	400294	20	46107215	CD40	5.42276e-08	7.26578	0.014486	0.741461	0.727615	5.42276e-08	276465	finngen_R10_M13_RH.clump	TRUE	reported	2	1	TRUE	0.000106907	29.559	0.000106908	276465	8.48253e-07	455945	TRUE	9.32469e-05
		rs62054623	A	G	A	G	-0.108476	0.183531	0.108686	0.935157	FALSE	FALSE	FALSE	2hQfCb	0.205682	0.37223	454398	outcome	TRUE	reported	textfile	289	400294	16	90034682	GAS8	4.25755e-07	6.37084	0.0214504	0.0999892	0.109137	4.25755e-07	276465	finngen_R10_M13_RH.clump	TRUE	reported	2	1	TRUE	9.24946e-05	25.5737	9.24952e-05	276465	1.75223e-06	454398	TRUE	0.0005847
		rs62184398	T	C	T	C	0.245176	0.185796	0.0166346	0.953159	FALSE	FALSE	FALSE	2hQfCb	0.241916	0.442476	451892	outcome	TRUE	reported	textfile	289	400294	2	234454210	ARL4C	2.52499e-07	6.59774	0.047553	0.0198991	0.0164654	2.52499e-07	276465	finngen_R10_M13_RH.clump	TRUE	reported	2	1	TRUE	9.61431e-05	26.5826	9.61438e-05	276465	1.3053e-06	451892	TRUE	0.000333386
		rs6448432	G	A	G	A	0.0763201	-0.0703705	0.283387	0.694604	FALSE	FALSE	FALSE	2hQfCb	0.110287	0.52343	451672	outcome	TRUE	reported	textfile	289	400294	4	26097188	RBPJ	5.31582e-08	7.27443	0.0140284	0.298775	0.28259	5.31582e-08	276465	finngen_R10_M13_RH.clump	TRUE	reported	2	1	TRUE	0.000107047	29.5977	0.000107048	276465	9.01386e-07	451672	TRUE	9.95842e-05
		rs6456160	T	C	T	C	-0.081607	0.0285167	0.556798	0.436317	FALSE	FALSE	FALSE	2hQfCb	0.102607	0.781073	452045	outcome	TRUE	reported	textfile	289	400294	6	167117605	CCR6	1.69918e-10	9.76976	0.0127784	0.535989	0.557877	1.69918e-10	276465	finngen_R10_M13_RH.clump	TRUE	reported	2	1	TRUE	0.000147502	40.7848	0.000147503	276465	1.7087e-07	452045	TRUE	1.17794e-06
		rs66654254	G	A	G	A	-0.0678994	0.154607	0.434714	0.630493	FALSE	FALSE	FALSE	2hQfCb	0.106105	0.145086	446794	outcome	TRUE	reported	textfile	289	400294	4	40258109	RHOH	1.91064e-07	6.71882	0.013038	0.418891	0.435534	1.91064e-07	276465	finngen_R10_M13_RH.clump	TRUE	reported	2	1	TRUE	9.80905e-05	27.1211	9.80913e-05	276465	4.75203e-06	446794	TRUE	0.00141174
		rs706778	C	T	C	T	0.0866177	0.0775405	0.524034	0.596566	FALSE	FALSE	FALSE	2hQfCb	0.103157	0.452247	456348	outcome	TRUE	reported	textfile	289	400294	10	6056986	IL2RA	1.34153e-11	10.8724	0.0128056	0.545237	0.522935	1.34153e-11	276465	finngen_R10_M13_RH.clump	TRUE	reported	2	1	TRUE	0.000165463	45.752	0.000165464	276465	1.23813e-06	456348	TRUE	1.08311e-06
		rs75431337	C	T	C	T	0.262356	-0.0789044	0.0728926	0.964107	FALSE	FALSE	FALSE	2hQfCb	0.273109	0.772649	456344	outcome	TRUE	reported	textfile	289	400294	6	28410767	ZSCAN12	8.07793e-31	30.0927	0.02273	0.0923132	0.0718862	8.07793e-31	276465	finngen_R10_M13_RH.clump	TRUE	reported	2	1	TRUE	0.000481652	133.223	0.000481656	276465	1.82911e-07	456344	TRUE	4.25203e-19
		rs7574865	T	G	T	G	-0.113486	-0.28156	0.767394	0.223495	FALSE	FALSE	FALSE	2hQfCb	0.121717	0.0207094	456348	outcome	TRUE	reported	textfile	289	400294	2	191099907	STAT4	2.24182e-14	13.6494	0.0148621	0.748468	0.768375	2.24182e-14	276465	finngen_R10_M13_RH.clump	TRUE	reported	2	1	TRUE	0.000210859	58.3071	0.000210861	276465	1.17257e-05	456348	TRUE	4.12983e-06
		rs76375491	C	T	C	T	-0.305785	0.351624	0.0206778	0.987829	FALSE	FALSE	FALSE	2hQfCb	0.469038	0.453454	455950	outcome	TRUE	reported	textfile	289	400294	6	32235157	NOTCH4	2.37903e-10	9.6236	0.0482719	0.0157145	0.020935	2.37903e-10	276465	finngen_R10_M13_RH.clump	TRUE	reported	2	1	TRUE	0.000145124	40.1273	0.000145125	276465	1.23261e-06	455950	TRUE	5.69651e-06
		rs76824778	T	C	T	C	0.130532	0.396076	0.0906656	0.966287	FALSE	FALSE	FALSE	2hQfCb	0.282315	0.16063	455261	outcome	TRUE	reported	textfile	289	400294	1	112696883	MOV10	1.31981e-09	8.87949	0.0215222	0.101989	0.0900788	1.31981e-09	276465	finngen_R10_M13_RH.clump	TRUE	reported	2	1	TRUE	0.000133034	36.7839	0.000133035	276465	4.32343e-06	455261	TRUE	8.80087e-05
		rs7731626	G	A	G	A	-0.117043	0.0682872	0.278721	0.62447	FALSE	FALSE	FALSE	2hQfCb	0.104612	0.513908	456348	outcome	TRUE	reported	textfile	289	400294	5	56148856	ANKRD55	5.07809e-16	15.2943	0.0144327	0.256804	0.279857	5.07809e-16	276465	finngen_R10_M13_RH.clump	TRUE	reported	2	1	TRUE	0.000237822	65.7647	0.000237824	276465	9.33729e-07	456348	TRUE	1.99335e-09
		rs78248443	C	T	C	T	-0.173002	0.0907758	0.0753395	0.953097	FALSE	FALSE	FALSE	2hQfCb	0.237261	0.702017	456348	outcome	TRUE	reported	textfile	289	400294	1	64689489	CACHD1	8.09096e-12	11.092	0.025304	0.065119	0.0758692	8.09096e-12	276465	finngen_R10_M13_RH.clump	TRUE	reported	2	1	TRUE	0.000169048	46.7434	0.000169049	276465	3.2077e-07	456348	TRUE	2.46796e-07
		rs7902904	G	A	G	A	0.0816081	0.164715	0.530366	0.584408	FALSE	FALSE	FALSE	2hQfCb	0.103277	0.110737	453644	outcome	TRUE	reported	textfile	289	400294	10	62048902	ARID5B	2.1716e-10	9.66322	0.0128543	0.548515	0.529426	2.1716e-10	276465	finngen_R10_M13_RH.clump	TRUE	reported	2	1	TRUE	0.000145769	40.3057	0.00014577	276465	5.60717e-06	453644	TRUE	5.75067e-05
		rs8002731	A	C	A	C	-0.0901996	-0.0446232	0.362796	0.648767	FALSE	FALSE	FALSE	2hQfCb	0.106443	0.675054	453401	outcome	TRUE	reported	textfile	289	400294	13	39788092	COG6	1.59551e-11	10.7971	0.0133849	0.344023	0.363769	1.59551e-11	276465	finngen_R10_M13_RH.clump	TRUE	reported	2	1	TRUE	0.000164236	45.4125	0.000164237	276465	3.8762e-07	453401	TRUE	4.34381e-07
		rs8126001	C	T	C	T	0.0674359	-0.0806363	0.522205	0.510377	FALSE	FALSE	FALSE	2hQfCb	0.101956	0.429006	451186	outcome	TRUE	reported	textfile	289	400294	20	64080106	OPRL1	1.52746e-07	6.81603	0.0128469	0.535954	0.521493	1.52746e-07	276465	finngen_R10_M13_RH.clump	TRUE	reported	2	1	TRUE	9.96557e-05	27.5539	9.96564e-05	276465	1.38638e-06	451186	TRUE	0.000266518
		rs867610	T	C	T	C	0.0645522	-0.193551	0.464423	0.554959	FALSE	FALSE	FALSE	2hQfCb	0.102218	0.058291	452605	outcome	TRUE	reported	textfile	289	400294	9	124323850	NEK6	4.57394e-07	6.33971	0.0127994	0.479407	0.463646	4.57394e-07	276465	finngen_R10_M13_RH.clump	TRUE	reported	2	1	TRUE	9.19947e-05	25.4355	9.19954e-05	276465	7.92164e-06	452605	TRUE	0.00499061
		rs9332735	G	A	G	A	-0.440143	0.383587	0.036459	0.979441	FALSE	FALSE	FALSE	2hQfCb	0.358546	0.284691	455924	outcome	TRUE	reported	textfile	289	400294	6	31933996	C2,XXbac-BPG116M5.17	1.21479e-30	29.9155	0.0382496	0.0239698	0.0371062	1.21479e-30	276465	finngen_R10_M13_RH.clump	TRUE	reported	2	1	TRUE	0.000478725	132.413	0.000478728	276465	2.51042e-06	455924	TRUE	3.73127e-17
		rs9368699	T	C	T	C	0.402705	-0.0296682	0.0321498	0.957393	FALSE	FALSE	FALSE	2hQfCb	0.251225	0.905993	456348	outcome	TRUE	reported	textfile	289	400294	6	31834764	C6orf48	1.28086e-35	34.8925	0.0323276	0.0459217	0.0314361	1.28086e-35	276465	finngen_R10_M13_RH.clump	TRUE	reported	2	1	TRUE	0.000560975	155.176	0.000560979	276465	3.05606e-08	456348	TRUE	1.72519e-22
		rs9708958	A	G	A	G	-0.0688941	0.22909	0.644922	0.332775	FALSE	FALSE	FALSE	2hQfCb	0.107585	0.0332228	456081	outcome	TRUE	reported	textfile	289	400294	16	28911422	RABEP2	2.22408e-07	6.65285	0.0133011	0.629881	0.645701	2.22408e-07	276465	finngen_R10_M13_RH.clump	TRUE	reported	2	1	TRUE	9.70301e-05	26.8278	9.70308e-05	276465	9.94179e-06	456081	TRUE	0.00545728
	finngen_R10_SL.clump	rs1265947	C	T	C	T	0.792302	-0.0403711	0.0860544	0.867522	FALSE	FALSE	FALSE	2hQfCb	0.148625	0.785906	456122	outcome	TRUE	reported	textfile	289	400294	6	31819390	HSPA1A	2.81838e-40	39.55	0.0596377	0.180032	0.0857224	2.81838e-40	307587	finngen_R10_SL.clump	TRUE	reported	2	1	TRUE	0.000573486	176.497	0.000573489	307587	1.61763e-07	456122	TRUE	5.89115e-24
		rs150724213	G	A	G	A	0.716058	-0.676062	0.0282385	0.990789	FALSE	FALSE	FALSE	2hQfCb	0.530589	0.202602	455576	outcome	TRUE	reported	textfile	289	400294	7	74606017	GTF2IRD1	3.00954e-12	11.5215	0.102627	0.056879	0.0281373	3.00954e-12	307587	finngen_R10_SL.clump	TRUE	reported	2	1	TRUE	0.000158247	48.6822	0.000158248	307587	3.56366e-06	455576	TRUE	4.60987e-06
		rs17153419	A	G	A	G	0.238889	0.0472235	0.325511	0.711985	FALSE	FALSE	FALSE	2hQfCb	0.112939	0.67585	447359	outcome	TRUE	reported	textfile	289	400294	8	11536724	BLK	7.42045e-08	7.12957	0.0443976	0.377939	0.325326	7.42045e-08	307587	finngen_R10_SL.clump	TRUE	reported	2	1	TRUE	9.41162e-05	28.9515	9.41168e-05	307587	3.90818e-07	447359	TRUE	0.000106622
		rs17338998	C	T	C	T	0.402753	0.103849	0.148381	0.888402	FALSE	FALSE	FALSE	2hQfCb	0.160001	0.516304	456315	outcome	TRUE	reported	textfile	289	400294	7	128978505	TNPO3	1.48525e-13	12.8282	0.0545109	0.206387	0.148176	1.48525e-13	307587	finngen_R10_SL.clump	TRUE	reported	2	1	TRUE	0.000177446	54.5894	0.000177447	307587	9.232e-07	456315	TRUE	1.1682e-07
		rs17849502	G	T	G	T	0.678268	-0.424605	0.0375605	0.947654	FALSE	FALSE	FALSE	2hQfCb	0.226138	0.060431	456348	outcome	TRUE	reported	textfile	289	400294	1	183563445	NCF2,SMG7	1.69981e-13	12.7696	0.0920247	0.0698948	0.0374462	1.69981e-13	307587	finngen_R10_SL.clump	TRUE	reported	2	1	TRUE	0.000176583	54.3239	0.000176584	307587	7.72548e-06	456348	TRUE	6.63673e-06
		rs3219184	A	G	A	G	-0.297734	-0.213176	0.202247	0.941267	FALSE	FALSE	FALSE	2hQfCb	0.217238	0.326444	456348	outcome	TRUE	reported	textfile	289	400294	6	31547363	ATP6V1G2,NFKBIL1	1.85973e-07	6.73055	0.0571155	0.153278	0.20242	1.85973e-07	307587	finngen_R10_SL.clump	TRUE	reported	2	1	TRUE	8.8337e-05	27.1735	8.83376e-05	307587	2.11013e-06	456348	TRUE	0.000658642
		rs4274624	C	T	C	T	-0.320351	-0.303644	0.771647	0.224444	FALSE	FALSE	FALSE	2hQfCb	0.121809	0.0126747	454715	outcome	TRUE	reported	textfile	289	400294	2	191093930	STAT4	2.48771e-11	10.6042	0.0479992	0.710115	0.771865	2.48771e-11	307587	finngen_R10_SL.clump	TRUE	reported	2	1	TRUE	0.000144795	44.5432	0.000144796	307587	1.36656e-05	454715	TRUE	0.000355539
		rs56824628	G	A	G	A	0.384804	0.0613436	0.0800606	0.92618	FALSE	FALSE	FALSE	2hQfCb	0.198978	0.757859	442084	outcome	TRUE	reported	textfile	289	400294	16	46920478	GPT2	4.3013e-08	7.3664	0.0702452	0.11641	0.0799322	4.3013e-08	307587	finngen_R10_SL.clump	TRUE	reported	2	1	TRUE	9.75518e-05	30.0084	9.75525e-05	307587	2.14994e-07	442084	TRUE	6.0941e-05
		rs6679677	C	A	C	A	0.303734	0.121729	0.139153	0.898376	FALSE	FALSE	FALSE	2hQfCb	0.168136	0.469072	456348	outcome	TRUE	reported	textfile	289	400294	1	113761186	RSBN1	1.59573e-07	6.79704	0.0579517	0.175951	0.139023	1.59573e-07	307587	finngen_R10_SL.clump	TRUE	reported	2	1	TRUE	8.92992e-05	27.4696	8.92998e-05	307587	1.14861e-06	456348	TRUE	0.00032891
		rs77746120	T	G	T	G	0.723233	-0.0919446	0.0148157	0.985532	FALSE	FALSE	FALSE	2hQfCb	0.430138	0.830737	453758	outcome	TRUE	reported	textfile	289	400294	6	25137518	AL078584.1	4.07784e-07	6.38957	0.142782	0.029008	0.0147656	4.07784e-07	307587	finngen_R10_SL.clump	TRUE	reported	2	1	TRUE	8.34075e-05	25.6571	8.34081e-05	307587	1.00697e-07	453758	TRUE	0.000160316
		rs79590198	G	A	G	A	0.332029	0.0309575	0.109831	0.945255	FALSE	FALSE	FALSE	2hQfCb	0.224705	0.890423	452011	outcome	TRUE	reported	textfile	289	400294	5	143307371	NR3C1	1.78e-07	6.74958	0.0635953	0.142998	0.109714	1.78e-07	307587	finngen_R10_SL.clump	TRUE	reported	2	1	TRUE	8.86126e-05	27.2583	8.86132e-05	307587	4.19913e-08	452011	TRUE	8.15667e-05
	finngen_R10_ULCE.clump	rs10060969	T	C	T	C	0.115827	-0.0562049	0.289453	0.684367	FALSE	FALSE	FALSE	2hQfCb	0.108926	0.60586	456164	outcome	TRUE	reported	textfile	289	400294	5	159393053	IL12B	1.24859e-07	6.90358	0.021911	0.31269	0.289157	1.24859e-07	397977	finngen_R10_ULCE.clump	TRUE	reported	2	1	TRUE	7.02113e-05	27.9443	7.02116e-05	397977	5.83668e-07	456164	TRUE	0.000446588
		rs10265392	C	T	C	T	-0.155074	-0.127353	0.873718	0.0702653	FALSE	FALSE	FALSE	2hQfCb	0.201485	0.527339	441669	outcome	TRUE	reported	textfile	289	400294	7	5148054	WIPI2	1.40527e-07	6.85224	0.0294562	0.85645	0.873938	1.40527e-07	397977	finngen_R10_ULCE.clump	TRUE	reported	2	1	TRUE	6.96364e-05	27.7155	6.96368e-05	397977	9.0456e-07	441669	TRUE	0.000716912
		rs10748781	C	A	C	A	-0.148248	-0.0168512	0.652537	0.433209	FALSE	FALSE	FALSE	2hQfCb	0.103769	0.870998	442709	outcome	TRUE	reported	textfile	289	400294	10	99523573	NKX2-3	1.2569e-12	11.9007	0.0208831	0.619155	0.652962	1.2569e-12	397977	finngen_R10_ULCE.clump	TRUE	reported	2	1	TRUE	0.000126612	50.3948	0.000126613	397977	5.95676e-08	442709	TRUE	4.66303e-07
		rs10807943	T	C	T	C	-0.319094	-0.0716617	0.936981	0.107756	FALSE	FALSE	FALSE	2hQfCb	0.164391	0.662892	447373	outcome	TRUE	reported	textfile	289	400294	7	5301033	SLC29A4	6.87068e-17	16.163	0.0382184	0.916568	0.937241	6.87068e-17	397977	finngen_R10_ULCE.clump	TRUE	reported	2	1	TRUE	0.000175129	69.7092	0.00017513	397977	4.24766e-07	447373	TRUE	7.71609e-09
		rs11531541	G	A	G	A	0.192786	-0.0460276	0.0973029	0.934126	FALSE	FALSE	FALSE	2hQfCb	0.207464	0.824424	442830	outcome	TRUE	reported	textfile	289	400294	7	109084277	DNAJB9	3.1095e-09	8.50731	0.0325338	0.115879	0.0970664	3.1095e-09	397977	finngen_R10_ULCE.clump	TRUE	reported	2	1	TRUE	8.82237e-05	35.1139	8.82241e-05	397977	1.11152e-07	442830	TRUE	3.35805e-05
		rs1156534	A	G	A	G	-0.139613	0.0200672	0.262171	0.803974	FALSE	FALSE	FALSE	2hQfCb	0.127848	0.875275	456348	outcome	TRUE	reported	textfile	289	400294	6	30097375	TRIM31	2.55959e-09	8.59183	0.0234345	0.235951	0.262505	2.55959e-09	397977	finngen_R10_ULCE.clump	TRUE	reported	2	1	TRUE	8.91751e-05	35.4926	8.91756e-05	397977	5.39873e-08	456348	TRUE	2.16667e-05
		rs117443671	T	C	T	C	-0.223562	0.32337	0.0646055	0.951463	FALSE	FALSE	FALSE	2hQfCb	0.235711	0.170097	455707	outcome	TRUE	reported	textfile	289	400294	7	151155385	GBX1	3.2204e-07	6.49209	0.0437494	0.0521946	0.0647635	3.2204e-07	397977	finngen_R10_ULCE.clump	TRUE	reported	2	1	TRUE	6.56093e-05	26.1126	6.56096e-05	397977	4.13004e-06	455707	TRUE	0.00516127
		rs11810755	C	T	C	T	-0.232662	0.0103053	0.0766055	0.8991	FALSE	FALSE	FALSE	2hQfCb	0.173608	0.952666	429122	outcome	TRUE	reported	textfile	289	400294	1	22408837	ZBTB40	1.0256e-08	7.98902	0.0406295	0.0621063	0.0767901	1.0256e-08	397977	finngen_R10_ULCE.clump	TRUE	reported	2	1	TRUE	8.23899e-05	32.7918	8.23904e-05	397977	8.21113e-09	429122	TRUE	4.43636e-05
		rs12263718	A	G	A	G	-0.104333	-0.07167	0.4338	0.592862	FALSE	FALSE	FALSE	2hQfCb	0.104031	0.490867	447474	outcome	TRUE	reported	textfile	289	400294	10	62672972	ZNF365	3.38595e-07	6.47032	0.020455	0.409109	0.434114	3.38595e-07	397977	finngen_R10_ULCE.clump	TRUE	reported	2	1	TRUE	6.53669e-05	26.0161	6.53673e-05	397977	1.06068e-06	447474	TRUE	0.00120355
		rs1456524	T	C	T	C	-0.106717	0.0559374	0.583018	0.343504	FALSE	FALSE	FALSE	2hQfCb	0.107008	0.601155	454690	outcome	TRUE	reported	textfile	289	400294	2	198901327	PLCL1	1.43751e-07	6.84239	0.020287	0.55754	0.583342	1.43751e-07	397977	finngen_R10_ULCE.clump	TRUE	reported	2	1	TRUE	6.95254e-05	27.6713	6.95257e-05	397977	6.00978e-07	454690	TRUE	0.000493663
		rs2296569	A	G	A	G	-0.138455	0.231749	0.202717	0.802756	FALSE	FALSE	FALSE	2hQfCb	0.127225	0.0685212	455004	outcome	TRUE	reported	textfile	289	400294	10	103076754	CNNM2	6.63086e-08	7.17843	0.0256355	0.182306	0.202977	6.63086e-08	397977	finngen_R10_ULCE.clump	TRUE	reported	2	1	TRUE	7.32899e-05	29.1697	7.32902e-05	397977	7.29246e-06	455004	TRUE	0.00692716
		rs2836883	G	A	G	A	-0.123958	0.00783021	0.247371	0.733983	FALSE	FALSE	FALSE	2hQfCb	0.115273	0.945843	453101	outcome	TRUE	reported	textfile	289	400294	21	39094818	PSMG1	2.17105e-07	6.66333	0.0239114	0.224764	0.247659	2.17105e-07	397977	finngen_R10_ULCE.clump	TRUE	reported	2	1	TRUE	6.7523e-05	26.8743	6.75234e-05	397977	1.01835e-08	453101	TRUE	0.000186946
		rs3024505	G	A	G	A	0.218329	0.0362022	0.15699	0.845569	FALSE	FALSE	FALSE	2hQfCb	0.140602	0.796807	456348	outcome	TRUE	reported	textfile	289	400294	1	206766559	IL10	1.34617e-16	15.8709	0.0264019	0.186986	0.156608	1.34617e-16	397977	finngen_R10_ULCE.clump	TRUE	reported	2	1	TRUE	0.000171799	68.3833	0.0001718	397977	1.45276e-07	456348	TRUE	4.4129e-09
		rs34045935	C	T	C	T	-0.1289	-0.0116937	0.248805	0.834645	FALSE	FALSE	FALSE	2hQfCb	0.140317	0.933583	434847	outcome	TRUE	reported	textfile	289	400294	1	8126172	ERRFI1	6.0615e-08	7.21742	0.0237956	0.224802	0.24911	6.0615e-08	397977	finngen_R10_ULCE.clump	TRUE	reported	2	1	TRUE	7.37263e-05	29.3434	7.37267e-05	397977	1.59716e-08	434847	TRUE	0.000114984
		rs34762726	G	A	G	A	0.127998	0.0298576	0.412079	0.709666	FALSE	FALSE	FALSE	2hQfCb	0.111445	0.788766	456348	outcome	TRUE	reported	textfile	289	400294	3	49651777	BSN	3.40808e-10	9.46749	0.0203851	0.441835	0.4117	3.40808e-10	397977	finngen_R10_ULCE.clump	TRUE	reported	2	1	TRUE	9.90557e-05	39.4256	9.90562e-05	397977	1.57288e-07	456348	TRUE	1.05221e-05
		rs376365394	C	T	C	T	0.314248	0.128582	0.0403005	0.988416	FALSE	FALSE	FALSE	2hQfCb	0.47337	0.785905	444507	outcome	TRUE	reported	textfile	289	400294	1	120097192	NOTCH2	2.84643e-11	10.5457	0.0472248	0.0536635	0.0401304	2.84643e-11	397977	finngen_R10_ULCE.clump	TRUE	reported	2	1	TRUE	0.00011125	44.2795	0.00011125	397977	1.6599e-07	444507	TRUE	3.37282e-06
		rs3802657	G	T	G	T	-0.125684	-0.0521614	0.246486	0.88529	FALSE	FALSE	FALSE	2hQfCb	0.159457	0.743578	452979	outcome	TRUE	reported	textfile	289	400294	10	89205951	CH25H	1.76116e-07	6.7542	0.024064	0.225306	0.246756	1.76116e-07	397977	finngen_R10_ULCE.clump	TRUE	reported	2	1	TRUE	6.85388e-05	27.2786	6.85392e-05	397977	2.3623e-07	452979	TRUE	0.000334655
		rs4372078	T	G	T	G	0.124932	0.0162566	0.739026	0.296852	FALSE	FALSE	FALSE	2hQfCb	0.111159	0.883727	454899	outcome	TRUE	reported	textfile	289	400294	9	114801407	TNFSF15	9.18967e-08	7.0367	0.0233866	0.76211	0.738732	9.18967e-08	397977	finngen_R10_ULCE.clump	TRUE	reported	2	1	TRUE	7.17008e-05	28.5372	7.17012e-05	397977	4.70172e-08	454899	TRUE	0.000143849
		rs4587163	C	T	C	T	-0.194091	0.0222677	0.283813	0.604755	FALSE	FALSE	FALSE	2hQfCb	0.105302	0.832525	441598	outcome	TRUE	reported	textfile	289	400294	6	32625390	HLA-DQA1	2.44963e-17	16.6109	0.0229146	0.246498	0.284289	2.44963e-17	397977	finngen_R10_ULCE.clump	TRUE	reported	2	1	TRUE	0.00018024	71.7437	0.00018024	397977	1.01263e-07	441598	TRUE	2.00791e-09
		rs4654903	A	G	A	G	-0.162565	0.166589	0.491093	0.502929	FALSE	FALSE	FALSE	2hQfCb	0.101444	0.100553	453897	outcome	TRUE	reported	textfile	289	400294	1	19874497	OTUD3	6.04644e-16	15.2185	0.0200986	0.451567	0.491597	6.04644e-16	397977	finngen_R10_ULCE.clump	TRUE	reported	2	1	TRUE	0.000164359	65.4215	0.00016436	397977	5.94131e-06	453897	TRUE	1.7401e-06
		rs4676410	G	A	G	A	0.150784	-0.258845	0.270211	0.794225	FALSE	FALSE	FALSE	2hQfCb	0.126235	0.0403148	446639	outcome	TRUE	reported	textfile	289	400294	2	240624322	GPR35	1.17923e-11	10.9284	0.0222305	0.30097	0.269819	1.17923e-11	397977	finngen_R10_ULCE.clump	TRUE	reported	2	1	TRUE	0.000115586	46.0055	0.000115586	397977	9.41372e-06	446639	TRUE	0.000423918
		rs59655222	T	C	T	C	-0.141846	-0.0392161	0.213033	0.707661	FALSE	FALSE	FALSE	2hQfCb	0.111445	0.724923	453067	outcome	TRUE	reported	textfile	289	400294	1	200906769	C1orf106	2.00493e-08	7.6979	0.0252774	0.189787	0.213329	2.00493e-08	397977	finngen_R10_ULCE.clump	TRUE	reported	2	1	TRUE	7.91183e-05	31.4896	7.91187e-05	397977	2.73305e-07	453067	TRUE	0.000116344
		rs6017342	A	C	A	C	0.11017	-0.0191562	0.558709	0.483254	FALSE	FALSE	FALSE	2hQfCb	0.1014	0.850158	456348	outcome	TRUE	reported	textfile	289	400294	20	44436388	HNF4A	6.6953e-08	7.17423	0.0204051	0.586214	0.558358	6.6953e-08	397977	finngen_R10_ULCE.clump	TRUE	reported	2	1	TRUE	7.32419e-05	29.1506	7.32422e-05	397977	7.82075e-08	456348	TRUE	0.00013506
		rs6933404	T	C	T	C	0.129466	-0.0300489	0.189013	0.782346	FALSE	FALSE	FALSE	2hQfCb	0.124166	0.808776	448617	outcome	TRUE	reported	textfile	289	400294	6	137638098	OLIG3	2.21978e-07	6.65369	0.0249938	0.209831	0.188748	2.21978e-07	397977	finngen_R10_ULCE.clump	TRUE	reported	2	1	TRUE	6.74155e-05	26.8315	6.74158e-05	397977	1.3055e-07	448617	TRUE	0.000312463
		rs7601425	A	G	A	G	0.106347	-0.0568739	0.617574	0.408818	FALSE	FALSE	FALSE	2hQfCb	0.103989	0.584432	447767	outcome	TRUE	reported	textfile	289	400294	2	134199476	MGAT5	3.82129e-07	6.41779	0.0209442	0.641532	0.617269	3.82129e-07	397977	finngen_R10_ULCE.clump	TRUE	reported	2	1	TRUE	6.47794e-05	25.7822	6.47797e-05	397977	6.68037e-07	447767	TRUE	0.000902157
		rs7931483	C	A	C	A	0.126205	0.00899899	0.416842	0.522926	FALSE	FALSE	FALSE	2hQfCb	0.102121	0.929781	450702	outcome	TRUE	reported	textfile	289	400294	11	76591023	EMSY	5.01534e-10	9.2997	0.0202947	0.448514	0.416438	5.01534e-10	397977	finngen_R10_ULCE.clump	TRUE	reported	2	1	TRUE	9.716e-05	38.671	9.71605e-05	397977	1.72294e-08	450702	TRUE	7.77317e-06
		rs861119	A	C	A	C	-0.118492	-0.156573	0.768503	0.232926	FALSE	FALSE	FALSE	2hQfCb	0.120198	0.192704	454502	outcome	TRUE	reported	textfile	289	400294	1	170173258	METTL11B	4.56247e-07	6.3408	0.0234924	0.748949	0.768752	4.56247e-07	397977	finngen_R10_ULCE.clump	TRUE	reported	2	1	TRUE	6.39201e-05	25.4402	6.39204e-05	397977	3.73339e-06	454502	TRUE	0.00522531
		rs909334	C	A	C	A	-0.164726	-0.10719	0.190972	0.751619	FALSE	FALSE	FALSE	2hQfCb	0.117156	0.360225	456348	outcome	TRUE	reported	textfile	289	400294	20	63639577	STMN3	5.85626e-10	9.23238	0.0265934	0.166155	0.191288	5.85626e-10	397977	finngen_R10_ULCE.clump	TRUE	reported	2	1	TRUE	9.63999e-05	38.3685	9.64004e-05	397977	1.83436e-06	456348	TRUE	9.51613e-05
		rs9607629	A	G	A	G	-0.164417	-0.0394662	0.124955	0.830433	FALSE	FALSE	FALSE	2hQfCb	0.135704	0.771185	453708	outcome	TRUE	reported	textfile	289	400294	22	39274849	PDGFB	2.56171e-07	6.59147	0.0319063	0.106852	0.125185	2.56171e-07	397977	finngen_R10_ULCE.clump	TRUE	reported	2	1	TRUE	6.67196e-05	26.5545	6.672e-05	397977	1.86419e-07	453708	TRUE	0.000367637
		rs9617090	C	T	C	T	-0.129295	-0.0561455	0.372151	0.563076	FALSE	FALSE	FALSE	2hQfCb	0.103041	0.585834	448732	outcome	TRUE	reported	textfile	289	400294	22	50000765	IL17REL	8.30654e-10	9.08058	0.0210614	0.343227	0.37252	8.30654e-10	397977	finngen_R10_ULCE.clump	TRUE	reported	2	1	TRUE	9.46869e-05	37.6866	9.46874e-05	397977	6.61644e-07	448732	TRUE	4.21315e-05
		rs9909593	A	G	A	G	0.146264	-0.00630117	0.528082	0.517613	FALSE	FALSE	FALSE	2hQfCb	0.101376	0.950438	456065	outcome	TRUE	reported	textfile	289	400294	17	39813896	IKZF3	4.68274e-13	12.3295	0.0202185	0.564661	0.527617	4.68274e-13	397977	finngen_R10_ULCE.clump	TRUE	reported	2	1	TRUE	0.000131481	52.3329	0.000131481	397977	8.47125e-09	456065	TRUE	1.57238e-07
Chronic lymphocytic leukemia	finngen_R10.clump	rs117492872	C	T	C	T	-0.378387	-1.079	0.02851	0.000349367	FALSE	FALSE	FALSE	T6JYTv	1.475	0.464301	415490	outcome	TRUE	reported	textfile	650	414840	6	127421774	RP3-403A15.5	3.53908e-07	6.45111	0.074307	0.0208819	0.0286083	3.53908e-07	339432	finngen_R10.clump	TRUE	reported	2	1	TRUE	7.63883e-05	25.9305	7.63888e-05	339432	1.28795e-06	415490	TRUE	0.00101188
		rs140149	C	T	C	T	0.156085	-0.3329	0.347272	0.00612306	FALSE	FALSE	FALSE	T6JYTv	0.3809	0.38212	415490	outcome	TRUE	reported	textfile	650	414840	22	29789624	ASCC2	2.66134e-11	10.5749	0.0234215	0.38242	0.346819	2.66134e-11	339432	finngen_R10.clump	TRUE	reported	2	1	TRUE	0.000130823	44.411	0.000130824	339432	1.83843e-06	415490	TRUE	1.31367e-05
		rs17187735	T	C	T	C	0.585151	0.9669	0.0434744	0.9997	FALSE	FALSE	FALSE	T6JYTv	1.853	0.601728	415490	outcome	TRUE	reported	textfile	650	414840	6	30077620	RNF39	2.02908e-37	36.6927	0.0457741	0.0753468	0.0430636	2.02908e-37	339432	finngen_R10.clump	TRUE	reported	2	1	TRUE	0.00048121	163.416	0.000481213	339432	6.5532e-07	415490	TRUE	6.66084e-20
		rs2018705	T	G	T	G	-0.155011	-0.07168	0.2305	0.689676	FALSE	FALSE	FALSE	T6JYTv	0.05988	0.231313	415490	outcome	TRUE	reported	textfile	650	414840	10	88287593	RNLS	1.9313e-08	7.71415	0.0275916	0.204277	0.230838	1.9313e-08	339432	finngen_R10.clump	TRUE	reported	2	1	TRUE	9.29776e-05	31.5623	9.29781e-05	339432	3.44884e-06	415490	TRUE	0.000765073
		rs2069763	C	A	C	A	0.120274	-0.02419	0.456389	0.0117197	FALSE	FALSE	FALSE	T6JYTv	0.2658	0.92747	415490	outcome	TRUE	reported	textfile	650	414840	4	122456327	IL2	1.0124e-07	6.99465	0.0225888	0.483912	0.456034	1.0124e-07	339432	finngen_R10.clump	TRUE	reported	2	1	TRUE	8.35157e-05	28.3501	8.35162e-05	339432	1.99344e-08	415490	TRUE	0.000100652
		rs2073045	G	A	G	A	0.875369	32.97	0.307768	4.5281e-05	FALSE	FALSE	FALSE	T6JYTv	10.87	0.00242103	415490	outcome	TRUE	reported	textfile	650	414840	6	32371771	C6orf10	1e-300	386.673	0.0207905	0.539774	0.304777	0	339432	finngen_R10.clump	TRUE	reported	2	1	TRUE	0.00519562	1772.76	0.00519565	339432	2.21417e-05	415490	TRUE	4.02338e-187
		rs2476601	A	G	A	G	-0.529673	-0.08581	0.852489	0.746875	FALSE	FALSE	FALSE	T6JYTv	0.06409	0.180551	415490	outcome	TRUE	reported	textfile	650	414840	1	113834946	PTPN22	5.72532e-80	79.2422	0.0279713	0.774999	0.853488	5.72532e-80	339432	finngen_R10.clump	TRUE	reported	2	1	TRUE	0.00105531	358.581	0.00105531	339432	4.31454e-06	415490	TRUE	1.74622e-39
		rs3184504	T	C	T	C	-0.14132	-0.72	0.592938	0.997306	FALSE	FALSE	FALSE	T6JYTv	0.5972	0.227982	415490	outcome	TRUE	reported	textfile	650	414840	12	111446804	SH2B3	5.85221e-10	9.23268	0.0228142	0.560582	0.593355	5.85221e-10	339432	finngen_R10.clump	TRUE	reported	2	1	TRUE	0.00011303	38.3702	0.000113031	339432	3.49837e-06	415490	TRUE	0.000152518
		rs601338	G	A	G	A	0.143293	-1.432	0.374787	8.29448e-05	FALSE	FALSE	FALSE	T6JYTv	3.967	0.71796	415490	outcome	TRUE	reported	textfile	650	414840	19	48703417	FUT2	5.26272e-10	9.27879	0.0230707	0.410275	0.37433	5.26272e-10	339432	finngen_R10.clump	TRUE	reported	2	1	TRUE	0.000113639	38.5768	0.000113639	339432	3.13619e-07	415490	TRUE	1.26742e-05
		rs61759532	C	T	C	T	0.149394	-0.06996	0.189203	0.22448	FALSE	FALSE	FALSE	T6JYTv	0.06739	0.299226	415490	outcome	TRUE	reported	textfile	650	414840	17	7337072	ACAP1	1.09066e-07	6.96231	0.0281296	0.211855	0.188911	1.09066e-07	339432	finngen_R10.clump	TRUE	reported	2	1	TRUE	8.30903e-05	28.2057	8.30908e-05	339432	2.59388e-06	415490	TRUE	0.00117924
		rs705700	T	C	T	C	0.162671	0.06442	0.385742	0.535124	FALSE	FALSE	FALSE	T6JYTv	0.05609	0.250784	415490	outcome	TRUE	reported	textfile	650	414840	12	55995509	RAB5B	1.51078e-12	11.8208	0.0229972	0.424859	0.385237	1.51078e-12	339432	finngen_R10.clump	TRUE	reported	2	1	TRUE	0.000147385	50.0343	0.000147386	339432	3.17476e-06	415490	TRUE	7.5562e-06
		rs7298027	C	T	C	T	0.115208	-0.08144	0.426621	0.989979	FALSE	FALSE	FALSE	T6JYTv	0.289	0.778037	415490	outcome	TRUE	reported	textfile	650	414840	12	53559963	ATF7,RP11-793H13.10	4.25696e-07	6.3709	0.0227815	0.449831	0.426321	4.25696e-07	339432	finngen_R10.clump	TRUE	reported	2	1	TRUE	7.53382e-05	25.574	7.53386e-05	339432	1.91127e-07	415490	TRUE	0.000367055
		rs74281415	G	A	G	A	0.168238	0.1183	0.151079	0.743336	FALSE	FALSE	FALSE	T6JYTv	0.06367	0.0632412	415490	outcome	TRUE	reported	textfile	650	414840	3	32302002	CMTM8	3.63488e-08	7.43951	0.0305458	0.171962	0.15081	3.63488e-08	339432	finngen_R10.clump	TRUE	reported	2	1	TRUE	8.93621e-05	30.3349	8.93627e-05	339432	8.30879e-06	415490	TRUE	0.00451003
		rs77309262	C	T	C	T	-0.789101	5.621	0.043428	0.00013341	FALSE	FALSE	FALSE	T6JYTv	2.884	0.0512861	415490	outcome	TRUE	reported	textfile	650	414840	6	29949244	HLA-A	2.69277e-32	31.5698	0.0666966	0.0205928	0.0437224	2.69277e-32	339432	finngen_R10.clump	TRUE	reported	2	1	TRUE	0.000412217	139.977	0.000412219	339432	9.14269e-06	415490	TRUE	8.03591e-14
		rs9273060	A	G	A	G	0.190039	1.105	0.275983	0.999349	FALSE	FALSE	FALSE	T6JYTv	1.172	0.34586	415490	outcome	TRUE	reported	textfile	650	414840	6	32644337	HLA-DQA1	3.74973e-15	14.426	0.0241686	0.313247	0.275503	3.74973e-15	339432	finngen_R10.clump	TRUE	reported	2	1	TRUE	0.000182117	61.8272	0.000182118	339432	2.13949e-06	415490	TRUE	1.98227e-07
		rs9934969	G	A	G	A	-0.158495	-1.052	0.304131	0.000378108	FALSE	FALSE	FALSE	T6JYTv	1.544	0.495678	415490	outcome	TRUE	reported	textfile	650	414840	16	11072145	CLEC16A	2.68974e-10	9.57029	0.0250955	0.271087	0.304557	2.68974e-10	339432	finngen_R10.clump	TRUE	reported	2	1	TRUE	0.000117499	39.8875	0.0001175	339432	1.11732e-06	415490	TRUE	2.35299e-05
	finngen_R10_CHRO.clump	rs10807943	T	C	T	C	-0.387971	-0.1304	0.937093	0.88228	FALSE	FALSE	FALSE	T6JYTv	0.08787	0.137848	415490	outcome	TRUE	reported	textfile	650	414840	7	5301033	SLC29A4	3.94548e-12	11.4039	0.0559107	0.910547	0.937241	3.94548e-12	395165	finngen_R10_CHRO.clump	TRUE	reported	2	1	TRUE	0.000121836	48.1511	0.000121837	395165	5.30045e-06	415490	TRUE	8.43794e-05
		rs111329837	C	T	C	T	-0.295911	0.2272	0.0853235	0.00459748	FALSE	FALSE	FALSE	T6JYTv	0.4279	0.595388	415490	outcome	TRUE	reported	textfile	650	414840	6	99597494	PRDM13	4.39268e-07	6.35727	0.0585835	0.065361	0.0854348	4.39268e-07	395165	finngen_R10_CHRO.clump	TRUE	reported	2	1	TRUE	6.45602e-05	25.5135	6.45606e-05	395165	6.78537e-07	415490	TRUE	0.00117282
		rs12564022	C	T	C	T	0.237784	1.084	0.244202	0.999526	FALSE	FALSE	FALSE	T6JYTv	1.317	0.410582	415490	outcome	TRUE	reported	textfile	650	414840	1	67205072	C1orf141,IL23R	1.82642e-12	11.7384	0.033742	0.290088	0.243946	1.82642e-12	395165	finngen_R10_CHRO.clump	TRUE	reported	2	1	TRUE	0.000125658	49.6617	0.000125659	395165	1.63053e-06	415490	TRUE	7.80829e-06
		rs4676410	G	A	G	A	0.175606	0.3325	0.270025	0.00440129	FALSE	FALSE	FALSE	T6JYTv	0.4242	0.433112	415490	outcome	TRUE	reported	textfile	650	414840	2	240624322	GPR35	1.23276e-07	6.90912	0.0332048	0.307074	0.269819	1.23276e-07	395165	finngen_R10_CHRO.clump	TRUE	reported	2	1	TRUE	7.0773e-05	27.9689	7.07734e-05	395165	1.47871e-06	415490	TRUE	0.00120005
		rs60808495	C	T	C	T	0.316901	-2.107	0.0831232	5.44389e-05	FALSE	FALSE	FALSE	T6JYTv	6.341	0.739605	415490	outcome	TRUE	reported	textfile	650	414840	9	114773452	TNFSF15	3.25604e-10	9.48731	0.0504132	0.111017	0.0829677	3.25604e-10	395165	finngen_R10_CHRO.clump	TRUE	reported	2	1	TRUE	9.99854e-05	39.5145	9.9986e-05	395165	2.65739e-07	415490	TRUE	1.97033e-05
		rs6884028	C	T	C	T	-0.206443	1.211	0.182555	0.999829	FALSE	FALSE	FALSE	T6JYTv	2.37	0.609537	415490	outcome	TRUE	reported	textfile	650	414840	5	40499614	TTC33	4.38208e-07	6.35832	0.0408671	0.153606	0.182717	4.38208e-07	395165	finngen_R10_CHRO.clump	TRUE	reported	2	1	TRUE	6.45723e-05	25.5182	6.45726e-05	395165	6.28395e-07	415490	TRUE	0.00111528
	finngen_R10_G.clump	rs10421112	C	T	C	T	0.172809	-0.05042	0.360049	0.0162287	FALSE	FALSE	FALSE	T6JYTv	0.2248	0.822527	415490	outcome	TRUE	reported	textfile	650	414840	19	16414580	EPS15L1	6.07533e-09	8.21643	0.0297195	0.395784	0.359838	6.07533e-09	410970	finngen_R10_G.clump	TRUE	reported	2	1	TRUE	8.22629e-05	33.8102	8.22633e-05	410970	1.21075e-07	415490	TRUE	7.35204e-05
		rs115037059	T	C	T	C	-0.678715	-0.3682	0.0218868	0.959398	FALSE	FALSE	FALSE	T6JYTv	0.1415	0.0092683	415490	outcome	TRUE	reported	textfile	650	414840	3	160288685	IFT80,RP11-432B6.3	3.60097e-08	7.44358	0.123193	0.0113105	0.0219491	3.60097e-08	410970	finngen_R10_G.clump	TRUE	reported	2	1	TRUE	7.38517e-05	30.3529	7.38521e-05	410970	1.62963e-05	415490	TRUE	0.0383249
		rs2647929	T	C	T	C	0.152966	-3.666	0.53685	2.03182e-05	FALSE	FALSE	FALSE	T6JYTv	13.35	0.78361	415490	outcome	TRUE	reported	textfile	650	414840	3	159975782	IL12A	1.52195e-07	6.8176	0.0291371	0.575688	0.536621	1.52195e-07	410970	finngen_R10_G.clump	TRUE	reported	2	1	TRUE	6.70591e-05	27.561	6.70595e-05	410970	1.81495e-07	415490	TRUE	0.00041766
		rs28360002	T	C	T	C	0.483481	0.4157	0.0466602	0.0110468	FALSE	FALSE	FALSE	T6JYTv	0.2674	0.120088	415490	outcome	TRUE	reported	textfile	650	414840	6	29919370	HLA-A	3.90122e-15	14.4088	0.0615267	0.072107	0.0465101	3.90122e-15	410970	finngen_R10_G.clump	TRUE	reported	2	1	TRUE	0.00015023	61.7489	0.000150231	410970	5.81669e-06	415490	TRUE	7.63165e-06
		rs34147202	C	T	C	T	-0.212046	-0.09471	0.257411	0.0635217	FALSE	FALSE	FALSE	T6JYTv	0.1146	0.408602	415490	outcome	TRUE	reported	textfile	650	414840	19	18179605	IFI30	5.07937e-10	9.29419	0.0341094	0.218445	0.257641	5.07937e-10	410970	finngen_R10_G.clump	TRUE	reported	2	1	TRUE	9.40288e-05	38.6465	9.40293e-05	410970	1.64385e-06	415490	TRUE	0.000130782
		rs8045630	T	C	T	C	-0.175844	-1.18	0.579456	1.68536e-05	FALSE	FALSE	FALSE	T6JYTv	7.963	0.882206	415490	outcome	TRUE	reported	textfile	650	414840	16	11137483	CLEC16A	1.52297e-09	8.81731	0.0291041	0.535394	0.579716	1.52297e-09	410970	finngen_R10_G.clump	TRUE	reported	2	1	TRUE	8.88174e-05	36.5044	8.88178e-05	410970	5.28509e-08	415490	TRUE	2.92319e-05
	finngen_R10_G6_MYASTH.clump	rs11001642	A	G	A	G	0.580359	1.19	0.0653943	0.999942	FALSE	FALSE	FALSE	T6JYTv	3.931	0.762255	415490	outcome	TRUE	reported	textfile	650	414840	10	76157449	C10orf11	1.87081e-07	6.72797	0.111356	0.111692	0.065342	1.87081e-07	408891	finngen_R10_G6_MYASTH.clump	TRUE	reported	2	1	TRUE	6.64247e-05	27.1621	6.64251e-05	408891	2.20561e-07	415490	TRUE	0.000488952
		rs116600992	A	G	A	G	0.488612	1.104	0.0804097	0.999943	FALSE	FALSE	FALSE	T6JYTv	3.468	0.75024	415490	outcome	TRUE	reported	textfile	650	414840	3	70248215	RP11-231I13.2	3.80733e-06	5.41938	0.105723	0.123389	0.0803612	3.80733e-06	408891	finngen_R10_G6_MYASTH.clump	TRUE	reported	2	1	TRUE	5.22347e-05	21.3593	5.2235e-05	408891	2.43905e-07	415490	TRUE	0.00223709
		rs145157152	C	T	C	T	1.59147	-0.03256	0.00327474	0.549988	FALSE	FALSE	FALSE	T6JYTv	0.0592	0.582371	415490	outcome	TRUE	reported	textfile	650	414840	2	178857997	CCDC141	8.60082e-07	6.06546	0.32339	0.0162179	0.00326013	8.60082e-07	408891	finngen_R10_G6_MYASTH.clump	TRUE	reported	2	1	TRUE	5.92257e-05	24.2182	5.9226e-05	408891	7.28059e-07	415490	TRUE	0.00189423
	finngen_R10_M13_RH.clump	rs1042511	T	G	T	G	-0.259475	0.1024	0.254962	0.549839	FALSE	FALSE	FALSE	T6JYTv	0.05702	0.0724436	415490	outcome	TRUE	reported	textfile	650	414840	6	33086636	HLA-DPB1	6.23878e-67	66.2049	0.0150127	0.210575	0.257263	6.23878e-67	276465	finngen_R10_M13_RH.clump	TRUE	reported	2	1	TRUE	0.00107935	298.724	0.00107936	276465	7.76218e-06	415490	TRUE	1.57107e-34
		rs12498981	A	G	A	G	0.0875826	-2.314	0.165784	0.999699	FALSE	FALSE	FALSE	T6JYTv	1.843	0.209267	415490	outcome	TRUE	reported	textfile	650	414840	4	105472390	PPA2	2.18394e-07	6.66076	0.0168982	0.177892	0.165156	2.18394e-07	276465	finngen_R10_M13_RH.clump	TRUE	reported	2	1	TRUE	9.71566e-05	26.8628	9.71573e-05	276465	3.79416e-06	415490	TRUE	0.00127063
		rs13246321	T	C	T	C	0.119359	0.05914	0.149836	4.0942e-05	FALSE	FALSE	FALSE	T6JYTv	4.917	0.990403	415490	outcome	TRUE	reported	textfile	650	414840	7	129061277	TNPO3	8.5428e-12	11.0684	0.0174779	0.16373	0.149116	8.5428e-12	276465	finngen_R10_M13_RH.clump	TRUE	reported	2	1	TRUE	0.000168662	46.6368	0.000168664	276465	3.4818e-10	415490	TRUE	1.26331e-07
		rs16903065	C	A	C	A	-0.142869	-0.1929	0.115562	0.991449	FALSE	FALSE	FALSE	T6JYTv	0.3064	0.528932	415490	outcome	TRUE	reported	textfile	650	414840	8	128528218	AC026248.1	4.55512e-12	11.3415	0.0206494	0.102217	0.116254	4.55512e-12	276465	finngen_R10_M13_RH.clump	TRUE	reported	2	1	TRUE	0.000173119	47.8694	0.000173121	276465	9.53955e-07	415490	TRUE	6.93352e-07
		rs2476601	A	G	A	G	-0.355788	-0.08581	0.851561	0.746875	FALSE	FALSE	FALSE	T6JYTv	0.06409	0.180551	415490	outcome	TRUE	reported	textfile	650	414840	1	113834946	PTPN22	1.89234e-102	101.723	0.0165552	0.803394	0.854057	1.89234e-102	276465	finngen_R10_M13_RH.clump	TRUE	reported	2	1	TRUE	0.00166782	461.86	0.00166783	276465	4.31454e-06	415490	TRUE	3.00147e-56
		rs3087243	G	A	G	A	-0.106542	1.182	0.329393	0.999729	FALSE	FALSE	FALSE	T6JYTv	1.796	0.510505	415490	outcome	TRUE	reported	textfile	650	414840	2	203874196	CTLA4	8.20352e-15	14.086	0.0137219	0.306696	0.330569	8.20352e-15	276465	finngen_R10_M13_RH.clump	TRUE	reported	2	1	TRUE	0.000218011	60.2851	0.000218013	276465	1.04247e-06	415490	TRUE	2.13941e-08
		rs548877	A	G	A	G	0.102047	-0.06618	0.176029	0.659677	FALSE	FALSE	FALSE	T6JYTv	0.05867	0.259298	415490	outcome	TRUE	reported	textfile	650	414840	11	118429525	ATP5L	5.45896e-10	9.26289	0.0164451	0.191014	0.175253	5.45896e-10	276465	finngen_R10_M13_RH.clump	TRUE	reported	2	1	TRUE	0.00013926	38.5056	0.000139261	276465	3.0624e-06	415490	TRUE	4.21565e-05
		rs6065926	A	G	A	G	0.0787581	0.2028	0.728297	0.995924	FALSE	FALSE	FALSE	T6JYTv	0.4577	0.657809	415490	outcome	TRUE	reported	textfile	650	414840	20	46107215	CD40	5.42276e-08	7.26578	0.014486	0.741461	0.727615	5.42276e-08	276465	finngen_R10_M13_RH.clump	TRUE	reported	2	1	TRUE	0.000106907	29.559	0.000106908	276465	4.72515e-07	415490	TRUE	8.3956e-05
		rs62054623	A	G	A	G	-0.108476	-0.04802	0.108686	0.302584	FALSE	FALSE	FALSE	T6JYTv	0.0611	0.431917	415490	outcome	TRUE	reported	textfile	650	414840	16	90034682	GAS8	4.25755e-07	6.37084	0.0214504	0.0999892	0.109137	4.25755e-07	276465	finngen_R10_M13_RH.clump	TRUE	reported	2	1	TRUE	9.24946e-05	25.5737	9.24952e-05	276465	1.48663e-06	415490	TRUE	0.000621995
		rs62184398	T	C	T	C	0.245176	0.05535	0.0166346	0.601521	FALSE	FALSE	FALSE	T6JYTv	0.05674	0.32923	415490	outcome	TRUE	reported	textfile	650	414840	2	234454210	ARL4C	2.52499e-07	6.59774	0.047553	0.0198991	0.0164654	2.52499e-07	276465	finngen_R10_M13_RH.clump	TRUE	reported	2	1	TRUE	9.61431e-05	26.5826	9.61438e-05	276465	2.29032e-06	415490	TRUE	0.000728688
		rs6448432	G	A	G	A	0.0763201	-1.115	0.283387	0.000265883	FALSE	FALSE	FALSE	T6JYTv	1.857	0.548403	415490	outcome	TRUE	reported	textfile	650	414840	4	26097188	RBPJ	5.31582e-08	7.27443	0.0140284	0.298775	0.28259	5.31582e-08	276465	finngen_R10_M13_RH.clump	TRUE	reported	2	1	TRUE	0.000107047	29.5977	0.000107048	276465	8.67695e-07	415490	TRUE	0.000124995
		rs76715626	T	C	T	C	0.15301	-1.265	0.0595064	9.98436e-05	FALSE	FALSE	FALSE	T6JYTv	3.812	0.739946	415490	outcome	TRUE	reported	textfile	650	414840	16	27386721	IL21R	3.28905e-09	8.48293	0.0258617	0.0688093	0.0590243	3.28905e-09	276465	finngen_R10_M13_RH.clump	TRUE	reported	2	1	TRUE	0.000126599	35.0044	0.0001266	276465	2.65043e-07	415490	TRUE	1.21561e-05
		rs7731626	G	A	G	A	-0.117043	-0.04346	0.278721	0.21719	FALSE	FALSE	FALSE	T6JYTv	0.06731	0.518442	415490	outcome	TRUE	reported	textfile	650	414840	5	56148856	ANKRD55	5.07809e-16	15.2943	0.0144327	0.256804	0.279857	5.07809e-16	276465	finngen_R10_M13_RH.clump	TRUE	reported	2	1	TRUE	0.000237822	65.7647	0.000237824	276465	1.00337e-06	415490	TRUE	4.21147e-09
		rs78248443	C	T	C	T	-0.173002	-2.606	0.0753395	3.70167e-05	FALSE	FALSE	FALSE	T6JYTv	7.625	0.732487	415490	outcome	TRUE	reported	textfile	650	414840	1	64689489	CACHD1	8.09096e-12	11.092	0.025304	0.065119	0.0758692	8.09096e-12	276465	finngen_R10_M13_RH.clump	TRUE	reported	2	1	TRUE	0.000169048	46.7434	0.000169049	276465	2.81132e-07	415490	TRUE	3.74054e-07
		rs867610	T	C	T	C	0.0645522	0.1101	0.464423	0.0819115	FALSE	FALSE	FALSE	T6JYTv	0.1058	0.298126	415490	outcome	TRUE	reported	textfile	650	414840	9	124323850	NEK6	4.57394e-07	6.33971	0.0127994	0.479407	0.463646	4.57394e-07	276465	finngen_R10_M13_RH.clump	TRUE	reported	2	1	TRUE	9.19947e-05	25.4355	9.19954e-05	276465	2.60642e-06	415490	TRUE	0.00115312
	finngen_R10_SL.clump	rs17153419	A	G	A	G	0.238889	0.08469	0.325511	0.99924	FALSE	FALSE	FALSE	T6JYTv	1.085	0.9378	415490	outcome	TRUE	reported	textfile	650	414840	8	11536724	BLK	7.42045e-08	7.12957	0.0443976	0.377939	0.325326	7.42045e-08	307587	finngen_R10_SL.clump	TRUE	reported	2	1	TRUE	9.41162e-05	28.9515	9.41168e-05	307587	1.46638e-08	415490	TRUE	5.63132e-05
		rs17338998	C	T	C	T	0.402753	0.01558	0.148381	0.496704	FALSE	FALSE	FALSE	T6JYTv	0.05547	0.778753	415490	outcome	TRUE	reported	textfile	650	414840	7	128978505	TNPO3	1.48525e-13	12.8282	0.0545109	0.206387	0.148176	1.48525e-13	307587	finngen_R10_SL.clump	TRUE	reported	2	1	TRUE	0.000177446	54.5894	0.000177447	307587	1.89872e-07	415490	TRUE	6.04876e-08
		rs4274624	C	T	C	T	-0.320351	-1.058	0.771647	0.00112624	FALSE	FALSE	FALSE	T6JYTv	0.8366	0.205921	415490	outcome	TRUE	reported	textfile	650	414840	2	191093930	STAT4	2.48771e-11	10.6042	0.0479992	0.710115	0.771865	2.48771e-11	307587	finngen_R10_SL.clump	TRUE	reported	2	1	TRUE	0.000144795	44.5432	0.000144796	307587	3.84924e-06	415490	TRUE	2.29333e-05
		rs79590198	G	A	G	A	0.332029	0.03154	0.109831	0.420111	FALSE	FALSE	FALSE	T6JYTv	0.05638	0.575838	415490	outcome	TRUE	reported	textfile	650	414840	5	143307371	NR3C1	1.78e-07	6.74958	0.0635953	0.142998	0.109714	1.78e-07	307587	finngen_R10_SL.clump	TRUE	reported	2	1	TRUE	8.86126e-05	27.2583	8.86132e-05	307587	7.53207e-07	415490	TRUE	0.000327218
	finngen_R10_ULCE.clump	rs10265392	C	T	C	T	-0.155074	0.02204	0.873718	0.562309	FALSE	FALSE	FALSE	T6JYTv	0.05647	0.696306	415490	outcome	TRUE	reported	textfile	650	414840	7	5148054	WIPI2	1.40527e-07	6.85224	0.0294562	0.85645	0.873938	1.40527e-07	397977	finngen_R10_ULCE.clump	TRUE	reported	2	1	TRUE	6.96364e-05	27.7155	6.96368e-05	397977	3.66631e-07	415490	TRUE	0.000484062
		rs10807943	T	C	T	C	-0.319094	-0.1304	0.936981	0.88228	FALSE	FALSE	FALSE	T6JYTv	0.08787	0.137848	415490	outcome	TRUE	reported	textfile	650	414840	7	5301033	SLC29A4	6.87068e-17	16.163	0.0382184	0.916568	0.937241	6.87068e-17	397977	finngen_R10_ULCE.clump	TRUE	reported	2	1	TRUE	0.000175129	69.7092	0.00017513	397977	5.30045e-06	415490	TRUE	8.27235e-07
		rs11531541	G	A	G	A	0.192786	0.02464	0.0973029	0.849604	FALSE	FALSE	FALSE	T6JYTv	0.07773	0.751277	415490	outcome	TRUE	reported	textfile	650	414840	7	109084277	DNAJB9	3.1095e-09	8.50731	0.0325338	0.115879	0.0970664	3.1095e-09	397977	finngen_R10_ULCE.clump	TRUE	reported	2	1	TRUE	8.82237e-05	35.1139	8.82241e-05	397977	2.4185e-07	415490	TRUE	5.99045e-05
		rs11810755	C	T	C	T	-0.232662	-1.557	0.0766055	6.11289e-05	FALSE	FALSE	FALSE	T6JYTv	4.433	0.725437	415490	outcome	TRUE	reported	textfile	650	414840	1	22408837	ZBTB40	1.0256e-08	7.98902	0.0406295	0.0621063	0.0767901	1.0256e-08	397977	finngen_R10_ULCE.clump	TRUE	reported	2	1	TRUE	8.23899e-05	32.7918	8.23904e-05	397977	2.96909e-07	415490	TRUE	0.000119659
		rs12263718	A	G	A	G	-0.104333	-0.05096	0.4338	0.193988	FALSE	FALSE	FALSE	T6JYTv	0.07052	0.469894	415490	outcome	TRUE	reported	textfile	650	414840	10	62672972	ZNF365	3.38595e-07	6.47032	0.020455	0.409109	0.434114	3.38595e-07	397977	finngen_R10_ULCE.clump	TRUE	reported	2	1	TRUE	6.53669e-05	26.0161	6.53673e-05	397977	1.25683e-06	415490	TRUE	0.00169062
		rs1456524	T	C	T	C	-0.106717	-0.07169	0.583018	0.683076	FALSE	FALSE	FALSE	T6JYTv	0.05971	0.229879	415490	outcome	TRUE	reported	textfile	650	414840	2	198901327	PLCL1	1.43751e-07	6.84239	0.020287	0.55754	0.583342	1.43751e-07	397977	finngen_R10_ULCE.clump	TRUE	reported	2	1	TRUE	6.95254e-05	27.6713	6.95257e-05	397977	3.46947e-06	415490	TRUE	0.00350448
		rs2296569	A	G	A	G	-0.138455	0.0137	0.202717	0.994485	FALSE	FALSE	FALSE	T6JYTv	0.4099	0.973352	415490	outcome	TRUE	reported	textfile	650	414840	10	103076754	CNNM2	6.63086e-08	7.17843	0.0256355	0.182306	0.202977	6.63086e-08	397977	finngen_R10_ULCE.clump	TRUE	reported	2	1	TRUE	7.32899e-05	29.1697	7.32902e-05	397977	2.6886e-09	415490	TRUE	0.00012481
		rs34762726	G	A	G	A	0.127998	-0.07558	0.412079	0.267376	FALSE	FALSE	FALSE	T6JYTv	0.06289	0.229456	415490	outcome	TRUE	reported	textfile	650	414840	3	49651777	BSN	3.40808e-10	9.46749	0.0203851	0.441835	0.4117	3.40808e-10	397977	finngen_R10_ULCE.clump	TRUE	reported	2	1	TRUE	9.90557e-05	39.4256	9.90562e-05	397977	3.47609e-06	415490	TRUE	0.000265534
		rs376365394	C	T	C	T	0.314248	1.009	0.0403005	0.999659	FALSE	FALSE	FALSE	T6JYTv	1.522	0.507224	415490	outcome	TRUE	reported	textfile	650	414840	1	120097192	NOTCH2	2.84643e-11	10.5457	0.0472248	0.0536635	0.0401304	2.84643e-11	397977	finngen_R10_ULCE.clump	TRUE	reported	2	1	TRUE	0.00011125	44.2795	0.00011125	397977	1.05778e-06	415490	TRUE	1.77159e-05
		rs4654903	A	G	A	G	-0.162565	-0.1527	0.491093	0.0712748	FALSE	FALSE	FALSE	T6JYTv	0.1083	0.158526	415490	outcome	TRUE	reported	textfile	650	414840	1	19874497	OTUD3	6.04644e-16	15.2185	0.0200986	0.451567	0.491597	6.04644e-16	397977	finngen_R10_ULCE.clump	TRUE	reported	2	1	TRUE	0.000164359	65.4215	0.00016436	397977	4.78476e-06	415490	TRUE	1.63318e-06
		rs4676410	G	A	G	A	0.150784	0.3325	0.270211	0.00440129	FALSE	FALSE	FALSE	T6JYTv	0.4242	0.433112	415490	outcome	TRUE	reported	textfile	650	414840	2	240624322	GPR35	1.17923e-11	10.9284	0.0222305	0.30097	0.269819	1.17923e-11	397977	finngen_R10_ULCE.clump	TRUE	reported	2	1	TRUE	0.000115586	46.0055	0.000115586	397977	1.47871e-06	415490	TRUE	1.71467e-05
		rs59655222	T	C	T	C	-0.141846	-1.305	0.213033	1.87506e-05	FALSE	FALSE	FALSE	T6JYTv	7.3	0.858124	415490	outcome	TRUE	reported	textfile	650	414840	1	200906769	C1orf106	2.00493e-08	7.6979	0.0252774	0.189787	0.213329	2.00493e-08	397977	finngen_R10_ULCE.clump	TRUE	reported	2	1	TRUE	7.91183e-05	31.4896	7.91187e-05	397977	7.6916e-08	415490	TRUE	0.000102174
		rs6933404	T	C	T	C	0.129466	0.08988	0.189013	0.32713	FALSE	FALSE	FALSE	T6JYTv	0.05981	0.132892	415490	outcome	TRUE	reported	textfile	650	414840	6	137638098	OLIG3	2.21978e-07	6.65369	0.0249938	0.209831	0.188748	2.21978e-07	397977	finngen_R10_ULCE.clump	TRUE	reported	2	1	TRUE	6.74155e-05	26.8315	6.74158e-05	397977	5.43523e-06	415490	TRUE	0.00802958
		rs861119	A	C	A	C	-0.118492	0.3058	0.768503	0.999904	FALSE	FALSE	FALSE	T6JYTv	3.162	0.922954	415490	outcome	TRUE	reported	textfile	650	414840	1	170173258	METTL11B	4.56247e-07	6.3408	0.0234924	0.748949	0.768752	4.56247e-07	397977	finngen_R10_ULCE.clump	TRUE	reported	2	1	TRUE	6.39201e-05	25.4402	6.39204e-05	397977	2.25109e-08	415490	TRUE	0.000404644
		rs9607629	A	G	A	G	-0.164417	0.0568	0.124955	0.312219	FALSE	FALSE	FALSE	T6JYTv	0.05995	0.343321	415490	outcome	TRUE	reported	textfile	650	414840	22	39274849	PDGFB	2.56171e-07	6.59147	0.0319063	0.106852	0.125185	2.56171e-07	397977	finngen_R10_ULCE.clump	TRUE	reported	2	1	TRUE	6.67196e-05	26.5545	6.672e-05	397977	2.16052e-06	415490	TRUE	0.00252712
		rs9617090	C	T	C	T	-0.129295	-0.1036	0.372151	0.885884	FALSE	FALSE	FALSE	T6JYTv	0.08799	0.239111	415490	outcome	TRUE	reported	textfile	650	414840	22	50000765	IL17REL	8.30654e-10	9.08058	0.0210614	0.343227	0.37252	8.30654e-10	397977	finngen_R10_ULCE.clump	TRUE	reported	2	1	TRUE	9.46869e-05	37.6866	9.46874e-05	397977	3.33651e-06	415490	TRUE	0.000365579
		rs9909593	A	G	A	G	0.146264	0.2841	0.528082	0.987335	FALSE	FALSE	FALSE	T6JYTv	0.2517	0.25906	415490	outcome	TRUE	reported	textfile	650	414840	17	39813896	IKZF3	4.68274e-13	12.3295	0.0202185	0.564661	0.527617	4.68274e-13	397977	finngen_R10_ULCE.clump	TRUE	reported	2	1	TRUE	0.000131481	52.3329	0.000131481	397977	3.06631e-06	415490	TRUE	1.18413e-05
Chronic myeloid leukemia	finngen_R10.clump	rs11571297	T	C	T	C	-0.155936	0.07971	0.371373	0.949442	FALSE	FALSE	FALSE	jO2ShR	0.2477	0.747653	415011	outcome	TRUE	reported	textfile	171	414840	2	203880280	CTLA4	4.12667e-11	10.3844	0.0236286	0.335766	0.371832	4.12667e-11	339432	finngen_R10.clump	TRUE	reported	2	1	TRUE	0.000128295	43.5526	0.000128295	339432	2.49526e-07	415011	TRUE	2.88659e-06
		rs117492872	C	T	C	T	-0.378387	1.263	0.02851	0.999843	FALSE	FALSE	FALSE	jO2ShR	5.02	0.801291	415011	outcome	TRUE	reported	textfile	171	414840	6	127421774	RP3-403A15.5	3.53908e-07	6.45111	0.074307	0.0208819	0.0286083	3.53908e-07	339432	finngen_R10.clump	TRUE	reported	2	1	TRUE	7.63883e-05	25.9305	7.63888e-05	339432	1.52525e-07	415011	TRUE	0.000308587
		rs140149	C	T	C	T	0.156085	-0.1698	0.347272	0.386083	FALSE	FALSE	FALSE	jO2ShR	0.1111	0.126415	415011	outcome	TRUE	reported	textfile	171	414840	22	29789624	ASCC2	2.66134e-11	10.5749	0.0234215	0.38242	0.346819	2.66134e-11	339432	finngen_R10.clump	TRUE	reported	2	1	TRUE	0.000130823	44.411	0.000130824	339432	5.62843e-06	415011	TRUE	8.94991e-05
		rs17187735	T	C	T	C	0.585151	-2.192	0.0434744	4.95996e-05	FALSE	FALSE	FALSE	jO2ShR	12.1	0.856249	415011	outcome	TRUE	reported	textfile	171	414840	6	30077620	RNF39	2.02908e-37	36.6927	0.0457741	0.0753468	0.0430636	2.02908e-37	339432	finngen_R10.clump	TRUE	reported	2	1	TRUE	0.00048121	163.416	0.000481213	339432	7.90775e-08	415011	TRUE	8.05344e-21
		rs17206350	T	C	T	C	-0.71397	-2.535	0.413805	0.999756	FALSE	FALSE	FALSE	jO2ShR	3.675	0.490343	415011	outcome	TRUE	reported	textfile	171	414840	6	32707290	HLA-DQA2	2.2856e-223	222.641	0.0223781	0.237055	0.416083	2.2856e-223	339432	finngen_R10.clump	TRUE	reported	2	1	TRUE	0.00298992	1017.91	0.00298994	339432	1.14652e-06	415011	TRUE	5.92422e-119
		rs2073045	G	A	G	A	0.875369	-1.045	0.307768	0.000178526	FALSE	FALSE	FALSE	jO2ShR	3.991	0.793414	415011	outcome	TRUE	reported	textfile	171	414840	6	32371771	C6orf10	1e-300	386.673	0.0207905	0.539774	0.304777	0	339432	finngen_R10.clump	TRUE	reported	2	1	TRUE	0.00519562	1772.76	0.00519565	339432	1.65201e-07	415011	TRUE	2.47146e-211
		rs2476601	A	G	A	G	-0.529673	-0.009396	0.852489	0.746899	FALSE	FALSE	FALSE	jO2ShR	0.1248	0.939961	415011	outcome	TRUE	reported	textfile	171	414840	1	113834946	PTPN22	5.72532e-80	79.2422	0.0279713	0.774999	0.853488	5.72532e-80	339432	finngen_R10.clump	TRUE	reported	2	1	TRUE	0.00105531	358.581	0.00105531	339432	1.36584e-08	415011	TRUE	1.75198e-44
		rs2596468	A	G	A	G	0.501394	0.5485	0.135691	0.00916192	FALSE	FALSE	FALSE	jO2ShR	0.5924	0.354487	415011	outcome	TRUE	reported	textfile	171	414840	6	31424531	MICA	9.8787e-70	69.0053	0.0284049	0.207554	0.134764	9.8787e-70	339432	finngen_R10.clump	TRUE	reported	2	1	TRUE	0.000917108	311.58	0.000917113	339432	2.06569e-06	415011	TRUE	1.10435e-35
		rs601338	G	A	G	A	0.143293	-1.457	0.374787	8.30358e-05	FALSE	FALSE	FALSE	jO2ShR	7.546	0.846876	415011	outcome	TRUE	reported	textfile	171	414840	19	48703417	FUT2	5.26272e-10	9.27879	0.0230707	0.410275	0.37433	5.26272e-10	339432	finngen_R10.clump	TRUE	reported	2	1	TRUE	0.000113639	38.5768	0.000113639	339432	8.98314e-08	415011	TRUE	7.56992e-06
		rs61759532	C	T	C	T	0.149394	-0.2848	0.189203	0.923662	FALSE	FALSE	FALSE	jO2ShR	0.2039	0.162517	415011	outcome	TRUE	reported	textfile	171	414840	17	7337072	ACAP1	1.09066e-07	6.96231	0.0281296	0.211855	0.188911	1.09066e-07	339432	finngen_R10.clump	TRUE	reported	2	1	TRUE	8.30903e-05	28.2057	8.30908e-05	339432	4.70095e-06	415011	TRUE	0.00268158
		rs74281415	G	A	G	A	0.168238	1.036	0.151079	0.999645	FALSE	FALSE	FALSE	jO2ShR	2.815	0.712853	415011	outcome	TRUE	reported	textfile	171	414840	3	32302002	CMTM8	3.63488e-08	7.43951	0.0305458	0.171962	0.15081	3.63488e-08	339432	finngen_R10.clump	TRUE	reported	2	1	TRUE	8.93621e-05	30.3349	8.93627e-05	339432	3.26366e-07	415011	TRUE	0.000124014
		rs9934969	G	A	G	A	-0.158495	-1.044	0.304131	0.994641	FALSE	FALSE	FALSE	jO2ShR	0.765	0.172187	415011	outcome	TRUE	reported	textfile	171	414840	16	11072145	CLEC16A	2.68974e-10	9.57029	0.0250955	0.271087	0.304557	2.68974e-10	339432	finngen_R10.clump	TRUE	reported	2	1	TRUE	0.000117499	39.8875	0.0001175	339432	4.48765e-06	415011	TRUE	0.000164078
	finngen_R10_CHRO.clump	rs10807943	T	C	T	C	-0.387971	1.068	0.937093	0.997388	FALSE	FALSE	FALSE	jO2ShR	1.1	0.331665	415011	outcome	TRUE	reported	textfile	171	414840	7	5301033	SLC29A4	3.94548e-12	11.4039	0.0559107	0.910547	0.937241	3.94548e-12	395165	finngen_R10_CHRO.clump	TRUE	reported	2	1	TRUE	0.000121836	48.1511	0.000121837	395165	2.27143e-06	415011	TRUE	1.80086e-05
		rs12564022	C	T	C	T	0.237784	1.079	0.244202	0.999525	FALSE	FALSE	FALSE	jO2ShR	2.562	0.673752	415011	outcome	TRUE	reported	textfile	171	414840	1	67205072	C1orf141,IL23R	1.82642e-12	11.7384	0.033742	0.290088	0.243946	1.82642e-12	395165	finngen_R10_CHRO.clump	TRUE	reported	2	1	TRUE	0.000125658	49.6617	0.000125659	395165	4.27393e-07	415011	TRUE	2.03932e-06
		rs4676410	G	A	G	A	0.175606	-0.3157	0.270025	0.00502838	FALSE	FALSE	FALSE	jO2ShR	0.796	0.691672	415011	outcome	TRUE	reported	textfile	171	414840	2	240624322	GPR35	1.23276e-07	6.90912	0.0332048	0.307074	0.269819	1.23276e-07	395165	finngen_R10_CHRO.clump	TRUE	reported	2	1	TRUE	7.0773e-05	27.9689	7.07734e-05	395165	3.79023e-07	415011	TRUE	0.000451363
		rs60808495	C	T	C	T	0.316901	-0.07797	0.0831232	0.98536	FALSE	FALSE	FALSE	jO2ShR	0.4945	0.874722	415011	outcome	TRUE	reported	textfile	171	414840	9	114773452	TNFSF15	3.25604e-10	9.48731	0.0504132	0.111017	0.0829677	3.25604e-10	395165	finngen_R10_CHRO.clump	TRUE	reported	2	1	TRUE	9.99854e-05	39.5145	9.9986e-05	395165	5.99053e-08	415011	TRUE	1.13958e-05
		rs6866614	A	G	A	G	-0.165017	-0.02063	0.68231	0.220599	FALSE	FALSE	FALSE	jO2ShR	0.1307	0.874521	415011	outcome	TRUE	reported	textfile	171	414840	5	132451445	C5orf56	2.24047e-07	6.64966	0.0318677	0.645444	0.682516	2.24047e-07	395165	finngen_R10_CHRO.clump	TRUE	reported	2	1	TRUE	6.78497e-05	26.8135	6.78501e-05	395165	6.0033e-08	415011	TRUE	0.000323364
	finngen_R10_G.clump	rs10421112	C	T	C	T	0.172809	0.01183	0.360049	0.8998	FALSE	FALSE	FALSE	jO2ShR	0.1806	0.947785	415011	outcome	TRUE	reported	textfile	171	414840	19	16414580	EPS15L1	6.07533e-09	8.21643	0.0297195	0.395784	0.359838	6.07533e-09	410970	finngen_R10_G.clump	TRUE	reported	2	1	TRUE	8.22629e-05	33.8102	8.22633e-05	410970	1.0339e-08	415011	TRUE	4.59413e-05
		rs115037059	T	C	T	C	-0.678715	-1.494	0.0218868	0.000105157	FALSE	FALSE	FALSE	jO2ShR	6.715	0.823948	415011	outcome	TRUE	reported	textfile	171	414840	3	160288685	IFT80,RP11-432B6.3	3.60097e-08	7.44358	0.123193	0.0113105	0.0219491	3.60097e-08	410970	finngen_R10_G.clump	TRUE	reported	2	1	TRUE	7.38517e-05	30.3529	7.38521e-05	410970	1.19276e-07	415011	TRUE	0.000178082
		rs28360002	T	C	T	C	0.483481	1.191	0.0466602	0.999953	FALSE	FALSE	FALSE	jO2ShR	8.799	0.892319	415011	outcome	TRUE	reported	textfile	171	414840	6	29919370	HLA-A	3.90122e-15	14.4088	0.0615267	0.072107	0.0465101	3.90122e-15	410970	finngen_R10_G.clump	TRUE	reported	2	1	TRUE	0.00015023	61.7489	0.000150231	410970	4.41468e-08	415011	TRUE	4.38883e-08
		rs28529403	T	C	T	C	-0.161544	-0.3053	0.436115	0.984188	FALSE	FALSE	FALSE	jO2ShR	0.4343	0.482059	415011	outcome	TRUE	reported	textfile	171	414840	16	30123335	MAPK3	3.71074e-08	7.43054	0.0293499	0.400244	0.436327	3.71074e-08	410970	finngen_R10_G.clump	TRUE	reported	2	1	TRUE	7.371e-05	30.2947	7.37103e-05	410970	1.19074e-06	415011	TRUE	0.000660268
		rs34147202	C	T	C	T	-0.212046	-1.034	0.257411	0.000458235	FALSE	FALSE	FALSE	jO2ShR	2.8	0.711869	415011	outcome	TRUE	reported	textfile	171	414840	19	18179605	IFI30	5.07937e-10	9.29419	0.0341094	0.218445	0.257641	5.07937e-10	410970	finngen_R10_G.clump	TRUE	reported	2	1	TRUE	9.40288e-05	38.6465	9.40293e-05	410970	3.286e-07	415011	TRUE	3.38316e-05
		rs6564639	G	A	G	A	0.158465	-0.197	0.572507	0.158189	FALSE	FALSE	FALSE	jO2ShR	0.149	0.185994	415011	outcome	TRUE	reported	textfile	171	414840	16	79078553	WWOX	7.46569e-08	7.12693	0.0294567	0.612785	0.572269	7.46569e-08	410970	finngen_R10_G.clump	TRUE	reported	2	1	TRUE	7.04138e-05	28.9399	7.04141e-05	410970	4.21212e-06	415011	TRUE	0.00396942
		rs8045630	T	C	T	C	-0.175844	-1.185	0.579456	0.000566666	FALSE	FALSE	FALSE	jO2ShR	2.457	0.629651	415011	outcome	TRUE	reported	textfile	171	414840	16	11137483	CLEC16A	1.52297e-09	8.81731	0.0291041	0.535394	0.579716	1.52297e-09	410970	finngen_R10_G.clump	TRUE	reported	2	1	TRUE	8.88174e-05	36.5044	8.88178e-05	410970	5.60491e-07	415011	TRUE	8.06576e-05
	finngen_R10_G6_MYASTH.clump	rs11001642	A	G	A	G	0.580359	1.002	0.0653943	0.998575	FALSE	FALSE	FALSE	jO2ShR	1.447	0.488652	415011	outcome	TRUE	reported	textfile	171	414840	10	76157449	C10orf11	1.87081e-07	6.72797	0.111356	0.111692	0.065342	1.87081e-07	408891	finngen_R10_G6_MYASTH.clump	TRUE	reported	2	1	TRUE	6.64247e-05	27.1621	6.64251e-05	408891	1.15542e-06	415011	TRUE	0.00132251
		rs116600992	A	G	A	G	0.488612	-0.2916	0.0804097	0.246778	FALSE	FALSE	FALSE	jO2ShR	0.1255	0.0201372	415011	outcome	TRUE	reported	textfile	171	414840	3	70248215	RP11-231I13.2	3.80733e-06	5.41938	0.105723	0.123389	0.0803612	3.80733e-06	408891	finngen_R10_G6_MYASTH.clump	TRUE	reported	2	1	TRUE	5.22347e-05	21.3593	5.2235e-05	408891	1.30084e-05	415011	TRUE	0.100338
		rs67869315	G	A	G	A	-0.489782	0.06561	0.136039	0.0136804	FALSE	FALSE	FALSE	jO2ShR	0.4666	0.888178	415011	outcome	TRUE	reported	textfile	171	414840	11	37168382	C11orf74	3.25012e-06	5.4881	0.105231	0.0836247	0.136098	3.25012e-06	408891	finngen_R10_G6_MYASTH.clump	TRUE	reported	2	1	TRUE	5.2977e-05	21.6629	5.29773e-05	408891	4.76423e-08	415011	TRUE	0.00135423
	finngen_R10_M13_RH.clump	rs11171710	G	A	G	A	0.066988	1.459	0.447613	0.0024554	FALSE	FALSE	FALSE	jO2ShR	1.114	0.190283	415011	outcome	TRUE	reported	textfile	171	414840	12	55974294	RAB5B	1.93157e-07	6.71409	0.012868	0.461715	0.446882	1.93157e-07	276465	finngen_R10_M13_RH.clump	TRUE	reported	2	1	TRUE	9.80142e-05	27.1	9.8015e-05	276465	4.13315e-06	415011	TRUE	0.00135163
		rs117292830	G	A	G	A	0.708858	0.0003679	0.0372802	0.2193	FALSE	FALSE	FALSE	jO2ShR	0.1307	0.997755	415011	outcome	TRUE	reported	textfile	171	414840	6	31250491	HLA-C	7.97995e-147	146.098	0.0274707	0.0703915	0.0355644	7.97995e-147	276465	finngen_R10_M13_RH.clump	TRUE	reported	2	1	TRUE	0.00240267	665.849	0.00240269	276465	1.9092e-11	415011	TRUE	8.05773e-89
		rs12498981	A	G	A	G	0.0875826	0.02139	0.165784	0.577402	FALSE	FALSE	FALSE	jO2ShR	0.1096	0.845318	415011	outcome	TRUE	reported	textfile	171	414840	4	105472390	PPA2	2.18394e-07	6.66076	0.0168982	0.177892	0.165156	2.18394e-07	276465	finngen_R10_M13_RH.clump	TRUE	reported	2	1	TRUE	9.71566e-05	26.8628	9.71573e-05	276465	9.17789e-08	415011	TRUE	9.94901e-05
		rs13180950	T	C	T	C	0.0889416	0.1596	0.155959	0.965502	FALSE	FALSE	FALSE	jO2ShR	0.2963	0.590201	415011	outcome	TRUE	reported	textfile	171	414840	5	151072992	TNIP1	2.75727e-07	6.55952	0.0173061	0.167911	0.15534	2.75727e-07	276465	finngen_R10_M13_RH.clump	TRUE	reported	2	1	TRUE	9.55278e-05	26.4124	9.55285e-05	276465	6.99109e-07	415011	TRUE	0.000271745
		rs142770866	G	A	G	A	-0.122142	-0.1002	0.0805996	0.147395	FALSE	FALSE	FALSE	jO2ShR	0.1529	0.512271	415011	outcome	TRUE	reported	textfile	171	414840	19	10414696	CDC37	4.21561e-07	6.37514	0.0241437	0.0726915	0.0810094	4.21561e-07	276465	finngen_R10_M13_RH.clump	TRUE	reported	2	1	TRUE	9.2564e-05	25.5929	9.25647e-05	276465	1.03481e-06	415011	TRUE	0.000456936
		rs2476601	A	G	A	G	-0.355788	-0.009396	0.851561	0.746899	FALSE	FALSE	FALSE	jO2ShR	0.1248	0.939961	415011	outcome	TRUE	reported	textfile	171	414840	1	113834946	PTPN22	1.89234e-102	101.723	0.0165552	0.803394	0.854057	1.89234e-102	276465	finngen_R10_M13_RH.clump	TRUE	reported	2	1	TRUE	0.00166782	461.86	0.00166783	276465	1.36584e-08	415011	TRUE	7.31089e-62
		rs548877	A	G	A	G	0.102047	0.65	0.176029	0.991822	FALSE	FALSE	FALSE	jO2ShR	0.6002	0.278805	415011	outcome	TRUE	reported	textfile	171	414840	11	118429525	ATP5L	5.45896e-10	9.26289	0.0164451	0.191014	0.175253	5.45896e-10	276465	finngen_R10_M13_RH.clump	TRUE	reported	2	1	TRUE	0.00013926	38.5056	0.000139261	276465	2.82602e-06	415011	TRUE	3.74864e-05
		rs6065926	A	G	A	G	0.0787581	-1.269	0.728297	0.000163733	FALSE	FALSE	FALSE	jO2ShR	4.858	0.793963	415011	outcome	TRUE	reported	textfile	171	414840	20	46107215	CD40	5.42276e-08	7.26578	0.014486	0.741461	0.727615	5.42276e-08	276465	finngen_R10_M13_RH.clump	TRUE	reported	2	1	TRUE	0.000106907	29.559	0.000106908	276465	1.64418e-07	415011	TRUE	5.19346e-05
		rs62184398	T	C	T	C	0.245176	0.4948	0.0166346	0.999511	FALSE	FALSE	FALSE	jO2ShR	2.747	0.857018	415011	outcome	TRUE	reported	textfile	171	414840	2	234454210	ARL4C	2.52499e-07	6.59774	0.047553	0.0198991	0.0164654	2.52499e-07	276465	finngen_R10_M13_RH.clump	TRUE	reported	2	1	TRUE	9.61431e-05	26.5826	9.61438e-05	276465	7.8178e-08	415011	TRUE	0.000104309
		rs6456160	T	C	T	C	-0.081607	-0.1828	0.556798	0.990011	FALSE	FALSE	FALSE	jO2ShR	0.5501	0.739605	415011	outcome	TRUE	reported	textfile	171	414840	6	167117605	CCR6	1.69918e-10	9.76976	0.0127784	0.535989	0.557877	1.69918e-10	276465	finngen_R10_M13_RH.clump	TRUE	reported	2	1	TRUE	0.000147502	40.7848	0.000147503	276465	2.6608e-07	415011	TRUE	2.16556e-06
		rs66654254	G	A	G	A	-0.0678994	-0.1456	0.434714	0.703888	FALSE	FALSE	FALSE	jO2ShR	0.1197	0.223769	415011	outcome	TRUE	reported	textfile	171	414840	4	40258109	RHOH	1.91064e-07	6.71882	0.013038	0.418891	0.435534	1.91064e-07	276465	finngen_R10_M13_RH.clump	TRUE	reported	2	1	TRUE	9.80905e-05	27.1211	9.80913e-05	276465	3.56513e-06	415011	TRUE	0.00109324
		rs76375491	C	T	C	T	-0.305785	0.4748	0.0206778	0.913046	FALSE	FALSE	FALSE	jO2ShR	0.1928	0.0138038	415011	outcome	TRUE	reported	textfile	171	414840	6	32235157	NOTCH4	2.37903e-10	9.6236	0.0482719	0.0157145	0.020935	2.37903e-10	276465	finngen_R10_M13_RH.clump	TRUE	reported	2	1	TRUE	0.000145124	40.1273	0.000145125	276465	1.46131e-05	415011	TRUE	0.000807395
		rs7731626	G	A	G	A	-0.117043	-5.669	0.278721	1.64332e-05	FALSE	FALSE	FALSE	jO2ShR	32.55	0.861728	415011	outcome	TRUE	reported	textfile	171	414840	5	56148856	ANKRD55	5.07809e-16	15.2943	0.0144327	0.256804	0.279857	5.07809e-16	276465	finngen_R10_M13_RH.clump	TRUE	reported	2	1	TRUE	0.000237822	65.7647	0.000237824	276465	7.30892e-08	415011	TRUE	6.73399e-10
		rs78248443	C	T	C	T	-0.173002	-2.921	0.0753395	3.70547e-05	FALSE	FALSE	FALSE	jO2ShR	15.37	0.849317	415011	outcome	TRUE	reported	textfile	171	414840	1	64689489	CACHD1	8.09096e-12	11.092	0.025304	0.065119	0.0758692	8.09096e-12	276465	finngen_R10_M13_RH.clump	TRUE	reported	2	1	TRUE	0.000169048	46.7434	0.000169049	276465	8.70278e-08	415011	TRUE	2.26268e-07
		rs867610	T	C	T	C	0.0645522	-1.127	0.464423	0.000710207	FALSE	FALSE	FALSE	jO2ShR	2.142	0.598825	415011	outcome	TRUE	reported	textfile	171	414840	9	124323850	NEK6	4.57394e-07	6.33971	0.0127994	0.479407	0.463646	4.57394e-07	276465	finngen_R10_M13_RH.clump	TRUE	reported	2	1	TRUE	9.19947e-05	25.4355	9.19954e-05	276465	6.67039e-07	415011	TRUE	0.000351001
		rs9332735	G	A	G	A	-0.440143	1.163	0.036459	0.999585	FALSE	FALSE	FALSE	jO2ShR	2.89	0.687227	415011	outcome	TRUE	reported	textfile	171	414840	6	31933996	C2,XXbac-BPG116M5.17	1.21479e-30	29.9155	0.0382496	0.0239698	0.0371062	1.21479e-30	276465	finngen_R10_M13_RH.clump	TRUE	reported	2	1	TRUE	0.000478725	132.413	0.000478728	276465	3.90217e-07	415011	TRUE	4.73621e-18
		rs9368699	T	C	T	C	0.402705	-0.4763	0.0321498	0.00549994	FALSE	FALSE	FALSE	jO2ShR	0.7363	0.517607	415011	outcome	TRUE	reported	textfile	171	414840	6	31834764	C6orf48	1.28086e-35	34.8925	0.0323276	0.0459217	0.0314361	1.28086e-35	276465	finngen_R10_M13_RH.clump	TRUE	reported	2	1	TRUE	0.000560975	155.176	0.000560979	276465	1.00831e-06	415011	TRUE	2.44966e-20
		rs9708958	A	G	A	G	-0.0688941	1.302	0.644922	0.999861	FALSE	FALSE	FALSE	jO2ShR	5.114	0.799098	415011	outcome	TRUE	reported	textfile	171	414840	16	28911422	RABEP2	2.22408e-07	6.65285	0.0133011	0.629881	0.645701	2.22408e-07	276465	finngen_R10_M13_RH.clump	TRUE	reported	2	1	TRUE	9.70301e-05	26.8278	9.70308e-05	276465	1.56186e-07	415011	TRUE	0.00011733
	finngen_R10_SL.clump	rs150724213	G	A	G	A	0.716058	0.09961	0.0282385	0.994669	FALSE	FALSE	FALSE	jO2ShR	0.7704	0.897119	415011	outcome	TRUE	reported	textfile	171	414840	7	74606017	GTF2IRD1	3.00954e-12	11.5215	0.102627	0.056879	0.0281373	3.00954e-12	307587	finngen_R10_SL.clump	TRUE	reported	2	1	TRUE	0.000158247	48.6822	0.000158248	307587	4.02824e-08	415011	TRUE	1.95873e-07
		rs17153419	A	G	A	G	0.238889	-1.282	0.325511	8.5005e-05	FALSE	FALSE	FALSE	jO2ShR	6.902	0.852609	415011	outcome	TRUE	reported	textfile	171	414840	8	11536724	BLK	7.42045e-08	7.12957	0.0443976	0.377939	0.325326	7.42045e-08	307587	finngen_R10_SL.clump	TRUE	reported	2	1	TRUE	9.41162e-05	28.9515	9.41168e-05	307587	8.31321e-08	415011	TRUE	7.60644e-05
		rs17338998	C	T	C	T	0.402753	-1.122	0.148381	0.000554571	FALSE	FALSE	FALSE	jO2ShR	2.428	0.644169	415011	outcome	TRUE	reported	textfile	171	414840	7	128978505	TNPO3	1.48525e-13	12.8282	0.0545109	0.206387	0.148176	1.48525e-13	307587	finngen_R10_SL.clump	TRUE	reported	2	1	TRUE	0.000177446	54.5894	0.000177447	307587	5.14554e-07	415011	TRUE	1.17287e-07
		rs3219184	A	G	A	G	-0.297734	1.335	0.202247	0.999845	FALSE	FALSE	FALSE	jO2ShR	5.024	0.790497	415011	outcome	TRUE	reported	textfile	171	414840	6	31547363	ATP6V1G2,NFKBIL1	1.85973e-07	6.73055	0.0571155	0.153278	0.20242	1.85973e-07	307587	finngen_R10_SL.clump	TRUE	reported	2	1	TRUE	8.8337e-05	27.1735	8.83376e-05	307587	1.7014e-07	415011	TRUE	0.000158662
		rs4274624	C	T	C	T	-0.320351	-0.07767	0.771647	0.431492	FALSE	FALSE	FALSE	jO2ShR	0.1097	0.47874	415011	outcome	TRUE	reported	textfile	171	414840	2	191093930	STAT4	2.48771e-11	10.6042	0.0479992	0.710115	0.771865	2.48771e-11	307587	finngen_R10_SL.clump	TRUE	reported	2	1	TRUE	0.000144795	44.5432	0.000144796	307587	1.20791e-06	415011	TRUE	4.30937e-06
		rs56824628	G	A	G	A	0.384804	-1.129	0.0800606	0.000137443	FALSE	FALSE	FALSE	jO2ShR	4.946	0.819426	415011	outcome	TRUE	reported	textfile	171	414840	16	46920478	GPT2	4.3013e-08	7.3664	0.0702452	0.11641	0.0799322	4.3013e-08	307587	finngen_R10_SL.clump	TRUE	reported	2	1	TRUE	9.75518e-05	30.0084	9.75525e-05	307587	1.25552e-07	415011	TRUE	6.26783e-05
		rs79590198	G	A	G	A	0.332029	-1.106	0.109831	0.000143841	FALSE	FALSE	FALSE	jO2ShR	4.633	0.811279	415011	outcome	TRUE	reported	textfile	171	414840	5	143307371	NR3C1	1.78e-07	6.74958	0.0635953	0.142998	0.109714	1.78e-07	307587	finngen_R10_SL.clump	TRUE	reported	2	1	TRUE	8.86126e-05	27.2583	8.86132e-05	307587	1.37318e-07	415011	TRUE	0.000144183
	finngen_R10_ULCE.clump	rs10265392	C	T	C	T	-0.155074	0.1473	0.873718	0.20961	FALSE	FALSE	FALSE	jO2ShR	0.1332	0.268782	415011	outcome	TRUE	reported	textfile	171	414840	7	5148054	WIPI2	1.40527e-07	6.85224	0.0294562	0.85645	0.873938	1.40527e-07	397977	finngen_R10_ULCE.clump	TRUE	reported	2	1	TRUE	6.96364e-05	27.7155	6.96368e-05	397977	2.94672e-06	415011	TRUE	0.00281145
		rs10807943	T	C	T	C	-0.319094	1.068	0.936981	0.997388	FALSE	FALSE	FALSE	jO2ShR	1.1	0.331665	415011	outcome	TRUE	reported	textfile	171	414840	7	5301033	SLC29A4	6.87068e-17	16.163	0.0382184	0.916568	0.937241	6.87068e-17	397977	finngen_R10_ULCE.clump	TRUE	reported	2	1	TRUE	0.000175129	69.7092	0.00017513	397977	2.27143e-06	415011	TRUE	1.25132e-07
		rs11531541	G	A	G	A	0.192786	-0.1037	0.0973029	0.777793	FALSE	FALSE	FALSE	jO2ShR	0.1303	0.426089	415011	outcome	TRUE	reported	textfile	171	414840	7	109084277	DNAJB9	3.1095e-09	8.50731	0.0325338	0.115879	0.0970664	3.1095e-09	397977	finngen_R10_ULCE.clump	TRUE	reported	2	1	TRUE	8.82237e-05	35.1139	8.82241e-05	397977	1.5262e-06	415011	TRUE	0.000236098
		rs117443671	T	C	T	C	-0.223562	0.8644	0.0646055	0.999453	FALSE	FALSE	FALSE	jO2ShR	2.487	0.728283	415011	outcome	TRUE	reported	textfile	171	414840	7	151155385	GBX1	3.2204e-07	6.49209	0.0437494	0.0521946	0.0647635	3.2204e-07	397977	finngen_R10_ULCE.clump	TRUE	reported	2	1	TRUE	6.56093e-05	26.1126	6.56096e-05	397977	2.91085e-07	415011	TRUE	0.000654907
		rs11810755	C	T	C	T	-0.232662	-1.669	0.0766055	6.11948e-05	FALSE	FALSE	FALSE	jO2ShR	8.75	0.848692	415011	outcome	TRUE	reported	textfile	171	414840	1	22408837	ZBTB40	1.0256e-08	7.98902	0.0406295	0.0621063	0.0767901	1.0256e-08	397977	finngen_R10_ULCE.clump	TRUE	reported	2	1	TRUE	8.23899e-05	32.7918	8.23904e-05	397977	8.76676e-08	415011	TRUE	7.56173e-05
		rs1456524	T	C	T	C	-0.106717	-1.433	0.583018	1.83724e-05	FALSE	FALSE	FALSE	jO2ShR	14.59	0.921765	415011	outcome	TRUE	reported	textfile	171	414840	2	198901327	PLCL1	1.43751e-07	6.84239	0.020287	0.55754	0.583342	1.43751e-07	397977	finngen_R10_ULCE.clump	TRUE	reported	2	1	TRUE	6.95254e-05	27.6713	6.95257e-05	397977	2.32447e-08	415011	TRUE	0.000224574
		rs2296569	A	G	A	G	-0.138455	-1.172	0.202717	0.000142141	FALSE	FALSE	FALSE	jO2ShR	5.193	0.821467	415011	outcome	TRUE	reported	textfile	171	414840	10	103076754	CNNM2	6.63086e-08	7.17843	0.0256355	0.182306	0.202977	6.63086e-08	397977	finngen_R10_ULCE.clump	TRUE	reported	2	1	TRUE	7.32899e-05	29.1697	7.32902e-05	397977	1.22733e-07	415011	TRUE	0.000214867
		rs376365394	C	T	C	T	0.314248	1.007	0.0403005	0.999659	FALSE	FALSE	FALSE	jO2ShR	2.96	0.733669	415011	outcome	TRUE	reported	textfile	171	414840	1	120097192	NOTCH2	2.84643e-11	10.5457	0.0472248	0.0536635	0.0401304	2.84643e-11	397977	finngen_R10_ULCE.clump	TRUE	reported	2	1	TRUE	0.00011125	44.2795	0.00011125	397977	2.7888e-07	415011	TRUE	6.29535e-06
		rs4587163	C	T	C	T	-0.194091	-0.02177	0.283813	0.238298	FALSE	FALSE	FALSE	jO2ShR	0.1272	0.864052	415011	outcome	TRUE	reported	textfile	171	414840	6	32625390	HLA-DQA1	2.44963e-17	16.6109	0.0229146	0.246498	0.284289	2.44963e-17	397977	finngen_R10_ULCE.clump	TRUE	reported	2	1	TRUE	0.00018024	71.7437	0.00018024	397977	7.05806e-08	415011	TRUE	2.99606e-09
		rs4654903	A	G	A	G	-0.162565	-0.278	0.491093	0.0712825	FALSE	FALSE	FALSE	jO2ShR	0.2111	0.187932	415011	outcome	TRUE	reported	textfile	171	414840	1	19874497	OTUD3	6.04644e-16	15.2185	0.0200986	0.451567	0.491597	6.04644e-16	397977	finngen_R10_ULCE.clump	TRUE	reported	2	1	TRUE	0.000164359	65.4215	0.00016436	397977	4.17882e-06	415011	TRUE	1.18939e-06
		rs4676410	G	A	G	A	0.150784	-0.3157	0.270211	0.00502838	FALSE	FALSE	FALSE	jO2ShR	0.796	0.691672	415011	outcome	TRUE	reported	textfile	171	414840	2	240624322	GPR35	1.17923e-11	10.9284	0.0222305	0.30097	0.269819	1.17923e-11	397977	finngen_R10_ULCE.clump	TRUE	reported	2	1	TRUE	0.000115586	46.0055	0.000115586	397977	3.79023e-07	415011	TRUE	4.91166e-06
		rs59655222	T	C	T	C	-0.141846	-1.279	0.213033	1.87723e-05	FALSE	FALSE	FALSE	jO2ShR	14.6	0.930186	415011	outcome	TRUE	reported	textfile	171	414840	1	200906769	C1orf106	2.00493e-08	7.6979	0.0252774	0.189787	0.213329	2.00493e-08	397977	finngen_R10_ULCE.clump	TRUE	reported	2	1	TRUE	7.91183e-05	31.4896	7.91187e-05	397977	1.84917e-08	415011	TRUE	7.88114e-05
		rs6933404	T	C	T	C	0.129466	-0.198	0.189013	0.833789	FALSE	FALSE	FALSE	jO2ShR	0.1479	0.180676	415011	outcome	TRUE	reported	textfile	171	414840	6	137638098	OLIG3	2.21978e-07	6.65369	0.0249938	0.209831	0.188748	2.21978e-07	397977	finngen_R10_ULCE.clump	TRUE	reported	2	1	TRUE	6.74155e-05	26.8315	6.74158e-05	397977	4.31852e-06	415011	TRUE	0.00570583
		rs7601425	A	G	A	G	0.106347	-1.369	0.617574	3.23014e-05	FALSE	FALSE	FALSE	jO2ShR	14.18	0.923103	415011	outcome	TRUE	reported	textfile	171	414840	2	134199476	MGAT5	3.82129e-07	6.41779	0.0209442	0.641532	0.617269	3.82129e-07	397977	finngen_R10_ULCE.clump	TRUE	reported	2	1	TRUE	6.47794e-05	25.7822	6.47797e-05	397977	2.24593e-08	415011	TRUE	0.000370491
		rs861119	A	C	A	C	-0.118492	1.216	0.768503	0.999904	FALSE	FALSE	FALSE	jO2ShR	6.36	0.848399	415011	outcome	TRUE	reported	textfile	171	414840	1	170173258	METTL11B	4.56247e-07	6.3408	0.0234924	0.748949	0.768752	4.56247e-07	397977	finngen_R10_ULCE.clump	TRUE	reported	2	1	TRUE	6.39201e-05	25.4402	6.39204e-05	397977	8.80837e-08	415011	TRUE	0.000520667
		rs9909593	A	G	A	G	0.146264	0.04488	0.528082	0.0112402	FALSE	FALSE	FALSE	jO2ShR	0.5523	0.935233	415011	outcome	TRUE	reported	textfile	171	414840	17	39813896	IKZF3	4.68274e-13	12.3295	0.0202185	0.564661	0.527617	4.68274e-13	397977	finngen_R10_ULCE.clump	TRUE	reported	2	1	TRUE	0.000131481	52.3329	0.000131481	397977	1.5911e-08	415011	TRUE	3.1933e-07
Esophagus	finngen_R10.clump	rs140149	C	T	C	T	0.156085	0.6229	0.347272	0.998637	FALSE	FALSE	FALSE	RFZFVb	0.6424	0.3322	420531	outcome	TRUE	reported	textfile	975	419556	22	29789624	ASCC2	2.66134e-11	10.5749	0.0234215	0.38242	0.346819	2.66134e-11	339432	finngen_R10.clump	TRUE	reported	2	1	TRUE	0.000130823	44.411	0.000130824	339432	2.23578e-06	420531	TRUE	1.63841e-05
		rs17187735	T	C	T	C	0.585151	0.04225	0.0434744	0.228718	FALSE	FALSE	FALSE	RFZFVb	0.05494	0.441876	420531	outcome	TRUE	reported	textfile	975	419556	6	30077620	RNF39	2.02908e-37	36.6927	0.0457741	0.0753468	0.0430636	2.02908e-37	339432	finngen_R10.clump	TRUE	reported	2	1	TRUE	0.00048121	163.416	0.000481213	339432	1.40631e-06	420531	TRUE	2.37023e-19
		rs2013365	A	C	A	C	0.180051	-0.06268	0.410567	0.941744	FALSE	FALSE	FALSE	RFZFVb	0.0982	0.523239	420531	outcome	TRUE	reported	textfile	975	419556	6	33795911	MLN	5.99239e-16	15.2224	0.0222574	0.457542	0.409961	5.99239e-16	339432	finngen_R10.clump	TRUE	reported	2	1	TRUE	0.000192755	65.4395	0.000192756	339432	9.6881e-07	420531	TRUE	2.25985e-08
		rs2416807	A	G	A	G	-0.116926	0.05725	0.561925	0.686226	FALSE	FALSE	FALSE	RFZFVb	0.05018	0.253922	420531	outcome	TRUE	reported	textfile	975	419556	9	120941860	C5	2.43596e-07	6.61333	0.0226489	0.533653	0.562289	2.43596e-07	339432	finngen_R10.clump	TRUE	reported	2	1	TRUE	7.85129e-05	26.6517	7.85134e-05	339432	3.09523e-06	420531	TRUE	0.00208544
		rs2476601	A	G	A	G	-0.529673	-0.1225	0.852489	0.746948	FALSE	FALSE	FALSE	RFZFVb	0.05267	0.0199986	420531	outcome	TRUE	reported	textfile	975	419556	1	113834946	PTPN22	5.72532e-80	79.2422	0.0279713	0.774999	0.853488	5.72532e-80	339432	finngen_R10.clump	TRUE	reported	2	1	TRUE	0.00105531	358.581	0.00105531	339432	1.28631e-05	420531	TRUE	5.1499e-36
		rs2596468	A	G	A	G	0.501394	-0.02906	0.135691	0.853291	FALSE	FALSE	FALSE	RFZFVb	0.06462	0.65283	420531	outcome	TRUE	reported	textfile	975	419556	6	31424531	MICA	9.8787e-70	69.0053	0.0284049	0.207554	0.134764	9.8787e-70	339432	finngen_R10.clump	TRUE	reported	2	1	TRUE	0.000917108	311.58	0.000917113	339432	4.80907e-07	420531	TRUE	1.14045e-37
		rs3184504	T	C	T	C	-0.14132	0.01236	0.592938	0.0672029	FALSE	FALSE	FALSE	RFZFVb	0.09137	0.892401	420531	outcome	TRUE	reported	textfile	975	419556	12	111446804	SH2B3	5.85221e-10	9.23268	0.0228142	0.560582	0.593355	5.85221e-10	339432	finngen_R10.clump	TRUE	reported	2	1	TRUE	0.00011303	38.3702	0.000113031	339432	4.35145e-08	420531	TRUE	6.26086e-06
		rs56994090	T	C	T	C	-0.162867	1.172	0.49458	0.999697	FALSE	FALSE	FALSE	RFZFVb	1.432	0.412952	420531	outcome	TRUE	reported	textfile	975	419556	14	100840110	RTL1	6.91353e-13	12.1603	0.0226799	0.455578	0.495083	6.91353e-13	339432	finngen_R10.clump	TRUE	reported	2	1	TRUE	0.000151903	51.5681	0.000151903	339432	1.59284e-06	420531	TRUE	1.62857e-06
		rs61759532	C	T	C	T	0.149394	-0.1181	0.189203	0.0179955	FALSE	FALSE	FALSE	RFZFVb	0.1803	0.512625	420531	outcome	TRUE	reported	textfile	975	419556	17	7337072	ACAP1	1.09066e-07	6.96231	0.0281296	0.211855	0.188911	1.09066e-07	339432	finngen_R10.clump	TRUE	reported	2	1	TRUE	8.30903e-05	28.2057	8.30908e-05	339432	1.02026e-06	420531	TRUE	0.000443297
		rs705700	T	C	T	C	0.162671	-0.05623	0.385742	0.682972	FALSE	FALSE	FALSE	RFZFVb	0.04903	0.251478	420531	outcome	TRUE	reported	textfile	975	419556	12	55995509	RAB5B	1.51078e-12	11.8208	0.0229972	0.424859	0.385237	1.51078e-12	339432	finngen_R10.clump	TRUE	reported	2	1	TRUE	0.000147385	50.0343	0.000147386	339432	3.12763e-06	420531	TRUE	6.94863e-06
		rs7130222	T	G	T	G	-0.160067	-0.5508	0.261755	0.994294	FALSE	FALSE	FALSE	RFZFVb	0.3097	0.0753356	420531	outcome	TRUE	reported	textfile	975	419556	11	2069226	IGF2	1.49948e-09	8.82406	0.0264817	0.229705	0.262168	1.49948e-09	339432	finngen_R10.clump	TRUE	reported	2	1	TRUE	0.000107625	36.535	0.000107625	339432	7.52153e-06	420531	TRUE	0.000940785
		rs7298027	C	T	C	T	0.115208	0.1135	0.426621	0.143928	FALSE	FALSE	FALSE	RFZFVb	0.06588	0.0847227	420531	outcome	TRUE	reported	textfile	975	419556	12	53559963	ATF7,RP11-793H13.10	4.25696e-07	6.3709	0.0227815	0.449831	0.426321	4.25696e-07	339432	finngen_R10.clump	TRUE	reported	2	1	TRUE	7.53382e-05	25.574	7.53386e-05	339432	7.05806e-06	420531	TRUE	0.00904295
		rs74281415	G	A	G	A	0.168238	0.02718	0.151079	0.73771	FALSE	FALSE	FALSE	RFZFVb	0.0518	0.599791	420531	outcome	TRUE	reported	textfile	975	419556	3	32302002	CMTM8	3.63488e-08	7.43951	0.0305458	0.171962	0.15081	3.63488e-08	339432	finngen_R10.clump	TRUE	reported	2	1	TRUE	8.93621e-05	30.3349	8.93627e-05	339432	6.54701e-07	420531	TRUE	0.000179424
		rs77309262	C	T	C	T	-0.789101	-1.157	0.043428	5.72769e-05	FALSE	FALSE	FALSE	RFZFVb	3.608	0.748342	420531	outcome	TRUE	reported	textfile	975	419556	6	29949244	HLA-A	2.69277e-32	31.5698	0.0666966	0.0205928	0.0437224	2.69277e-32	339432	finngen_R10.clump	TRUE	reported	2	1	TRUE	0.000412217	139.977	0.000412219	339432	2.44533e-07	420531	TRUE	8.99973e-18
		rs9273060	A	G	A	G	0.190039	-0.4231	0.275983	0.99393	FALSE	FALSE	FALSE	RFZFVb	0.2996	0.15787	420531	outcome	TRUE	reported	textfile	975	419556	6	32644337	HLA-DQA1	3.74973e-15	14.426	0.0241686	0.313247	0.275503	3.74973e-15	339432	finngen_R10.clump	TRUE	reported	2	1	TRUE	0.000182117	61.8272	0.000182118	339432	4.74247e-06	420531	TRUE	9.33406e-07
		rs9934969	G	A	G	A	-0.158495	1.051	0.304131	0.99997	FALSE	FALSE	FALSE	RFZFVb	5.314	0.843257	420531	outcome	TRUE	reported	textfile	975	419556	16	11072145	CLEC16A	2.68974e-10	9.57029	0.0250955	0.271087	0.304557	2.68974e-10	339432	finngen_R10.clump	TRUE	reported	2	1	TRUE	0.000117499	39.8875	0.0001175	339432	9.30179e-08	420531	TRUE	4.97529e-06
	finngen_R10_CHRO.clump	rs10807943	T	C	T	C	-0.387971	0.04803	0.937093	0.986741	FALSE	FALSE	FALSE	RFZFVb	0.222	0.828705	420531	outcome	TRUE	reported	textfile	975	419556	7	5301033	SLC29A4	3.94548e-12	11.4039	0.0559107	0.910547	0.937241	3.94548e-12	395165	finngen_R10_CHRO.clump	TRUE	reported	2	1	TRUE	0.000121836	48.1511	0.000121837	395165	1.11307e-07	420531	TRUE	1.35363e-06
		rs111329837	C	T	C	T	-0.295911	-0.01674	0.0853235	0.311792	FALSE	FALSE	FALSE	RFZFVb	0.04931	0.734176	420531	outcome	TRUE	reported	textfile	975	419556	6	99597494	PRDM13	4.39268e-07	6.35727	0.0585835	0.065361	0.0854348	4.39268e-07	395165	finngen_R10_CHRO.clump	TRUE	reported	2	1	TRUE	6.45602e-05	25.5135	6.45606e-05	395165	2.74059e-07	420531	TRUE	0.0006978
		rs12564022	C	T	C	T	0.237784	-0.04613	0.244202	0.999523	FALSE	FALSE	FALSE	RFZFVb	1.069	0.965584	420531	outcome	TRUE	reported	textfile	975	419556	1	67205072	C1orf141,IL23R	1.82642e-12	11.7384	0.033742	0.290088	0.243946	1.82642e-12	395165	finngen_R10_CHRO.clump	TRUE	reported	2	1	TRUE	0.000125658	49.6617	0.000125659	395165	4.42808e-09	420531	TRUE	4.90971e-07
		rs4676410	G	A	G	A	0.175606	-0.07834	0.270025	0.00502627	FALSE	FALSE	FALSE	RFZFVb	0.3327	0.813842	420531	outcome	TRUE	reported	textfile	975	419556	2	240624322	GPR35	1.23276e-07	6.90912	0.0332048	0.307074	0.269819	1.23276e-07	395165	finngen_R10_CHRO.clump	TRUE	reported	2	1	TRUE	7.0773e-05	27.9689	7.07734e-05	395165	1.31846e-07	420531	TRUE	0.00027977
		rs6866614	A	G	A	G	-0.165017	0.114	0.68231	0.220548	FALSE	FALSE	FALSE	RFZFVb	0.05508	0.0384592	420531	outcome	TRUE	reported	textfile	975	419556	5	132451445	C5orf56	2.24047e-07	6.64966	0.0318677	0.645444	0.682516	2.24047e-07	395165	finngen_R10_CHRO.clump	TRUE	reported	2	1	TRUE	6.78497e-05	26.8135	6.78501e-05	395165	1.01864e-05	420531	TRUE	0.0227616
	finngen_R10_G.clump	rs10421112	C	T	C	T	0.172809	2.978	0.360049	0.000456734	FALSE	FALSE	FALSE	RFZFVb	1.291	0.0210378	420531	outcome	TRUE	reported	textfile	975	419556	19	16414580	EPS15L1	6.07533e-09	8.21643	0.0297195	0.395784	0.359838	6.07533e-09	410970	finngen_R10_G.clump	TRUE	reported	2	1	TRUE	8.22629e-05	33.8102	8.22633e-05	410970	1.26531e-05	420531	TRUE	0.0119574
		rs115037059	T	C	T	C	-0.678715	0.06424	0.0218868	0.959366	FALSE	FALSE	FALSE	RFZFVb	0.1159	0.579429	420531	outcome	TRUE	reported	textfile	975	419556	3	160288685	IFT80,RP11-432B6.3	3.60097e-08	7.44358	0.123193	0.0113105	0.0219491	3.60097e-08	410970	finngen_R10_G.clump	TRUE	reported	2	1	TRUE	7.38517e-05	30.3529	7.38521e-05	410970	7.30547e-07	420531	TRUE	0.000418206
		rs2647929	T	C	T	C	0.152966	1.041	0.53685	0.999952	FALSE	FALSE	FALSE	RFZFVb	3.462	0.76366	420531	outcome	TRUE	reported	textfile	975	419556	3	159975782	IL12A	1.52195e-07	6.8176	0.0291371	0.575688	0.536621	1.52195e-07	410970	finngen_R10_G.clump	TRUE	reported	2	1	TRUE	6.70591e-05	27.561	6.70595e-05	410970	2.15006e-07	420531	TRUE	0.00042821
		rs28529403	T	C	T	C	-0.161544	0.1219	0.436115	0.0513141	FALSE	FALSE	FALSE	RFZFVb	0.1034	0.238836	420531	outcome	TRUE	reported	textfile	975	419556	16	30123335	MAPK3	3.71074e-08	7.43054	0.0293499	0.400244	0.436327	3.71074e-08	410970	finngen_R10_G.clump	TRUE	reported	2	1	TRUE	7.371e-05	30.2947	7.37103e-05	410970	3.30498e-06	420531	TRUE	0.00203269
		rs34147202	C	T	C	T	-0.212046	-0.02613	0.257411	0.242487	FALSE	FALSE	FALSE	RFZFVb	0.05344	0.624885	420531	outcome	TRUE	reported	textfile	975	419556	19	18179605	IFI30	5.07937e-10	9.29419	0.0341094	0.218445	0.257641	5.07937e-10	410970	finngen_R10_G.clump	TRUE	reported	2	1	TRUE	9.40288e-05	38.6465	9.40293e-05	410970	5.68525e-07	420531	TRUE	4.55804e-05
		rs6564639	G	A	G	A	0.158465	1.288	0.572507	0.999752	FALSE	FALSE	FALSE	RFZFVb	1.747	0.460999	420531	outcome	TRUE	reported	textfile	975	419556	16	79078553	WWOX	7.46569e-08	7.12693	0.0294567	0.612785	0.572269	7.46569e-08	410970	finngen_R10_G.clump	TRUE	reported	2	1	TRUE	7.04138e-05	28.9399	7.04141e-05	410970	1.29256e-06	420531	TRUE	0.000941712
		rs75518104	C	T	C	T	0.69768	-0.002026	0.0338478	0.994725	FALSE	FALSE	FALSE	RFZFVb	0.3355	0.995181	420531	outcome	TRUE	reported	textfile	975	419556	6	31439975	MICA	4.61424e-28	27.3359	0.0635237	0.0662223	0.0336569	4.61424e-28	410970	finngen_R10_G.clump	TRUE	reported	2	1	TRUE	0.000293429	120.625	0.000293431	410970	8.67157e-11	420531	TRUE	5.90175e-15
		rs8045630	T	C	T	C	-0.175844	-1.027	0.579456	6.91985e-05	FALSE	FALSE	FALSE	RFZFVb	2.71	0.704855	420531	outcome	TRUE	reported	textfile	975	419556	16	11137483	CLEC16A	1.52297e-09	8.81731	0.0291041	0.535394	0.579716	1.52297e-09	410970	finngen_R10_G.clump	TRUE	reported	2	1	TRUE	8.88174e-05	36.5044	8.88178e-05	410970	3.41512e-07	420531	TRUE	5.57138e-05
	finngen_R10_G6_MYASTH.clump	rs10060442	A	G	A	G	-0.727428	-0.1756	0.0803211	0.00489815	FALSE	FALSE	FALSE	RFZFVb	0.3594	0.625173	420531	outcome	TRUE	reported	textfile	975	419556	5	125891879	GRAMD3	3.4325e-07	6.46439	0.142689	0.0369104	0.0803701	3.4325e-07	408891	finngen_R10_G6_MYASTH.clump	TRUE	reported	2	1	TRUE	6.35571e-05	25.9894	6.35574e-05	408891	5.67671e-07	420531	TRUE	0.00101283
		rs116600992	A	G	A	G	0.488612	-1.051	0.0804097	5.31764e-05	FALSE	FALSE	FALSE	RFZFVb	2.889	0.715979	420531	outcome	TRUE	reported	textfile	975	419556	3	70248215	RP11-231I13.2	3.80733e-06	5.41938	0.105723	0.123389	0.0803612	3.80733e-06	408891	finngen_R10_G6_MYASTH.clump	TRUE	reported	2	1	TRUE	5.22347e-05	21.3593	5.2235e-05	408891	3.14713e-07	420531	TRUE	0.0024024
		rs67869315	G	A	G	A	-0.489782	-1.16	0.136039	0.000169425	FALSE	FALSE	FALSE	RFZFVb	1.903	0.542251	420531	outcome	TRUE	reported	textfile	975	419556	11	37168382	C11orf74	3.25012e-06	5.4881	0.105231	0.0836247	0.136098	3.25012e-06	408891	finngen_R10_G6_MYASTH.clump	TRUE	reported	2	1	TRUE	5.2977e-05	21.6629	5.29773e-05	408891	8.83572e-07	420531	TRUE	0.00390033
	finngen_R10_M13_RH.clump	rs11171710	G	A	G	A	0.066988	-1.108	0.447613	0.99986	FALSE	FALSE	FALSE	RFZFVb	2.118	0.600759	420531	outcome	TRUE	reported	textfile	975	419556	12	55974294	RAB5B	1.93157e-07	6.71409	0.012868	0.461715	0.446882	1.93157e-07	276465	finngen_R10_M13_RH.clump	TRUE	reported	2	1	TRUE	9.80142e-05	27.1	9.8015e-05	276465	6.50776e-07	420531	TRUE	0.00020395
		rs11513729	C	T	C	T	0.103409	0.1902	0.380545	0.00303931	FALSE	FALSE	FALSE	RFZFVb	0.4155	0.647143	420531	outcome	TRUE	reported	textfile	975	419556	12	111835695	MAPKAPK5	2.5171e-15	14.5991	0.0130686	0.402876	0.379387	2.5171e-15	276465	finngen_R10_M13_RH.clump	TRUE	reported	2	1	TRUE	0.000226423	62.6117	0.000226424	276465	4.98291e-07	420531	TRUE	4.6917e-09
		rs117292830	G	A	G	A	0.708858	-1.059	0.0372802	9.86049e-05	FALSE	FALSE	FALSE	RFZFVb	2.421	0.661759	420531	outcome	TRUE	reported	textfile	975	419556	6	31250491	HLA-C	7.97995e-147	146.098	0.0274707	0.0703915	0.0355644	7.97995e-147	276465	finngen_R10_M13_RH.clump	TRUE	reported	2	1	TRUE	0.00240267	665.849	0.00240269	276465	4.54995e-07	420531	TRUE	6.5878e-87
		rs12498981	A	G	A	G	0.0875826	-0.02624	0.165784	0.614684	FALSE	FALSE	FALSE	RFZFVb	0.04693	0.57597	420531	outcome	TRUE	reported	textfile	975	419556	4	105472390	PPA2	2.18394e-07	6.66076	0.0168982	0.177892	0.165156	2.18394e-07	276465	finngen_R10_M13_RH.clump	TRUE	reported	2	1	TRUE	9.71566e-05	26.8628	9.71573e-05	276465	7.43413e-07	420531	TRUE	0.000239089
		rs13180950	T	C	T	C	0.0889416	-1.161	0.155959	0.000801052	FALSE	FALSE	FALSE	RFZFVb	0.8377	0.165615	420531	outcome	TRUE	reported	textfile	975	419556	5	151072992	TNIP1	2.75727e-07	6.55952	0.0173061	0.167911	0.15534	2.75727e-07	276465	finngen_R10_M13_RH.clump	TRUE	reported	2	1	TRUE	9.55278e-05	26.4124	9.55285e-05	276465	4.56761e-06	420531	TRUE	0.0018143
		rs2476601	A	G	A	G	-0.355788	-0.1225	0.851561	0.746948	FALSE	FALSE	FALSE	RFZFVb	0.05267	0.0199986	420531	outcome	TRUE	reported	textfile	975	419556	1	113834946	PTPN22	1.89234e-102	101.723	0.0165552	0.803394	0.854057	1.89234e-102	276465	finngen_R10_M13_RH.clump	TRUE	reported	2	1	TRUE	0.00166782	461.86	0.00166783	276465	1.28631e-05	420531	TRUE	2.45866e-52
		rs548877	A	G	A	G	0.102047	-0.01894	0.176029	0.985479	FALSE	FALSE	FALSE	RFZFVb	0.1951	0.922678	420531	outcome	TRUE	reported	textfile	975	419556	11	118429525	ATP5L	5.45896e-10	9.26289	0.0164451	0.191014	0.175253	5.45896e-10	276465	finngen_R10_M13_RH.clump	TRUE	reported	2	1	TRUE	0.00013926	38.5056	0.000139261	276465	2.24104e-08	420531	TRUE	1.94797e-06
		rs6065926	A	G	A	G	0.0787581	-1.286	0.728297	0.000161729	FALSE	FALSE	FALSE	RFZFVb	2.126	0.545381	420531	outcome	TRUE	reported	textfile	975	419556	20	46107215	CD40	5.42276e-08	7.26578	0.014486	0.741461	0.727615	5.42276e-08	276465	finngen_R10_M13_RH.clump	TRUE	reported	2	1	TRUE	0.000106907	29.559	0.000106908	276465	8.7008e-07	420531	TRUE	0.00012201
		rs62054623	A	G	A	G	-0.108476	-0.01123	0.108686	0.777996	FALSE	FALSE	FALSE	RFZFVb	0.05496	0.838069	420531	outcome	TRUE	reported	textfile	975	419556	16	90034682	GAS8	4.25755e-07	6.37084	0.0214504	0.0999892	0.109137	4.25755e-07	276465	finngen_R10_M13_RH.clump	TRUE	reported	2	1	TRUE	9.24946e-05	25.5737	9.24952e-05	276465	9.92819e-08	420531	TRUE	0.00014508
		rs62184398	T	C	T	C	0.245176	1.194	0.0166346	0.999516	FALSE	FALSE	FALSE	RFZFVb	1.192	0.316446	420531	outcome	TRUE	reported	textfile	975	419556	2	234454210	ARL4C	2.52499e-07	6.59774	0.047553	0.0198991	0.0164654	2.52499e-07	276465	finngen_R10_M13_RH.clump	TRUE	reported	2	1	TRUE	9.61431e-05	26.5826	9.61438e-05	276465	2.38594e-06	420531	TRUE	0.000741109
		rs6456160	T	C	T	C	-0.081607	-2.027	0.556798	0.999533	FALSE	FALSE	FALSE	RFZFVb	1.251	0.105124	420531	outcome	TRUE	reported	textfile	975	419556	6	167117605	CCR6	1.69918e-10	9.76976	0.0127784	0.535989	0.557877	1.69918e-10	276465	finngen_R10_M13_RH.clump	TRUE	reported	2	1	TRUE	0.000147502	40.7848	0.000147503	276465	6.24301e-06	420531	TRUE	8.14781e-05
		rs66654254	G	A	G	A	-0.0678994	0.05866	0.434714	0.0120313	FALSE	FALSE	FALSE	RFZFVb	0.2118	0.781808	420531	outcome	TRUE	reported	textfile	975	419556	4	40258109	RHOH	1.91064e-07	6.71882	0.013038	0.418891	0.435534	1.91064e-07	276465	finngen_R10_M13_RH.clump	TRUE	reported	2	1	TRUE	9.80905e-05	27.1211	9.80913e-05	276465	1.82405e-07	420531	TRUE	0.000108528
		rs75431337	C	T	C	T	0.262356	-0.1023	0.0728926	0.985286	FALSE	FALSE	FALSE	RFZFVb	0.1883	0.586949	420531	outcome	TRUE	reported	textfile	975	419556	6	28410767	ZSCAN12	8.07793e-31	30.0927	0.02273	0.0923132	0.0718862	8.07793e-31	276465	finngen_R10_M13_RH.clump	TRUE	reported	2	1	TRUE	0.000481652	133.223	0.000481656	276465	7.01866e-07	420531	TRUE	6.54339e-18
		rs76715626	T	C	T	C	0.15301	0.7481	0.0595064	0.000352183	FALSE	FALSE	FALSE	RFZFVb	1.398	0.592379	420531	outcome	TRUE	reported	textfile	975	419556	16	27386721	IL21R	3.28905e-09	8.48293	0.0258617	0.0688093	0.0590243	3.28905e-09	276465	finngen_R10_M13_RH.clump	TRUE	reported	2	1	TRUE	0.000126599	35.0044	0.0001266	276465	6.8094e-07	420531	TRUE	2.05781e-05
		rs7731626	G	A	G	A	-0.117043	1.03	0.278721	0.999818	FALSE	FALSE	FALSE	RFZFVb	1.727	0.550935	420531	outcome	TRUE	reported	textfile	975	419556	5	56148856	ANKRD55	5.07809e-16	15.2943	0.0144327	0.256804	0.279857	5.07809e-16	276465	finngen_R10_M13_RH.clump	TRUE	reported	2	1	TRUE	0.000237822	65.7647	0.000237824	276465	8.4585e-07	420531	TRUE	3.15602e-09
		rs78248443	C	T	C	T	-0.173002	-2.222	0.0753395	3.66934e-05	FALSE	FALSE	FALSE	RFZFVb	6.316	0.724937	420531	outcome	TRUE	reported	textfile	975	419556	1	64689489	CACHD1	8.09096e-12	11.092	0.025304	0.065119	0.0758692	8.09096e-12	276465	finngen_R10_M13_RH.clump	TRUE	reported	2	1	TRUE	0.000169048	46.7434	0.000169049	276465	2.94312e-07	420531	TRUE	3.60138e-07
		rs7902904	G	A	G	A	0.0816081	-0.1812	0.530366	0.0305784	FALSE	FALSE	FALSE	RFZFVb	0.132	0.17002	420531	outcome	TRUE	reported	textfile	975	419556	10	62048902	ARID5B	2.1716e-10	9.66322	0.0128543	0.548515	0.529426	2.1716e-10	276465	finngen_R10_M13_RH.clump	TRUE	reported	2	1	TRUE	0.000145769	40.3057	0.00014577	276465	4.48096e-06	420531	TRUE	4.76811e-05
		rs8002731	A	C	A	C	-0.0901996	-2.296	0.362796	0.999832	FALSE	FALSE	FALSE	RFZFVb	1.845	0.213206	420531	outcome	TRUE	reported	textfile	975	419556	13	39788092	COG6	1.59551e-11	10.7971	0.0133849	0.344023	0.363769	1.59551e-11	276465	finngen_R10_M13_RH.clump	TRUE	reported	2	1	TRUE	0.000164236	45.4125	0.000164237	276465	3.68259e-06	420531	TRUE	8.56404e-06
		rs867610	T	C	T	C	0.0645522	-0.039	0.464423	0.00104192	FALSE	FALSE	FALSE	RFZFVb	0.7336	0.957613	420531	outcome	TRUE	reported	textfile	975	419556	9	124323850	NEK6	4.57394e-07	6.33971	0.0127994	0.479407	0.463646	4.57394e-07	276465	finngen_R10_M13_RH.clump	TRUE	reported	2	1	TRUE	9.19947e-05	25.4355	9.19954e-05	276465	6.7207e-09	420531	TRUE	0.000102786
		rs9368699	T	C	T	C	0.402705	-1.831	0.0321498	2.85583e-05	FALSE	FALSE	FALSE	RFZFVb	6.353	0.773215	420531	outcome	TRUE	reported	textfile	975	419556	6	31834764	C6orf48	1.28086e-35	34.8925	0.0323276	0.0459217	0.0314361	1.28086e-35	276465	finngen_R10_M13_RH.clump	TRUE	reported	2	1	TRUE	0.000560975	155.176	0.000560979	276465	1.97525e-07	420531	TRUE	2.23181e-21
		rs9708958	A	G	A	G	-0.0688941	0.3429	0.644922	0.998284	FALSE	FALSE	FALSE	RFZFVb	0.5788	0.553605	420531	outcome	TRUE	reported	textfile	975	419556	16	28911422	RABEP2	2.22408e-07	6.65285	0.0133011	0.629881	0.645701	2.22408e-07	276465	finngen_R10_M13_RH.clump	TRUE	reported	2	1	TRUE	9.70301e-05	26.8278	9.70308e-05	276465	8.34606e-07	420531	TRUE	0.000262161
	finngen_R10_SL.clump	rs17153419	A	G	A	G	0.238889	-0.0348	0.325511	0.0550165	FALSE	FALSE	FALSE	RFZFVb	0.1025	0.734345	420531	outcome	TRUE	reported	textfile	975	419556	8	11536724	BLK	7.42045e-08	7.12957	0.0443976	0.377939	0.325326	7.42045e-08	307587	finngen_R10_SL.clump	TRUE	reported	2	1	TRUE	9.41162e-05	28.9515	9.41168e-05	307587	2.74104e-07	420531	TRUE	0.000109538
		rs3219184	A	G	A	G	-0.297734	-0.676	0.202247	0.998598	FALSE	FALSE	FALSE	RFZFVb	0.6625	0.307539	420531	outcome	TRUE	reported	textfile	975	419556	6	31547363	ATP6V1G2,NFKBIL1	1.85973e-07	6.73055	0.0571155	0.153278	0.20242	1.85973e-07	307587	finngen_R10_SL.clump	TRUE	reported	2	1	TRUE	8.8337e-05	27.1735	8.83376e-05	307587	2.47585e-06	420531	TRUE	0.000972522
		rs4274624	C	T	C	T	-0.320351	-0.1771	0.771647	0.999566	FALSE	FALSE	FALSE	RFZFVb	1.168	0.879468	420531	outcome	TRUE	reported	textfile	975	419556	2	191093930	STAT4	2.48771e-11	10.6042	0.0479992	0.710115	0.771865	2.48771e-11	307587	finngen_R10_SL.clump	TRUE	reported	2	1	TRUE	0.000144795	44.5432	0.000144796	307587	5.46708e-08	420531	TRUE	6.57718e-07
		rs56824628	G	A	G	A	0.384804	-0.8072	0.0800606	0.00527193	FALSE	FALSE	FALSE	RFZFVb	0.3435	0.0187499	420531	outcome	TRUE	reported	textfile	975	419556	16	46920478	GPT2	4.3013e-08	7.3664	0.0702452	0.11641	0.0799322	4.3013e-08	307587	finngen_R10_SL.clump	TRUE	reported	2	1	TRUE	9.75518e-05	30.0084	9.75525e-05	307587	1.31313e-05	420531	TRUE	0.0083957
		rs79590198	G	A	G	A	0.332029	-0.3972	0.109831	0.00478887	FALSE	FALSE	FALSE	RFZFVb	0.3337	0.233884	420531	outcome	TRUE	reported	textfile	975	419556	5	143307371	NR3C1	1.78e-07	6.74958	0.0635953	0.142998	0.109714	1.78e-07	307587	finngen_R10_SL.clump	TRUE	reported	2	1	TRUE	8.86126e-05	27.2583	8.86132e-05	307587	3.36906e-06	420531	TRUE	0.00140268
	finngen_R10_ULCE.clump	rs10060969	T	C	T	C	0.115827	-31.99	0.289453	0.999977	FALSE	FALSE	FALSE	RFZFVb	11.82	0.00682339	420531	outcome	TRUE	reported	textfile	975	419556	5	159393053	IL12B	1.24859e-07	6.90358	0.021911	0.31269	0.289157	1.24859e-07	397977	finngen_R10_ULCE.clump	TRUE	reported	2	1	TRUE	7.02113e-05	27.9443	7.02116e-05	397977	1.74177e-05	420531	TRUE	0.0571885
		rs10265392	C	T	C	T	-0.155074	-1.248	0.873718	0.000110842	FALSE	FALSE	FALSE	RFZFVb	2.278	0.583714	420531	outcome	TRUE	reported	textfile	975	419556	7	5148054	WIPI2	1.40527e-07	6.85224	0.0294562	0.85645	0.873938	1.40527e-07	397977	finngen_R10_ULCE.clump	TRUE	reported	2	1	TRUE	6.96364e-05	27.7155	6.96368e-05	397977	7.13716e-07	420531	TRUE	0.000695146
		rs10807943	T	C	T	C	-0.319094	0.04803	0.936981	0.986741	FALSE	FALSE	FALSE	RFZFVb	0.222	0.828705	420531	outcome	TRUE	reported	textfile	975	419556	7	5301033	SLC29A4	6.87068e-17	16.163	0.0382184	0.916568	0.937241	6.87068e-17	397977	finngen_R10_ULCE.clump	TRUE	reported	2	1	TRUE	0.000175129	69.7092	0.00017513	397977	1.11307e-07	420531	TRUE	5.42644e-09
		rs11531541	G	A	G	A	0.192786	0.4116	0.0973029	0.00921508	FALSE	FALSE	FALSE	RFZFVb	0.2446	0.0924698	420531	outcome	TRUE	reported	textfile	975	419556	7	109084277	DNAJB9	3.1095e-09	8.50731	0.0325338	0.115879	0.0970664	3.1095e-09	397977	finngen_R10_ULCE.clump	TRUE	reported	2	1	TRUE	8.82237e-05	35.1139	8.82241e-05	397977	6.73347e-06	420531	TRUE	0.00211201
		rs117443671	T	C	T	C	-0.223562	-3.255	0.0646055	0.999854	FALSE	FALSE	FALSE	RFZFVb	2.052	0.112564	420531	outcome	TRUE	reported	textfile	975	419556	7	151155385	GBX1	3.2204e-07	6.49209	0.0437494	0.0521946	0.0647635	3.2204e-07	397977	finngen_R10_ULCE.clump	TRUE	reported	2	1	TRUE	6.56093e-05	26.1126	6.56096e-05	397977	5.98341e-06	420531	TRUE	0.010568
		rs11810755	C	T	C	T	-0.232662	-0.9115	0.0766055	6.0425e-05	FALSE	FALSE	FALSE	RFZFVb	3.615	0.800903	420531	outcome	TRUE	reported	textfile	975	419556	1	22408837	ZBTB40	1.0256e-08	7.98902	0.0406295	0.0621063	0.0767901	1.0256e-08	397977	finngen_R10_ULCE.clump	TRUE	reported	2	1	TRUE	8.23899e-05	32.7918	8.23904e-05	397977	1.51182e-07	420531	TRUE	8.53969e-05
		rs12263718	A	G	A	G	-0.104333	-1.162	0.4338	0.000592252	FALSE	FALSE	FALSE	RFZFVb	1.016	0.252522	420531	outcome	TRUE	reported	textfile	975	419556	10	62672972	ZNF365	3.38595e-07	6.47032	0.020455	0.409109	0.434114	3.38595e-07	397977	finngen_R10_ULCE.clump	TRUE	reported	2	1	TRUE	6.53669e-05	26.0161	6.53673e-05	397977	3.11048e-06	420531	TRUE	0.00425664
		rs1456524	T	C	T	C	-0.106717	0.7718	0.583018	0.999955	FALSE	FALSE	FALSE	RFZFVb	3.601	0.83029	420531	outcome	TRUE	reported	textfile	975	419556	2	198901327	PLCL1	1.43751e-07	6.84239	0.020287	0.55754	0.583342	1.43751e-07	397977	finngen_R10_ULCE.clump	TRUE	reported	2	1	TRUE	6.95254e-05	27.6713	6.95257e-05	397977	1.09236e-07	420531	TRUE	0.000293422
		rs34762726	G	A	G	A	0.127998	-1.051	0.412079	0.00018507	FALSE	FALSE	FALSE	RFZFVb	1.695	0.535303	420531	outcome	TRUE	reported	textfile	975	419556	3	49651777	BSN	3.40808e-10	9.46749	0.0203851	0.441835	0.4117	3.40808e-10	397977	finngen_R10_ULCE.clump	TRUE	reported	2	1	TRUE	9.90557e-05	39.4256	9.90562e-05	397977	9.1426e-07	420531	TRUE	4.73709e-05
		rs376365394	C	T	C	T	0.314248	1.021	0.0403005	0.999662	FALSE	FALSE	FALSE	RFZFVb	1.25	0.414095	420531	outcome	TRUE	reported	textfile	975	419556	1	120097192	NOTCH2	2.84643e-11	10.5457	0.0472248	0.0536635	0.0401304	2.84643e-11	397977	finngen_R10_ULCE.clump	TRUE	reported	2	1	TRUE	0.00011125	44.2795	0.00011125	397977	1.58648e-06	420531	TRUE	2.66865e-05
		rs3802657	G	T	G	T	-0.125684	-0.07584	0.246486	0.515756	FALSE	FALSE	FALSE	RFZFVb	0.04635	0.101789	420531	outcome	TRUE	reported	textfile	975	419556	10	89205951	CH25H	1.76116e-07	6.7542	0.024064	0.225306	0.246756	1.76116e-07	397977	finngen_R10_ULCE.clump	TRUE	reported	2	1	TRUE	6.85388e-05	27.2786	6.85392e-05	397977	6.36647e-06	420531	TRUE	0.00924941
		rs4587163	C	T	C	T	-0.194091	0.02317	0.283813	0.454311	FALSE	FALSE	FALSE	RFZFVb	0.04586	0.613338	420531	outcome	TRUE	reported	textfile	975	419556	6	32625390	HLA-DQA1	2.44963e-17	16.6109	0.0229146	0.246498	0.284289	2.44963e-17	397977	finngen_R10_ULCE.clump	TRUE	reported	2	1	TRUE	0.00018024	71.7437	0.00018024	397977	6.06999e-07	420531	TRUE	1.07279e-08
		rs4654903	A	G	A	G	-0.162565	0.1337	0.491093	0.0712508	FALSE	FALSE	FALSE	RFZFVb	0.08899	0.133107	420531	outcome	TRUE	reported	textfile	975	419556	1	19874497	OTUD3	6.04644e-16	15.2185	0.0200986	0.451567	0.491597	6.04644e-16	397977	finngen_R10_ULCE.clump	TRUE	reported	2	1	TRUE	0.000164359	65.4215	0.00016436	397977	5.36762e-06	420531	TRUE	2.03603e-06
		rs4676410	G	A	G	A	0.150784	-0.07834	0.270211	0.00502627	FALSE	FALSE	FALSE	RFZFVb	0.3327	0.813842	420531	outcome	TRUE	reported	textfile	975	419556	2	240624322	GPR35	1.17923e-11	10.9284	0.0222305	0.30097	0.269819	1.17923e-11	397977	finngen_R10_ULCE.clump	TRUE	reported	2	1	TRUE	0.000115586	46.0055	0.000115586	397977	1.31846e-07	420531	TRUE	2.63403e-06
		rs59655222	T	C	T	C	-0.141846	-1.273	0.213033	1.85669e-05	FALSE	FALSE	FALSE	RFZFVb	5.829	0.827104	420531	outcome	TRUE	reported	textfile	975	419556	1	200906769	C1orf106	2.00493e-08	7.6979	0.0252774	0.189787	0.213329	2.00493e-08	397977	finngen_R10_ULCE.clump	TRUE	reported	2	1	TRUE	7.91183e-05	31.4896	7.91187e-05	397977	1.13416e-07	420531	TRUE	0.000108863
		rs861119	A	C	A	C	-0.118492	-6.191	0.768503	0.999904	FALSE	FALSE	FALSE	RFZFVb	3.096	0.0456037	420531	outcome	TRUE	reported	textfile	975	419556	1	170173258	METTL11B	4.56247e-07	6.3408	0.0234924	0.748949	0.768752	4.56247e-07	397977	finngen_R10_ULCE.clump	TRUE	reported	2	1	TRUE	6.39201e-05	25.4402	6.39204e-05	397977	9.50867e-06	420531	TRUE	0.0263554
		rs9607629	A	G	A	G	-0.164417	-2.31	0.124955	2.90824e-05	FALSE	FALSE	FALSE	RFZFVb	6.612	0.726775	420531	outcome	TRUE	reported	textfile	975	419556	22	39274849	PDGFB	2.56171e-07	6.59147	0.0319063	0.106852	0.125185	2.56171e-07	397977	finngen_R10_ULCE.clump	TRUE	reported	2	1	TRUE	6.67196e-05	26.5545	6.672e-05	397977	2.90243e-07	420531	TRUE	0.000560562
		rs9617090	C	T	C	T	-0.129295	-0.01626	0.372151	0.115998	FALSE	FALSE	FALSE	RFZFVb	0.07156	0.820276	420531	outcome	TRUE	reported	textfile	975	419556	22	50000765	IL17REL	8.30654e-10	9.08058	0.0210614	0.343227	0.37252	8.30654e-10	397977	finngen_R10_ULCE.clump	TRUE	reported	2	1	TRUE	9.46869e-05	37.6866	9.46874e-05	397977	1.22773e-07	420531	TRUE	2.21752e-05
		rs9909593	A	G	A	G	0.146264	-0.07258	0.528082	0.509459	FALSE	FALSE	FALSE	RFZFVb	0.04584	0.11337	420531	outcome	TRUE	reported	textfile	975	419556	17	39813896	IKZF3	4.68274e-13	12.3295	0.0202185	0.564661	0.527617	4.68274e-13	397977	finngen_R10_ULCE.clump	TRUE	reported	2	1	TRUE	0.000131481	52.3329	0.000131481	397977	5.96137e-06	420531	TRUE	4.48123e-05
Eye and annexa	finngen_R10.clump	rs140149	C	T	C	T	0.156085	-0.9347	0.347272	0.998636	FALSE	FALSE	FALSE	Hu4IVX	1.386	0.50015	420531	outcome	TRUE	reported	textfile	206	420325	22	29789624	ASCC2	2.66134e-11	10.5749	0.0234215	0.38242	0.346819	2.66134e-11	339432	finngen_R10.clump	TRUE	reported	2	1	TRUE	0.000130823	44.411	0.000130824	339432	1.08149e-06	420531	TRUE	6.58958e-06
		rs17187735	T	C	T	C	0.585151	0.02333	0.0434744	0.228703	FALSE	FALSE	FALSE	Hu4IVX	0.1184	0.843801	420531	outcome	TRUE	reported	textfile	206	420325	6	30077620	RNF39	2.02908e-37	36.6927	0.0457741	0.0753468	0.0430636	2.02908e-37	339432	finngen_R10.clump	TRUE	reported	2	1	TRUE	0.00048121	163.416	0.000481213	339432	9.23273e-08	420531	TRUE	6.79462e-21
		rs2013365	A	C	A	C	0.180051	0.06496	0.410567	0.941742	FALSE	FALSE	FALSE	Hu4IVX	0.2107	0.757879	420531	outcome	TRUE	reported	textfile	206	420325	6	33795911	MLN	5.99239e-16	15.2224	0.0222574	0.457542	0.409961	5.99239e-16	339432	finngen_R10.clump	TRUE	reported	2	1	TRUE	0.000192755	65.4395	0.000192756	339432	2.2603e-07	420531	TRUE	6.1966e-09
		rs2416807	A	G	A	G	-0.116926	-0.07882	0.561925	0.686192	FALSE	FALSE	FALSE	Hu4IVX	0.1085	0.467735	420531	outcome	TRUE	reported	textfile	206	420325	9	120941860	C5	2.43596e-07	6.61333	0.0226489	0.533653	0.562289	2.43596e-07	339432	finngen_R10.clump	TRUE	reported	2	1	TRUE	7.85129e-05	26.6517	7.85134e-05	339432	1.25492e-06	420531	TRUE	0.000794329
		rs2476601	A	G	A	G	-0.529673	-0.06506	0.852489	0.746894	FALSE	FALSE	FALSE	Hu4IVX	0.1137	0.567283	420531	outcome	TRUE	reported	textfile	206	420325	1	113834946	PTPN22	5.72532e-80	79.2422	0.0279713	0.774999	0.853488	5.72532e-80	339432	finngen_R10.clump	TRUE	reported	2	1	TRUE	0.00105531	358.581	0.00105531	339432	7.78594e-07	420531	TRUE	9.955e-43
		rs2596468	A	G	A	G	0.501394	-0.05231	0.135691	0.853297	FALSE	FALSE	FALSE	Hu4IVX	0.1397	0.708109	420531	outcome	TRUE	reported	textfile	206	420325	6	31424531	MICA	9.8787e-70	69.0053	0.0284049	0.207554	0.134764	9.8787e-70	339432	finngen_R10.clump	TRUE	reported	2	1	TRUE	0.000917108	311.58	0.000917113	339432	3.33411e-07	420531	TRUE	5.95153e-38
		rs3184504	T	C	T	C	-0.14132	-0.2186	0.592938	0.0672036	FALSE	FALSE	FALSE	Hu4IVX	0.1974	0.268225	420531	outcome	TRUE	reported	textfile	206	420325	12	111446804	SH2B3	5.85221e-10	9.23268	0.0228142	0.560582	0.593355	5.85221e-10	339432	finngen_R10.clump	TRUE	reported	2	1	TRUE	0.00011303	38.3702	0.000113031	339432	2.91614e-06	420531	TRUE	0.000109866
		rs56994090	T	C	T	C	-0.162867	-9.387	0.49458	0.999697	FALSE	FALSE	FALSE	Hu4IVX	4.326	0.0299916	420531	outcome	TRUE	reported	textfile	206	420325	14	100840110	RTL1	6.91353e-13	12.1603	0.0226799	0.455578	0.495083	6.91353e-13	339432	finngen_R10.clump	TRUE	reported	2	1	TRUE	0.000151903	51.5681	0.000151903	339432	1.11964e-05	420531	TRUE	9.9595e-05
		rs61759532	C	T	C	T	0.149394	0.7609	0.189203	0.017996	FALSE	FALSE	FALSE	Hu4IVX	0.3885	0.0501187	420531	outcome	TRUE	reported	textfile	206	420325	17	7337072	ACAP1	1.09066e-07	6.96231	0.0281296	0.211855	0.188911	1.09066e-07	339432	finngen_R10.clump	TRUE	reported	2	1	TRUE	8.30903e-05	28.2057	8.30908e-05	339432	9.12165e-06	420531	TRUE	0.00824913
		rs705700	T	C	T	C	0.162671	0.04536	0.385742	0.683004	FALSE	FALSE	FALSE	Hu4IVX	0.1059	0.668344	420531	outcome	TRUE	reported	textfile	206	420325	12	55995509	RAB5B	1.51078e-12	11.8208	0.0229972	0.424859	0.385237	1.51078e-12	339432	finngen_R10.clump	TRUE	reported	2	1	TRUE	0.000147385	50.0343	0.000147386	339432	4.36273e-07	420531	TRUE	6.50957e-07
		rs7130222	T	G	T	G	-0.160067	0.1553	0.261755	0.994294	FALSE	FALSE	FALSE	Hu4IVX	0.6567	0.813036	420531	outcome	TRUE	reported	textfile	206	420325	11	2069226	IGF2	1.49948e-09	8.82406	0.0264817	0.229705	0.262168	1.49948e-09	339432	finngen_R10.clump	TRUE	reported	2	1	TRUE	0.000107625	36.535	0.000107625	339432	1.32988e-07	420531	TRUE	1.43652e-05
		rs7298027	C	T	C	T	0.115208	-0.1423	0.426621	0.143991	FALSE	FALSE	FALSE	Hu4IVX	0.1422	0.31703	420531	outcome	TRUE	reported	textfile	206	420325	12	53559963	ATF7,RP11-793H13.10	4.25696e-07	6.3709	0.0227815	0.449831	0.426321	4.25696e-07	339432	finngen_R10.clump	TRUE	reported	2	1	TRUE	7.53382e-05	25.574	7.53386e-05	339432	2.3813e-06	420531	TRUE	0.00198124
		rs74281415	G	A	G	A	0.168238	0.1901	0.151079	0.737718	FALSE	FALSE	FALSE	Hu4IVX	0.112	0.0895365	420531	outcome	TRUE	reported	textfile	206	420325	3	32302002	CMTM8	3.63488e-08	7.43951	0.0305458	0.171962	0.15081	3.63488e-08	339432	finngen_R10.clump	TRUE	reported	2	1	TRUE	8.93621e-05	30.3349	8.93627e-05	339432	6.85061e-06	420531	TRUE	0.0030497
		rs77309262	C	T	C	T	-0.789101	-1.133	0.043428	5.72719e-05	FALSE	FALSE	FALSE	Hu4IVX	7.324	0.877082	420531	outcome	TRUE	reported	textfile	206	420325	6	29949244	HLA-A	2.69277e-32	31.5698	0.0666966	0.0205928	0.0437224	2.69277e-32	339432	finngen_R10.clump	TRUE	reported	2	1	TRUE	0.000412217	139.977	0.000412219	339432	5.69072e-08	420531	TRUE	3.40795e-18
		rs9273060	A	G	A	G	0.190039	0.6435	0.275983	0.99393	FALSE	FALSE	FALSE	Hu4IVX	0.6386	0.313617	420531	outcome	TRUE	reported	textfile	206	420325	6	32644337	HLA-DQA1	3.74973e-15	14.426	0.0241686	0.313247	0.275503	3.74973e-15	339432	finngen_R10.clump	TRUE	reported	2	1	TRUE	0.000182117	61.8272	0.000182118	339432	2.41458e-06	420531	TRUE	2.27249e-07
		rs9934969	G	A	G	A	-0.158495	1.32	0.304131	0.99997	FALSE	FALSE	FALSE	Hu4IVX	10.11	0.89619	420531	outcome	TRUE	reported	textfile	206	420325	16	11072145	CLEC16A	2.68974e-10	9.57029	0.0250955	0.271087	0.304557	2.68974e-10	339432	finngen_R10.clump	TRUE	reported	2	1	TRUE	0.000117499	39.8875	0.0001175	339432	4.05368e-08	420531	TRUE	4.01223e-06
	finngen_R10_CHRO.clump	rs10807943	T	C	T	C	-0.387971	0.3578	0.937093	0.986742	FALSE	FALSE	FALSE	Hu4IVX	0.4845	0.460257	420531	outcome	TRUE	reported	textfile	206	420325	7	5301033	SLC29A4	3.94548e-12	11.4039	0.0559107	0.910547	0.937241	3.94548e-12	395165	finngen_R10_CHRO.clump	TRUE	reported	2	1	TRUE	0.000121836	48.1511	0.000121837	395165	1.29687e-06	420531	TRUE	7.88472e-06
		rs111329837	C	T	C	T	-0.295911	-0.06087	0.0853235	0.311794	FALSE	FALSE	FALSE	Hu4IVX	0.1065	0.567675	420531	outcome	TRUE	reported	textfile	206	420325	6	99597494	PRDM13	4.39268e-07	6.35727	0.0585835	0.065361	0.0854348	4.39268e-07	395165	finngen_R10_CHRO.clump	TRUE	reported	2	1	TRUE	6.45602e-05	25.5135	6.45606e-05	395165	7.76803e-07	420531	TRUE	0.00124259
		rs12564022	C	T	C	T	0.237784	1.082	0.244202	0.999523	FALSE	FALSE	FALSE	Hu4IVX	2.48	0.662674	420531	outcome	TRUE	reported	textfile	206	420325	1	67205072	C1orf141,IL23R	1.82642e-12	11.7384	0.033742	0.290088	0.243946	1.82642e-12	395165	finngen_R10_CHRO.clump	TRUE	reported	2	1	TRUE	0.000125658	49.6617	0.000125659	395165	4.52642e-07	420531	TRUE	1.97296e-06
		rs4676410	G	A	G	A	0.175606	-0.5212	0.270025	0.00502681	FALSE	FALSE	FALSE	Hu4IVX	0.7206	0.46957	420531	outcome	TRUE	reported	textfile	206	420325	2	240624322	GPR35	1.23276e-07	6.90912	0.0332048	0.307074	0.269819	1.23276e-07	395165	finngen_R10_CHRO.clump	TRUE	reported	2	1	TRUE	7.0773e-05	27.9689	7.07734e-05	395165	1.24401e-06	420531	TRUE	0.000988385
		rs6866614	A	G	A	G	-0.165017	0.2032	0.68231	0.220617	FALSE	FALSE	FALSE	Hu4IVX	0.1193	0.0885116	420531	outcome	TRUE	reported	textfile	206	420325	5	132451445	C5orf56	2.24047e-07	6.64966	0.0318677	0.645444	0.682516	2.24047e-07	395165	finngen_R10_CHRO.clump	TRUE	reported	2	1	TRUE	6.78497e-05	26.8135	6.78501e-05	395165	6.8987e-06	420531	TRUE	0.0113263
	finngen_R10_G.clump	rs10421112	C	T	C	T	0.172809	-1.205	0.360049	0.000456676	FALSE	FALSE	FALSE	Hu4IVX	2.586	0.64121	420531	outcome	TRUE	reported	textfile	206	420325	19	16414580	EPS15L1	6.07533e-09	8.21643	0.0297195	0.395784	0.359838	6.07533e-09	410970	finngen_R10_G.clump	TRUE	reported	2	1	TRUE	8.22629e-05	33.8102	8.22633e-05	410970	5.16322e-07	420531	TRUE	0.000140374
		rs115037059	T	C	T	C	-0.678715	0.03657	0.0218868	0.959371	FALSE	FALSE	FALSE	Hu4IVX	0.2515	0.884362	420531	outcome	TRUE	reported	textfile	206	420325	3	160288685	IFT80,RP11-432B6.3	3.60097e-08	7.44358	0.123193	0.0113105	0.0219491	3.60097e-08	410970	finngen_R10_G.clump	TRUE	reported	2	1	TRUE	7.38517e-05	30.3529	7.38521e-05	410970	5.0278e-08	420531	TRUE	0.000135763
		rs2647929	T	C	T	C	0.152966	1.094	0.53685	0.999952	FALSE	FALSE	FALSE	Hu4IVX	7.365	0.881922	420531	outcome	TRUE	reported	textfile	206	420325	3	159975782	IL12A	1.52195e-07	6.8176	0.0291371	0.575688	0.536621	1.52195e-07	410970	finngen_R10_G.clump	TRUE	reported	2	1	TRUE	6.70591e-05	27.561	6.70595e-05	410970	5.24678e-08	420531	TRUE	0.000284492
		rs28529403	T	C	T	C	-0.161544	0.06341	0.436115	0.0514009	FALSE	FALSE	FALSE	Hu4IVX	0.2262	0.779292	420531	outcome	TRUE	reported	textfile	206	420325	16	30123335	MAPK3	3.71074e-08	7.43054	0.0293499	0.400244	0.436327	3.71074e-08	410970	finngen_R10_G.clump	TRUE	reported	2	1	TRUE	7.371e-05	30.2947	7.37103e-05	410970	1.86868e-07	420531	TRUE	0.000201484
		rs34147202	C	T	C	T	-0.212046	0.2444	0.257411	0.242421	FALSE	FALSE	FALSE	Hu4IVX	0.1154	0.0341193	420531	outcome	TRUE	reported	textfile	206	420325	19	18179605	IFI30	5.07937e-10	9.29419	0.0341094	0.218445	0.257641	5.07937e-10	410970	finngen_R10_G.clump	TRUE	reported	2	1	TRUE	9.40288e-05	38.6465	9.40293e-05	410970	1.06657e-05	420531	TRUE	0.00336733
		rs6564639	G	A	G	A	0.158465	1.29	0.572507	0.999752	FALSE	FALSE	FALSE	Hu4IVX	3.646	0.723602	420531	outcome	TRUE	reported	textfile	206	420325	16	79078553	WWOX	7.46569e-08	7.12693	0.0294567	0.612785	0.572269	7.46569e-08	410970	finngen_R10_G.clump	TRUE	reported	2	1	TRUE	7.04138e-05	28.9399	7.04141e-05	410970	2.9768e-07	420531	TRUE	0.000347609
		rs75518104	C	T	C	T	0.69768	-0.04608	0.0338478	0.994725	FALSE	FALSE	FALSE	Hu4IVX	0.7309	0.94973	420531	outcome	TRUE	reported	textfile	206	420325	6	31439975	MICA	4.61424e-28	27.3359	0.0635237	0.0662223	0.0336569	4.61424e-28	410970	finngen_R10_G.clump	TRUE	reported	2	1	TRUE	0.000293429	120.625	0.000293431	410970	9.45177e-09	420531	TRUE	8.10338e-15
		rs8045630	T	C	T	C	-0.175844	-0.941	0.579456	6.91908e-05	FALSE	FALSE	FALSE	Hu4IVX	5.484	0.863754	420531	outcome	TRUE	reported	textfile	206	420325	16	11137483	CLEC16A	1.52297e-09	8.81731	0.0291041	0.535394	0.579716	1.52297e-09	410970	finngen_R10_G.clump	TRUE	reported	2	1	TRUE	8.88174e-05	36.5044	8.88178e-05	410970	7.00146e-08	420531	TRUE	2.96605e-05
	finngen_R10_G6_MYASTH.clump	rs10060442	A	G	A	G	-0.727428	-1.05	0.0803211	0.00489789	FALSE	FALSE	FALSE	Hu4IVX	0.791	0.184544	420531	outcome	TRUE	reported	textfile	206	420325	5	125891879	GRAMD3	3.4325e-07	6.46439	0.142689	0.0369104	0.0803701	3.4325e-07	408891	finngen_R10_G6_MYASTH.clump	TRUE	reported	2	1	TRUE	6.35571e-05	25.9894	6.35574e-05	408891	4.19013e-06	420531	TRUE	0.00697646
		rs116600992	A	G	A	G	0.488612	-1.036	0.0804097	5.31739e-05	FALSE	FALSE	FALSE	Hu4IVX	6.96	0.881719	420531	outcome	TRUE	reported	textfile	206	420325	3	70248215	RP11-231I13.2	3.80733e-06	5.41938	0.105723	0.123389	0.0803612	3.80733e-06	408891	finngen_R10_G6_MYASTH.clump	TRUE	reported	2	1	TRUE	5.22347e-05	21.3593	5.2235e-05	408891	5.26872e-08	420531	TRUE	0.00144111
		rs67869315	G	A	G	A	-0.489782	-1.189	0.136039	0.000169417	FALSE	FALSE	FALSE	Hu4IVX	4.038	0.768422	420531	outcome	TRUE	reported	textfile	206	420325	11	37168382	C11orf74	3.25012e-06	5.4881	0.105231	0.0836247	0.136098	3.25012e-06	408891	finngen_R10_G6_MYASTH.clump	TRUE	reported	2	1	TRUE	5.2977e-05	21.6629	5.29773e-05	408891	2.06175e-07	420531	TRUE	0.00188766
	finngen_R10_M13_RH.clump	rs11171710	G	A	G	A	0.066988	1.205	0.447613	0.99986	FALSE	FALSE	FALSE	Hu4IVX	4.665	0.796123	420531	outcome	TRUE	reported	textfile	206	420325	12	55974294	RAB5B	1.93157e-07	6.71409	0.012868	0.461715	0.446882	1.93157e-07	276465	finngen_R10_M13_RH.clump	TRUE	reported	2	1	TRUE	9.80142e-05	27.1	9.8015e-05	276465	1.58663e-07	420531	TRUE	0.000104087
		rs11513729	C	T	C	T	0.103409	-0.215	0.380545	0.0030397	FALSE	FALSE	FALSE	Hu4IVX	0.8911	0.809357	420531	outcome	TRUE	reported	textfile	206	420325	12	111835695	MAPKAPK5	2.5171e-15	14.5991	0.0130686	0.402876	0.379387	2.5171e-15	276465	finngen_R10_M13_RH.clump	TRUE	reported	2	1	TRUE	0.000226423	62.6117	0.000226424	276465	1.38429e-07	420531	TRUE	2.04619e-09
		rs117292830	G	A	G	A	0.708858	-1.115	0.0372802	9.86017e-05	FALSE	FALSE	FALSE	Hu4IVX	5.585	0.841821	420531	outcome	TRUE	reported	textfile	206	420325	6	31250491	HLA-C	7.97995e-147	146.098	0.0274707	0.0703915	0.0355644	7.97995e-147	276465	finngen_R10_M13_RH.clump	TRUE	reported	2	1	TRUE	0.00240267	665.849	0.00240269	276465	9.4778e-08	420531	TRUE	3.35326e-88
		rs12498981	A	G	A	G	0.0875826	0.03971	0.165784	0.614705	FALSE	FALSE	FALSE	Hu4IVX	0.1013	0.695024	420531	outcome	TRUE	reported	textfile	206	420325	4	105472390	PPA2	2.18394e-07	6.66076	0.0168982	0.177892	0.165156	2.18394e-07	276465	finngen_R10_M13_RH.clump	TRUE	reported	2	1	TRUE	9.71566e-05	26.8628	9.71573e-05	276465	3.65414e-07	420531	TRUE	0.000157504
		rs13180950	T	C	T	C	0.0889416	-1.127	0.155959	0.000801121	FALSE	FALSE	FALSE	Hu4IVX	1.87	0.546764	420531	outcome	TRUE	reported	textfile	206	420325	5	151072992	TNIP1	2.75727e-07	6.55952	0.0173061	0.167911	0.15534	2.75727e-07	276465	finngen_R10_M13_RH.clump	TRUE	reported	2	1	TRUE	9.55278e-05	26.4124	9.55285e-05	276465	8.63711e-07	420531	TRUE	0.000303425
		rs2476601	A	G	A	G	-0.355788	-0.06506	0.851561	0.746894	FALSE	FALSE	FALSE	Hu4IVX	0.1137	0.567283	420531	outcome	TRUE	reported	textfile	206	420325	1	113834946	PTPN22	1.89234e-102	101.723	0.0165552	0.803394	0.854057	1.89234e-102	276465	finngen_R10_M13_RH.clump	TRUE	reported	2	1	TRUE	0.00166782	461.86	0.00166783	276465	7.78594e-07	420531	TRUE	6.21884e-60
		rs548877	A	G	A	G	0.102047	0.1572	0.176029	0.985481	FALSE	FALSE	FALSE	Hu4IVX	0.4268	0.712689	420531	outcome	TRUE	reported	textfile	206	420325	11	118429525	ATP5L	5.45896e-10	9.26289	0.0164451	0.191014	0.175253	5.45896e-10	276465	finngen_R10_M13_RH.clump	TRUE	reported	2	1	TRUE	0.00013926	38.5056	0.000139261	276465	3.22597e-07	420531	TRUE	4.47686e-06
		rs6065926	A	G	A	G	0.0787581	-1.27	0.728297	0.000161721	FALSE	FALSE	FALSE	Hu4IVX	4.532	0.779471	420531	outcome	TRUE	reported	textfile	206	420325	20	46107215	CD40	5.42276e-08	7.26578	0.014486	0.741461	0.727615	5.42276e-08	276465	finngen_R10_M13_RH.clump	TRUE	reported	2	1	TRUE	0.000106907	29.559	0.000106908	276465	1.86738e-07	420531	TRUE	5.19838e-05
		rs62054623	A	G	A	G	-0.108476	0.1657	0.108686	0.778015	FALSE	FALSE	FALSE	Hu4IVX	0.1191	0.164248	420531	outcome	TRUE	reported	textfile	206	420325	16	90034682	GAS8	4.25755e-07	6.37084	0.0214504	0.0999892	0.109137	4.25755e-07	276465	finngen_R10_M13_RH.clump	TRUE	reported	2	1	TRUE	9.24946e-05	25.5737	9.24952e-05	276465	4.60282e-06	420531	TRUE	0.00227467
		rs62184398	T	C	T	C	0.245176	-4.151	0.0166346	0.999516	FALSE	FALSE	FALSE	Hu4IVX	2.569	0.10617	420531	outcome	TRUE	reported	textfile	206	420325	2	234454210	ARL4C	2.52499e-07	6.59774	0.047553	0.0198991	0.0164654	2.52499e-07	276465	finngen_R10_M13_RH.clump	TRUE	reported	2	1	TRUE	9.61431e-05	26.5826	9.61438e-05	276465	6.20838e-06	420531	TRUE	0.00281615
		rs6456160	T	C	T	C	-0.081607	-0.2633	0.556798	0.999533	FALSE	FALSE	FALSE	Hu4IVX	2.773	0.924336	420531	outcome	TRUE	reported	textfile	206	420325	6	167117605	CCR6	1.69918e-10	9.76976	0.0127784	0.535989	0.557877	1.69918e-10	276465	finngen_R10_M13_RH.clump	TRUE	reported	2	1	TRUE	0.000147502	40.7848	0.000147503	276465	2.14391e-08	420531	TRUE	9.5506e-07
		rs66654254	G	A	G	A	-0.0678994	-0.576	0.434714	0.0120366	FALSE	FALSE	FALSE	Hu4IVX	0.4604	0.210911	420531	outcome	TRUE	reported	textfile	206	420325	4	40258109	RHOH	1.91064e-07	6.71882	0.013038	0.418891	0.435534	1.91064e-07	276465	finngen_R10_M13_RH.clump	TRUE	reported	2	1	TRUE	9.80905e-05	27.1211	9.80913e-05	276465	3.722e-06	420531	TRUE	0.00112524
		rs75431337	C	T	C	T	0.262356	0.1885	0.0728926	0.985291	FALSE	FALSE	FALSE	Hu4IVX	0.407	0.64328	420531	outcome	TRUE	reported	textfile	206	420325	6	28410767	ZSCAN12	8.07793e-31	30.0927	0.02273	0.0923132	0.0718862	8.07793e-31	276465	finngen_R10_M13_RH.clump	TRUE	reported	2	1	TRUE	0.000481652	133.223	0.000481656	276465	5.10079e-07	420531	TRUE	4.20513e-18
		rs76715626	T	C	T	C	0.15301	-1.221	0.0595064	0.000352227	FALSE	FALSE	FALSE	Hu4IVX	3.033	0.687385	420531	outcome	TRUE	reported	textfile	206	420325	16	27386721	IL21R	3.28905e-09	8.48293	0.0258617	0.0688093	0.0590243	3.28905e-09	276465	finngen_R10_M13_RH.clump	TRUE	reported	2	1	TRUE	0.000126599	35.0044	0.0001266	276465	3.85381e-07	420531	TRUE	1.41189e-05
		rs7731626	G	A	G	A	-0.117043	1.013	0.278721	0.999818	FALSE	FALSE	FALSE	Hu4IVX	3.758	0.787408	420531	outcome	TRUE	reported	textfile	206	420325	5	56148856	ANKRD55	5.07809e-16	15.2943	0.0144327	0.256804	0.279857	5.07809e-16	276465	finngen_R10_M13_RH.clump	TRUE	reported	2	1	TRUE	0.000237822	65.7647	0.000237824	276465	1.72786e-07	420531	TRUE	8.83654e-10
		rs78248443	C	T	C	T	-0.173002	-0.3513	0.0753395	3.6686e-05	FALSE	FALSE	FALSE	Hu4IVX	14.75	0.980993	420531	outcome	TRUE	reported	textfile	206	420325	1	64689489	CACHD1	8.09096e-12	11.092	0.025304	0.065119	0.0758692	8.09096e-12	276465	finngen_R10_M13_RH.clump	TRUE	reported	2	1	TRUE	0.000169048	46.7434	0.000169049	276465	1.34889e-09	420531	TRUE	1.18709e-07
		rs7902904	G	A	G	A	0.0816081	0.2693	0.530366	0.0305841	FALSE	FALSE	FALSE	Hu4IVX	0.2855	0.345462	420531	outcome	TRUE	reported	textfile	206	420325	10	62048902	ARID5B	2.1716e-10	9.66322	0.0128543	0.548515	0.529426	2.1716e-10	276465	finngen_R10_M13_RH.clump	TRUE	reported	2	1	TRUE	0.000145769	40.3057	0.00014577	276465	2.11575e-06	420531	TRUE	1.44314e-05
		rs8002731	A	C	A	C	-0.0901996	1.126	0.362796	0.999832	FALSE	FALSE	FALSE	Hu4IVX	4.217	0.789587	420531	outcome	TRUE	reported	textfile	206	420325	13	39788092	COG6	1.59551e-11	10.7971	0.0133849	0.344023	0.363769	1.59551e-11	276465	finngen_R10_M13_RH.clump	TRUE	reported	2	1	TRUE	0.000164236	45.4125	0.000164237	276465	1.69541e-07	420531	TRUE	4.05915e-07
		rs867610	T	C	T	C	0.0645522	3.147	0.464423	0.00104187	FALSE	FALSE	FALSE	Hu4IVX	1.53	0.0397192	420531	outcome	TRUE	reported	textfile	206	420325	9	124323850	NEK6	4.57394e-07	6.33971	0.0127994	0.479407	0.463646	4.57394e-07	276465	finngen_R10_M13_RH.clump	TRUE	reported	2	1	TRUE	9.19947e-05	25.4355	9.19954e-05	276465	1.00603e-05	420531	TRUE	0.00874184
		rs9368699	T	C	T	C	0.402705	-1.937	0.0321498	2.8556e-05	FALSE	FALSE	FALSE	Hu4IVX	13.6	0.886748	420531	outcome	TRUE	reported	textfile	206	420325	6	31834764	C6orf48	1.28086e-35	34.8925	0.0323276	0.0459217	0.0314361	1.28086e-35	276465	finngen_R10_M13_RH.clump	TRUE	reported	2	1	TRUE	0.000560975	155.176	0.000560979	276465	4.82376e-08	420531	TRUE	9.20831e-22
		rs9708958	A	G	A	G	-0.0688941	0.9543	0.644922	0.998285	FALSE	FALSE	FALSE	Hu4IVX	1.248	0.444427	420531	outcome	TRUE	reported	textfile	206	420325	16	28911422	RABEP2	2.22408e-07	6.65285	0.0133011	0.629881	0.645701	2.22408e-07	276465	finngen_R10_M13_RH.clump	TRUE	reported	2	1	TRUE	9.70301e-05	26.8278	9.70308e-05	276465	1.39041e-06	420531	TRUE	0.000397698
	finngen_R10_SL.clump	rs17153419	A	G	A	G	0.238889	-0.229	0.325511	0.0550145	FALSE	FALSE	FALSE	Hu4IVX	0.2219	0.301995	420531	outcome	TRUE	reported	textfile	206	420325	8	11536724	BLK	7.42045e-08	7.12957	0.0443976	0.377939	0.325326	7.42045e-08	307587	finngen_R10_SL.clump	TRUE	reported	2	1	TRUE	9.41162e-05	28.9515	9.41168e-05	307587	2.53256e-06	420531	TRUE	0.000630024
		rs3219184	A	G	A	G	-0.297734	1.086	0.202247	0.998599	FALSE	FALSE	FALSE	Hu4IVX	1.412	0.441977	420531	outcome	TRUE	reported	textfile	206	420325	6	31547363	ATP6V1G2,NFKBIL1	1.85973e-07	6.73055	0.0571155	0.153278	0.20242	1.85973e-07	307587	finngen_R10_SL.clump	TRUE	reported	2	1	TRUE	8.8337e-05	27.1735	8.83376e-05	307587	1.40667e-06	420531	TRUE	0.000536851
		rs4274624	C	T	C	T	-0.320351	-3.171	0.771647	0.999566	FALSE	FALSE	FALSE	Hu4IVX	2.601	0.222844	420531	outcome	TRUE	reported	textfile	206	420325	2	191093930	STAT4	2.48771e-11	10.6042	0.0479992	0.710115	0.771865	2.48771e-11	307587	finngen_R10_SL.clump	TRUE	reported	2	1	TRUE	0.000144795	44.5432	0.000144796	307587	3.53439e-06	420531	TRUE	1.87219e-05
		rs56824628	G	A	G	A	0.384804	0.9952	0.0800606	0.00527235	FALSE	FALSE	FALSE	Hu4IVX	0.7269	0.170962	420531	outcome	TRUE	reported	textfile	206	420325	16	46920478	GPT2	4.3013e-08	7.3664	0.0702452	0.11641	0.0799322	4.3013e-08	307587	finngen_R10_SL.clump	TRUE	reported	2	1	TRUE	9.75518e-05	30.0084	9.75525e-05	307587	4.45732e-06	420531	TRUE	0.00106331
		rs79590198	G	A	G	A	0.332029	1.021	0.109831	0.00478843	FALSE	FALSE	FALSE	Hu4IVX	0.716	0.153886	420531	outcome	TRUE	reported	textfile	206	420325	5	143307371	NR3C1	1.78e-07	6.74958	0.0635953	0.142998	0.109714	1.78e-07	307587	finngen_R10_SL.clump	TRUE	reported	2	1	TRUE	8.86126e-05	27.2583	8.86132e-05	307587	4.83534e-06	420531	TRUE	0.00235862
	finngen_R10_ULCE.clump	rs10060969	T	C	T	C	0.115827	1.198	0.289453	0.999977	FALSE	FALSE	FALSE	Hu4IVX	11.62	0.91791	420531	outcome	TRUE	reported	textfile	206	420325	5	159393053	IL12B	1.24859e-07	6.90358	0.021911	0.31269	0.289157	1.24859e-07	397977	finngen_R10_ULCE.clump	TRUE	reported	2	1	TRUE	7.02113e-05	27.9443	7.02116e-05	397977	2.52758e-08	420531	TRUE	0.00020148
		rs10265392	C	T	C	T	-0.155074	-1.141	0.873718	0.00011085	FALSE	FALSE	FALSE	Hu4IVX	5.367	0.831572	420531	outcome	TRUE	reported	textfile	206	420325	7	5148054	WIPI2	1.40527e-07	6.85224	0.0294562	0.85645	0.873938	1.40527e-07	397977	finngen_R10_ULCE.clump	TRUE	reported	2	1	TRUE	6.96364e-05	27.7155	6.96368e-05	397977	1.07476e-07	420531	TRUE	0.000288674
		rs10807943	T	C	T	C	-0.319094	0.3578	0.936981	0.986742	FALSE	FALSE	FALSE	Hu4IVX	0.4845	0.460257	420531	outcome	TRUE	reported	textfile	206	420325	7	5301033	SLC29A4	6.87068e-17	16.163	0.0382184	0.916568	0.937241	6.87068e-17	397977	finngen_R10_ULCE.clump	TRUE	reported	2	1	TRUE	0.000175129	69.7092	0.00017513	397977	1.29687e-06	420531	TRUE	4.51433e-08
		rs11531541	G	A	G	A	0.192786	-0.1886	0.0973029	0.00921523	FALSE	FALSE	FALSE	Hu4IVX	0.5232	0.718456	420531	outcome	TRUE	reported	textfile	206	420325	7	109084277	DNAJB9	3.1095e-09	8.50731	0.0325338	0.115879	0.0970664	3.1095e-09	397977	finngen_R10_ULCE.clump	TRUE	reported	2	1	TRUE	8.82237e-05	35.1139	8.82241e-05	397977	3.08995e-07	420531	TRUE	6.44148e-05
		rs117443671	T	C	T	C	-0.223562	1.116	0.0646055	0.999854	FALSE	FALSE	FALSE	Hu4IVX	4.486	0.803563	420531	outcome	TRUE	reported	textfile	206	420325	7	151155385	GBX1	3.2204e-07	6.49209	0.0437494	0.0521946	0.0647635	3.2204e-07	397977	finngen_R10_ULCE.clump	TRUE	reported	2	1	TRUE	6.56093e-05	26.1126	6.56096e-05	397977	1.47168e-07	420531	TRUE	0.000484308
		rs11810755	C	T	C	T	-0.232662	4.525	0.0766055	6.0427e-05	FALSE	FALSE	FALSE	Hu4IVX	7.951	0.569246	420531	outcome	TRUE	reported	textfile	206	420325	1	22408837	ZBTB40	1.0256e-08	7.98902	0.0406295	0.0621063	0.0767901	1.0256e-08	397977	finngen_R10_ULCE.clump	TRUE	reported	2	1	TRUE	8.23899e-05	32.7918	8.23904e-05	397977	7.70189e-07	420531	TRUE	0.000209145
		rs12263718	A	G	A	G	-0.104333	-1.151	0.4338	0.000592214	FALSE	FALSE	FALSE	Hu4IVX	2.198	0.60062	420531	outcome	TRUE	reported	textfile	206	420325	10	62672972	ZNF365	3.38595e-07	6.47032	0.020455	0.409109	0.434114	3.38595e-07	397977	finngen_R10_ULCE.clump	TRUE	reported	2	1	TRUE	6.53669e-05	26.0161	6.53673e-05	397977	6.52077e-07	420531	TRUE	0.000998881
		rs1456524	T	C	T	C	-0.106717	1.165	0.583018	0.999955	FALSE	FALSE	FALSE	Hu4IVX	7.56	0.877546	420531	outcome	TRUE	reported	textfile	206	420325	2	198901327	PLCL1	1.43751e-07	6.84239	0.020287	0.55754	0.583342	1.43751e-07	397977	finngen_R10_ULCE.clump	TRUE	reported	2	1	TRUE	6.95254e-05	27.6713	6.95257e-05	397977	5.64693e-08	420531	TRUE	0.000249243
		rs34762726	G	A	G	A	0.127998	-1.043	0.412079	0.000185109	FALSE	FALSE	FALSE	Hu4IVX	3.953	0.791954	420531	outcome	TRUE	reported	textfile	206	420325	3	49651777	BSN	3.40808e-10	9.46749	0.0203851	0.441835	0.4117	3.40808e-10	397977	finngen_R10_ULCE.clump	TRUE	reported	2	1	TRUE	9.90557e-05	39.4256	9.90562e-05	397977	1.65546e-07	420531	TRUE	1.58439e-05
		rs376365394	C	T	C	T	0.314248	-6.003	0.0403005	0.999662	FALSE	FALSE	FALSE	Hu4IVX	3.037	0.0480839	420531	outcome	TRUE	reported	textfile	206	420325	1	120097192	NOTCH2	2.84643e-11	10.5457	0.0472248	0.0536635	0.0401304	2.84643e-11	397977	finngen_R10_ULCE.clump	TRUE	reported	2	1	TRUE	0.00011125	44.2795	0.00011125	397977	9.29067e-06	420531	TRUE	0.000695604
		rs3802657	G	T	G	T	-0.125684	-0.03286	0.246486	0.515796	FALSE	FALSE	FALSE	Hu4IVX	0.1	0.742506	420531	outcome	TRUE	reported	textfile	206	420325	10	89205951	CH25H	1.76116e-07	6.7542	0.024064	0.225306	0.246756	1.76116e-07	397977	finngen_R10_ULCE.clump	TRUE	reported	2	1	TRUE	6.85388e-05	27.2786	6.85392e-05	397977	2.56767e-07	420531	TRUE	0.000440566
		rs4587163	C	T	C	T	-0.194091	-0.1508	0.283813	0.454382	FALSE	FALSE	FALSE	Hu4IVX	0.09912	0.128204	420531	outcome	TRUE	reported	textfile	206	420325	6	32625390	HLA-DQA1	2.44963e-17	16.6109	0.0229146	0.246498	0.284289	2.44963e-17	397977	finngen_R10_ULCE.clump	TRUE	reported	2	1	TRUE	0.00018024	71.7437	0.00018024	397977	5.50404e-06	420531	TRUE	5.43623e-07
		rs4654903	A	G	A	G	-0.162565	0.01633	0.491093	0.0712508	FALSE	FALSE	FALSE	Hu4IVX	0.1918	0.93218	420531	outcome	TRUE	reported	textfile	206	420325	1	19874497	OTUD3	6.04644e-16	15.2185	0.0200986	0.451567	0.491597	6.04644e-16	397977	finngen_R10_ULCE.clump	TRUE	reported	2	1	TRUE	0.000164359	65.4215	0.00016436	397977	1.72377e-08	420531	TRUE	9.57597e-09
		rs4676410	G	A	G	A	0.150784	-0.5212	0.270211	0.00502681	FALSE	FALSE	FALSE	Hu4IVX	0.7206	0.46957	420531	outcome	TRUE	reported	textfile	206	420325	2	240624322	GPR35	1.17923e-11	10.9284	0.0222305	0.30097	0.269819	1.17923e-11	397977	finngen_R10_ULCE.clump	TRUE	reported	2	1	TRUE	0.000115586	46.0055	0.000115586	397977	1.24401e-06	420531	TRUE	1.31666e-05
		rs59655222	T	C	T	C	-0.141846	-1.277	0.213033	1.85709e-05	FALSE	FALSE	FALSE	Hu4IVX	12.93	0.921361	420531	outcome	TRUE	reported	textfile	206	420325	1	200906769	C1orf106	2.00493e-08	7.6979	0.0252774	0.189787	0.213329	2.00493e-08	397977	finngen_R10_ULCE.clump	TRUE	reported	2	1	TRUE	7.91183e-05	31.4896	7.91187e-05	397977	2.31947e-08	420531	TRUE	7.7063e-05
		rs861119	A	C	A	C	-0.118492	-0.3388	0.768503	0.999904	FALSE	FALSE	FALSE	Hu4IVX	4.6	0.941283	420531	outcome	TRUE	reported	textfile	206	420325	1	170173258	METTL11B	4.56247e-07	6.3408	0.0234924	0.748949	0.768752	4.56247e-07	397977	finngen_R10_ULCE.clump	TRUE	reported	2	1	TRUE	6.39201e-05	25.4402	6.39204e-05	397977	1.28996e-08	420531	TRUE	0.000365329
		rs9607629	A	G	A	G	-0.164417	-2.319	0.124955	2.90857e-05	FALSE	FALSE	FALSE	Hu4IVX	14.36	0.871686	420531	outcome	TRUE	reported	textfile	206	420325	22	39274849	PDGFB	2.56171e-07	6.59147	0.0319063	0.106852	0.125185	2.56171e-07	397977	finngen_R10_ULCE.clump	TRUE	reported	2	1	TRUE	6.67196e-05	26.5545	6.672e-05	397977	6.2015e-08	420531	TRUE	0.000342261
		rs9617090	C	T	C	T	-0.129295	0.02392	0.372151	0.116002	FALSE	FALSE	FALSE	Hu4IVX	0.1546	0.877001	420531	outcome	TRUE	reported	textfile	206	420325	22	50000765	IL17REL	8.30654e-10	9.08058	0.0210614	0.343227	0.37252	8.30654e-10	397977	finngen_R10_ULCE.clump	TRUE	reported	2	1	TRUE	9.46869e-05	37.6866	9.46874e-05	397977	5.69256e-08	420531	TRUE	1.76803e-05
		rs9909593	A	G	A	G	0.146264	-0.1277	0.528082	0.509385	FALSE	FALSE	FALSE	Hu4IVX	0.09911	0.19756	420531	outcome	TRUE	reported	textfile	206	420325	17	39813896	IKZF3	4.68274e-13	12.3295	0.0202185	0.564661	0.527617	4.68274e-13	397977	finngen_R10_ULCE.clump	TRUE	reported	2	1	TRUE	0.000131481	52.3329	0.000131481	397977	3.94775e-06	420531	TRUE	1.81295e-05
GCST012877	finngen_R10.clump	rs138033234	T	C	T	C	-1.32934	0.0051259	0.00754113	0.474737	FALSE	FALSE	FALSE	U0yPNK	0.019408	0.7917	23691	outcome	TRUE	reported	textfile	11835	11856	6	31283819	HLA-C	2.18424e-12	11.6607	0.189306	0.00223675	0.00760951	2.18424e-12	339432	finngen_R10.clump	TRUE	reported	2	1	TRUE	0.000145254	49.3107	0.000145255	339432	2.94463e-06	23691	TRUE	0.124011
		rs140149	C	T	C	T	0.156085	0.03768	0.347272	0.996562	FALSE	FALSE	FALSE	U0yPNK	0.17263	0.82722	23691	outcome	TRUE	reported	textfile	11835	11856	22	29789624	ASCC2	2.66134e-11	10.5749	0.0234215	0.38242	0.346819	2.66134e-11	339432	finngen_R10.clump	TRUE	reported	2	1	TRUE	0.000130823	44.411	0.000130824	339432	2.01114e-06	23691	TRUE	0.13595
		rs2069763	C	A	C	A	0.120274	-0.061608	0.456389	0.977966	FALSE	FALSE	FALSE	U0yPNK	0.065983	0.35046	23691	outcome	TRUE	reported	textfile	11835	11856	4	122456327	IL2	1.0124e-07	6.99465	0.0225888	0.483912	0.456034	1.0124e-07	339432	finngen_R10.clump	TRUE	reported	2	1	TRUE	8.35157e-05	28.3501	8.35162e-05	339432	3.68e-05	23691	TRUE	0.647516
		rs2073045	G	A	G	A	0.875369	0.015895	0.307768	0.0110276	FALSE	FALSE	FALSE	U0yPNK	0.09557	0.86791	23691	outcome	TRUE	reported	textfile	11835	11856	6	32371771	C6orf10	1e-300	386.673	0.0207905	0.539774	0.304777	0	339432	finngen_R10.clump	TRUE	reported	2	1	TRUE	0.00519562	1772.76	0.00519565	339432	1.1677e-06	23691	TRUE	3.54384e-26
		rs2416807	A	G	A	G	-0.116926	-0.2302	0.561925	0.0122087	FALSE	FALSE	FALSE	U0yPNK	0.09038	0.010864	23691	outcome	TRUE	reported	textfile	11835	11856	9	120941860	C5	2.43596e-07	6.61333	0.0226489	0.533653	0.562289	2.43596e-07	339432	finngen_R10.clump	TRUE	reported	2	1	TRUE	7.85129e-05	26.6517	7.85134e-05	339432	0.000273779	23691	FALSE	0.252696
		rs2476601	A	G	A	G	-0.529673	0.021599	0.852489	0.436619	FALSE	FALSE	FALSE	U0yPNK	0.019432	0.26635	23691	outcome	TRUE	reported	textfile	11835	11856	1	113834946	PTPN22	5.72532e-80	79.2422	0.0279713	0.774999	0.853488	5.72532e-80	339432	finngen_R10.clump	TRUE	reported	2	1	TRUE	0.00105531	358.581	0.00105531	339432	5.2151e-05	23691	TRUE	0.000169183
		rs2596468	A	G	A	G	0.501394	0.19572	0.135691	0.00103645	FALSE	FALSE	FALSE	U0yPNK	0.32546	0.5476	23691	outcome	TRUE	reported	textfile	11835	11856	6	31424531	MICA	9.8787e-70	69.0053	0.0284049	0.207554	0.134764	9.8787e-70	339432	finngen_R10.clump	TRUE	reported	2	1	TRUE	0.000917108	311.58	0.000917113	339432	1.52659e-05	23691	TRUE	8.62467e-05
		rs3184504	T	C	T	C	-0.14132	0.021533	0.592938	0.237917	FALSE	FALSE	FALSE	U0yPNK	0.022772	0.34437	23691	outcome	TRUE	reported	textfile	11835	11856	12	111446804	SH2B3	5.85221e-10	9.23268	0.0228142	0.560582	0.593355	5.85221e-10	339432	finngen_R10.clump	TRUE	reported	2	1	TRUE	0.00011303	38.3702	0.000113031	339432	3.77436e-05	23691	TRUE	0.504207
		rs56994090	T	C	T	C	-0.162867	0.010711	0.49458	0.386804	FALSE	FALSE	FALSE	U0yPNK	0.019915	0.59068	23691	outcome	TRUE	reported	textfile	11835	11856	14	100840110	RTL1	6.91353e-13	12.1603	0.0226799	0.455578	0.495083	6.91353e-13	339432	finngen_R10.clump	TRUE	reported	2	1	TRUE	0.000151903	51.5681	0.000151903	339432	1.22109e-05	23691	TRUE	0.18881
		rs601338	G	A	G	A	0.143293	-0.0042748	0.374787	0.478051	FALSE	FALSE	FALSE	U0yPNK	0.019899	0.8299	23691	outcome	TRUE	reported	textfile	11835	11856	19	48703417	FUT2	5.26272e-10	9.27879	0.0230707	0.410275	0.37433	5.26272e-10	339432	finngen_R10.clump	TRUE	reported	2	1	TRUE	0.000113639	38.5768	0.000113639	339432	1.94815e-06	23691	TRUE	0.168004
		rs61759532	C	T	C	T	0.149394	0.019769	0.189203	0.480372	FALSE	FALSE	FALSE	U0yPNK	0.019381	0.30772	23691	outcome	TRUE	reported	textfile	11835	11856	17	7337072	ACAP1	1.09066e-07	6.96231	0.0281296	0.211855	0.188911	1.09066e-07	339432	finngen_R10.clump	TRUE	reported	2	1	TRUE	8.30903e-05	28.2057	8.30908e-05	339432	4.39189e-05	23691	TRUE	0.711166
		rs705700	T	C	T	C	0.162671	0.27912	0.385742	0.00161511	FALSE	FALSE	FALSE	U0yPNK	0.26719	0.29618	23691	outcome	TRUE	reported	textfile	11835	11856	12	55995509	RAB5B	1.51078e-12	11.8208	0.0229972	0.424859	0.385237	1.51078e-12	339432	finngen_R10.clump	TRUE	reported	2	1	TRUE	0.000147385	50.0343	0.000147386	339432	4.60654e-05	23691	TRUE	0.425661
		rs7130222	T	G	T	G	-0.160067	-0.013527	0.261755	0.399223	FALSE	FALSE	FALSE	U0yPNK	0.019798	0.49446	23691	outcome	TRUE	reported	textfile	11835	11856	11	2069226	IGF2	1.49948e-09	8.82406	0.0264817	0.229705	0.262168	1.49948e-09	339432	finngen_R10.clump	TRUE	reported	2	1	TRUE	0.000107625	36.535	0.000107625	339432	1.97063e-05	23691	TRUE	0.377119
		rs72928038	G	A	G	A	0.203638	-0.03616	0.114592	0.250865	FALSE	FALSE	FALSE	U0yPNK	0.022631	0.11008	23691	outcome	TRUE	reported	textfile	11835	11856	6	90267049	BACH2	6.99874e-10	9.15498	0.0330253	0.137524	0.114296	6.99874e-10	339432	finngen_R10.clump	TRUE	reported	2	1	TRUE	0.000112001	38.0208	0.000112002	339432	0.00010776	23691	TRUE	0.975975
		rs7298027	C	T	C	T	0.115208	-0.12031	0.426621	0.00997383	FALSE	FALSE	FALSE	U0yPNK	0.10903	0.26984	23691	outcome	TRUE	reported	textfile	11835	11856	12	53559963	ATF7,RP11-793H13.10	4.25696e-07	6.3709	0.0227815	0.449831	0.426321	4.25696e-07	339432	finngen_R10.clump	TRUE	reported	2	1	TRUE	7.53382e-05	25.574	7.53386e-05	339432	5.13975e-05	23691	TRUE	0.822139
		rs876497	G	A	G	A	0.171352	0.067961	0.279383	0.985386	FALSE	FALSE	FALSE	U0yPNK	0.093956	0.46948	23691	outcome	TRUE	reported	textfile	11835	11856	21	42421796	UBASH3A	3.96369e-12	11.4019	0.0246959	0.311923	0.278964	3.96369e-12	339432	finngen_R10.clump	TRUE	reported	2	1	TRUE	0.000141812	48.1422	0.000141813	339432	2.20859e-05	23691	TRUE	0.283358
		rs9934969	G	A	G	A	-0.158495	0.08635	0.304131	0.998636	FALSE	FALSE	FALSE	U0yPNK	0.27714	0.75536	23691	outcome	TRUE	reported	textfile	11835	11856	16	11072145	CLEC16A	2.68974e-10	9.57029	0.0250955	0.271087	0.304557	2.68974e-10	339432	finngen_R10.clump	TRUE	reported	2	1	TRUE	0.000117499	39.8875	0.0001175	339432	4.09805e-06	23691	TRUE	0.189578
	finngen_R10_CHRO.clump	rs10807943	T	C	T	C	-0.387971	0.0074992	0.937093	0.806688	FALSE	FALSE	FALSE	U0yPNK	0.024643	0.76089	23691	outcome	TRUE	reported	textfile	11835	11856	7	5301033	SLC29A4	3.94548e-12	11.4039	0.0559107	0.910547	0.937241	3.94548e-12	395165	finngen_R10_CHRO.clump	TRUE	reported	2	1	TRUE	0.000121836	48.1511	0.000121837	395165	3.90926e-06	23691	TRUE	0.175546
		rs12564022	C	T	C	T	0.237784	0.37392	0.244202	0.00158352	FALSE	FALSE	FALSE	U0yPNK	0.27826	0.17902	23691	outcome	TRUE	reported	textfile	11835	11856	1	67205072	C1orf141,IL23R	1.82642e-12	11.7384	0.033742	0.290088	0.243946	1.82642e-12	395165	finngen_R10_CHRO.clump	TRUE	reported	2	1	TRUE	0.000125658	49.6617	0.000125659	395165	7.62212e-05	23691	TRUE	0.71088
		rs4676410	G	A	G	A	0.175606	-0.1521	0.270025	0.994014	FALSE	FALSE	FALSE	U0yPNK	0.18241	0.40438	23691	outcome	TRUE	reported	textfile	11835	11856	2	240624322	GPR35	1.23276e-07	6.90912	0.0332048	0.307074	0.269819	1.23276e-07	395165	finngen_R10_CHRO.clump	TRUE	reported	2	1	TRUE	7.0773e-05	27.9689	7.07734e-05	395165	2.93496e-05	23691	TRUE	0.654312
		rs60808495	C	T	C	T	0.316901	0.0053005	0.0831232	0.0978641	FALSE	FALSE	FALSE	U0yPNK	0.033593	0.87462	23691	outcome	TRUE	reported	textfile	11835	11856	9	114773452	TNFSF15	3.25604e-10	9.48731	0.0504132	0.111017	0.0829677	3.25604e-10	395165	finngen_R10_CHRO.clump	TRUE	reported	2	1	TRUE	9.99854e-05	39.5145	9.9986e-05	395165	1.05097e-06	23691	TRUE	0.179718
	finngen_R10_G.clump	rs10421112	C	T	C	T	0.172809	0.21974	0.360049	0.00167914	FALSE	FALSE	FALSE	U0yPNK	0.29644	0.45852	23691	outcome	TRUE	reported	textfile	11835	11856	19	16414580	EPS15L1	6.07533e-09	8.21643	0.0297195	0.395784	0.359838	6.07533e-09	410970	finngen_R10_G.clump	TRUE	reported	2	1	TRUE	8.22629e-05	33.8102	8.22633e-05	410970	2.31947e-05	23691	TRUE	0.524357
		rs115037059	T	C	T	C	-0.678715	-0.022762	0.0218868	0.536702	FALSE	FALSE	FALSE	U0yPNK	0.019368	0.23991	23691	outcome	TRUE	reported	textfile	11835	11856	3	160288685	IFT80,RP11-432B6.3	3.60097e-08	7.44358	0.123193	0.0113105	0.0219491	3.60097e-08	410970	finngen_R10_G.clump	TRUE	reported	2	1	TRUE	7.38517e-05	30.3529	7.38521e-05	410970	5.83014e-05	23691	TRUE	0.885968
		rs34147202	C	T	C	T	-0.212046	-0.16658	0.257411	0.0189808	FALSE	FALSE	FALSE	U0yPNK	0.072563	0.021699	23691	outcome	TRUE	reported	textfile	11835	11856	19	18179605	IFI30	5.07937e-10	9.29419	0.0341094	0.218445	0.257641	5.07937e-10	410970	finngen_R10_G.clump	TRUE	reported	2	1	TRUE	9.40288e-05	38.6465	9.40293e-05	410970	0.000222419	23691	FALSE	0.434888
		rs6564639	G	A	G	A	0.158465	0.22862	0.572507	0.998475	FALSE	FALSE	FALSE	U0yPNK	0.40191	0.56947	23691	outcome	TRUE	reported	textfile	11835	11856	16	79078553	WWOX	7.46569e-08	7.12693	0.0294567	0.612785	0.572269	7.46569e-08	410970	finngen_R10_G.clump	TRUE	reported	2	1	TRUE	7.04138e-05	28.9399	7.04141e-05	410970	1.3659e-05	23691	TRUE	0.482218
		rs72722498	T	C	T	C	0.221137	-0.045971	0.136662	0.625201	FALSE	FALSE	FALSE	U0yPNK	0.019961	0.021275	23691	outcome	TRUE	reported	textfile	11835	11856	1	92562616	EVI5	2.53291e-08	7.59638	0.0396944	0.165861	0.13649	2.53291e-08	410970	finngen_R10_G.clump	TRUE	reported	2	1	TRUE	7.55129e-05	31.0357	7.55133e-05	410970	0.000223851	23691	FALSE	0.347858
		rs75518104	C	T	C	T	0.69768	-0.017498	0.0338478	0.767697	FALSE	FALSE	FALSE	U0yPNK	0.02281	0.44303	23691	outcome	TRUE	reported	textfile	11835	11856	6	31439975	MICA	4.61424e-28	27.3359	0.0635237	0.0662223	0.0336569	4.61424e-28	410970	finngen_R10_G.clump	TRUE	reported	2	1	TRUE	0.000293429	120.625	0.000293431	410970	2.4841e-05	23691	TRUE	0.0690743
		rs8045630	T	C	T	C	-0.175844	0.063157	0.579456	0.0150331	FALSE	FALSE	FALSE	U0yPNK	0.10569	0.55012	23691	outcome	TRUE	reported	textfile	11835	11856	16	11137483	CLEC16A	1.52297e-09	8.81731	0.0291041	0.535394	0.579716	1.52297e-09	410970	finngen_R10_G.clump	TRUE	reported	2	1	TRUE	8.88174e-05	36.5044	8.88178e-05	410970	1.50738e-05	23691	TRUE	0.406873
	finngen_R10_G6_MYASTH.clump	rs10060442	A	G	A	G	-0.727428	0.0093516	0.0803211	0.966483	FALSE	FALSE	FALSE	U0yPNK	0.057674	0.87119	23691	outcome	TRUE	reported	textfile	11835	11856	5	125891879	GRAMD3	3.4325e-07	6.46439	0.142689	0.0369104	0.0803701	3.4325e-07	408891	finngen_R10_G6_MYASTH.clump	TRUE	reported	2	1	TRUE	6.35571e-05	25.9894	6.35574e-05	408891	1.10985e-06	23691	TRUE	0.300518
		rs11001642	A	G	A	G	0.580359	0.029932	0.0653943	0.99557	FALSE	FALSE	FALSE	U0yPNK	0.14631	0.8379	23691	outcome	TRUE	reported	textfile	11835	11856	10	76157449	C10orf11	1.87081e-07	6.72797	0.111356	0.111692	0.065342	1.87081e-07	408891	finngen_R10_G6_MYASTH.clump	TRUE	reported	2	1	TRUE	6.64247e-05	27.1621	6.64251e-05	408891	1.76675e-06	23691	TRUE	0.307403
		rs116600992	A	G	A	G	0.488612	0.15098	0.0804097	0.997703	FALSE	FALSE	FALSE	U0yPNK	0.27537	0.5835	23691	outcome	TRUE	reported	textfile	11835	11856	3	70248215	RP11-231I13.2	3.80733e-06	5.41938	0.105723	0.123389	0.0803612	3.80733e-06	408891	finngen_R10_G6_MYASTH.clump	TRUE	reported	2	1	TRUE	5.22347e-05	21.3593	5.2235e-05	408891	1.26898e-05	23691	TRUE	0.583385
		rs145157152	C	T	C	T	1.59147	0.034753	0.00327474	0.98824	FALSE	FALSE	FALSE	U0yPNK	0.12036	0.77277	23691	outcome	TRUE	reported	textfile	11835	11856	2	178857997	CCDC141	8.60082e-07	6.06546	0.32339	0.0162179	0.00326013	8.60082e-07	408891	finngen_R10_G6_MYASTH.clump	TRUE	reported	2	1	TRUE	5.92257e-05	24.2182	5.9226e-05	408891	3.51943e-06	23691	TRUE	0.383821
	finngen_R10_M13_RH.clump	rs11171710	G	A	G	A	0.066988	-0.07668	0.447613	0.989348	FALSE	FALSE	FALSE	U0yPNK	0.099782	0.4422	23691	outcome	TRUE	reported	textfile	11835	11856	12	55974294	RAB5B	1.93157e-07	6.71409	0.012868	0.461715	0.446882	1.93157e-07	276465	finngen_R10_M13_RH.clump	TRUE	reported	2	1	TRUE	9.80142e-05	27.1	9.8015e-05	276465	2.49289e-05	23691	TRUE	0.468505
		rs114335056	A	G	A	G	0.620024	0.01285	0.153558	0.244186	FALSE	FALSE	FALSE	U0yPNK	0.022407	0.56632	23691	outcome	TRUE	reported	textfile	11835	11856	6	32591414	HLA-DRB1	1e-300	351.65	0.0154448	0.243614	0.148891	0	276465	finngen_R10_M13_RH.clump	TRUE	reported	2	1	TRUE	0.00579546	1611.57	0.0057955	276465	1.38831e-05	23691	TRUE	8.52614e-27
		rs11513729	C	T	C	T	0.103409	0.013716	0.380545	0.0399033	FALSE	FALSE	FALSE	U0yPNK	0.050485	0.78587	23691	outcome	TRUE	reported	textfile	11835	11856	12	111835695	MAPKAPK5	2.5171e-15	14.5991	0.0130686	0.402876	0.379387	2.5171e-15	276465	finngen_R10_M13_RH.clump	TRUE	reported	2	1	TRUE	0.000226423	62.6117	0.000226424	276465	3.11589e-06	23691	TRUE	0.0497513
		rs117292830	G	A	G	A	0.708858	0.41658	0.0372802	0.998591	FALSE	FALSE	FALSE	U0yPNK	0.29908	0.16366	23691	outcome	TRUE	reported	textfile	11835	11856	6	31250491	HLA-C	7.97995e-147	146.098	0.0274707	0.0703915	0.0355644	7.97995e-147	276465	finngen_R10_M13_RH.clump	TRUE	reported	2	1	TRUE	0.00240267	665.849	0.00240269	276465	8.18917e-05	23691	TRUE	3.43241e-09
		rs13180950	T	C	T	C	0.0889416	-0.024905	0.155959	0.85408	FALSE	FALSE	FALSE	U0yPNK	0.027464	0.36449	23691	outcome	TRUE	reported	textfile	11835	11856	5	151072992	TNIP1	2.75727e-07	6.55952	0.0173061	0.167911	0.15534	2.75727e-07	276465	finngen_R10_M13_RH.clump	TRUE	reported	2	1	TRUE	9.55278e-05	26.4124	9.55285e-05	276465	3.47123e-05	23691	TRUE	0.566325
		rs13246321	T	C	T	C	0.119359	0.33713	0.149836	0.00175247	FALSE	FALSE	FALSE	U0yPNK	0.2468	0.17194	23691	outcome	TRUE	reported	textfile	11835	11856	7	129061277	TNPO3	8.5428e-12	11.0684	0.0174779	0.16373	0.149116	8.5428e-12	276465	finngen_R10_M13_RH.clump	TRUE	reported	2	1	TRUE	0.000168662	46.6368	0.000168664	276465	7.87632e-05	23691	TRUE	0.543526
		rs142770866	G	A	G	A	-0.122142	-0.040047	0.0805996	0.928255	FALSE	FALSE	FALSE	U0yPNK	0.037391	0.28415	23691	outcome	TRUE	reported	textfile	11835	11856	19	10414696	CDC37	4.21561e-07	6.37514	0.0241437	0.0726915	0.0810094	4.21561e-07	276465	finngen_R10_M13_RH.clump	TRUE	reported	2	1	TRUE	9.2564e-05	25.5929	9.25647e-05	276465	4.84215e-05	23691	TRUE	0.694092
		rs2045793	A	G	A	G	-0.0881601	0.028142	0.242732	0.0499705	FALSE	FALSE	FALSE	U0yPNK	0.044675	0.52874	23691	outcome	TRUE	reported	textfile	11835	11856	1	38169790	POU3F1	4.72672e-09	8.32544	0.0150533	0.229314	0.243428	4.72672e-09	276465	finngen_R10_M13_RH.clump	TRUE	reported	2	1	TRUE	0.000124047	34.2987	0.000124048	276465	1.67505e-05	23691	TRUE	0.298023
		rs2476601	A	G	A	G	-0.355788	0.021599	0.851561	0.436619	FALSE	FALSE	FALSE	U0yPNK	0.019432	0.26635	23691	outcome	TRUE	reported	textfile	11835	11856	1	113834946	PTPN22	1.89234e-102	101.723	0.0165552	0.803394	0.854057	1.89234e-102	276465	finngen_R10_M13_RH.clump	TRUE	reported	2	1	TRUE	0.00166782	461.86	0.00166783	276465	5.2151e-05	23691	TRUE	6.72946e-07
		rs548877	A	G	A	G	0.102047	0.014762	0.176029	0.00142446	FALSE	FALSE	FALSE	U0yPNK	0.32832	0.96414	23691	outcome	TRUE	reported	textfile	11835	11856	11	118429525	ATP5L	5.45896e-10	9.26289	0.0164451	0.191014	0.175253	5.45896e-10	276465	finngen_R10_M13_RH.clump	TRUE	reported	2	1	TRUE	0.00013926	38.5056	0.000139261	276465	8.53393e-08	23691	TRUE	0.0891211
		rs62184398	T	C	T	C	0.245176	-0.027918	0.0166346	0.75917	FALSE	FALSE	FALSE	U0yPNK	0.022734	0.21943	23691	outcome	TRUE	reported	textfile	11835	11856	2	234454210	ARL4C	2.52499e-07	6.59774	0.047553	0.0198991	0.0164654	2.52499e-07	276465	finngen_R10_M13_RH.clump	TRUE	reported	2	1	TRUE	9.61431e-05	26.5826	9.61438e-05	276465	6.36565e-05	23691	TRUE	0.787269
		rs6448432	G	A	G	A	0.0763201	0.40576	0.283387	0.00290849	FALSE	FALSE	FALSE	U0yPNK	0.21442	0.058443	23691	outcome	TRUE	reported	textfile	11835	11856	4	26097188	RBPJ	5.31582e-08	7.27443	0.0140284	0.298775	0.28259	5.31582e-08	276465	finngen_R10_M13_RH.clump	TRUE	reported	2	1	TRUE	0.000107047	29.5977	0.000107048	276465	0.000151146	23691	FALSE	0.773547
		rs66654254	G	A	G	A	-0.0678994	0.26168	0.434714	0.00269491	FALSE	FALSE	FALSE	U0yPNK	0.2089	0.21034	23691	outcome	TRUE	reported	textfile	11835	11856	4	40258109	RHOH	1.91064e-07	6.71882	0.013038	0.418891	0.435534	1.91064e-07	276465	finngen_R10_M13_RH.clump	TRUE	reported	2	1	TRUE	9.80905e-05	27.1211	9.80913e-05	276465	6.62352e-05	23691	TRUE	0.794231
		rs709589	T	C	T	C	0.0750613	0.87957	0.512605	0.00101163	FALSE	FALSE	FALSE	U0yPNK	0.40312	0.029115	23691	outcome	TRUE	reported	textfile	11835	11856	14	105840505	IGHD	5.31337e-08	7.27463	0.0137968	0.526437	0.511888	5.31337e-08	276465	finngen_R10_M13_RH.clump	TRUE	reported	2	1	TRUE	0.000107051	29.5987	0.000107051	276465	0.000200927	23691	FALSE	0.571687
		rs75431337	C	T	C	T	0.262356	0.38791	0.0728926	0.998823	FALSE	FALSE	FALSE	U0yPNK	0.30834	0.20837	23691	outcome	TRUE	reported	textfile	11835	11856	6	28410767	ZSCAN12	8.07793e-31	30.0927	0.02273	0.0923132	0.0718862	8.07793e-31	276465	finngen_R10_M13_RH.clump	TRUE	reported	2	1	TRUE	0.000481652	133.223	0.000481656	276465	6.68077e-05	23691	TRUE	0.0418583
		rs76715626	T	C	T	C	0.15301	-0.0065655	0.0595064	0.51815	FALSE	FALSE	FALSE	U0yPNK	0.019545	0.73693	23691	outcome	TRUE	reported	textfile	11835	11856	16	27386721	IL21R	3.28905e-09	8.48293	0.0258617	0.0688093	0.0590243	3.28905e-09	276465	finngen_R10_M13_RH.clump	TRUE	reported	2	1	TRUE	0.000126599	35.0044	0.0001266	276465	4.76338e-06	23691	TRUE	0.180349
		rs76824778	T	C	T	C	0.130532	0.024684	0.0906656	0.516631	FALSE	FALSE	FALSE	U0yPNK	0.019296	0.20082	23691	outcome	TRUE	reported	textfile	11835	11856	1	112696883	MOV10	1.31981e-09	8.87949	0.0215222	0.101989	0.0900788	1.31981e-09	276465	finngen_R10_M13_RH.clump	TRUE	reported	2	1	TRUE	0.000133034	36.7839	0.000133035	276465	6.90748e-05	23691	TRUE	0.633994
		rs78248443	C	T	C	T	-0.173002	0.59416	0.0753395	0.00122366	FALSE	FALSE	FALSE	U0yPNK	0.42698	0.16406	23691	outcome	TRUE	reported	textfile	11835	11856	1	64689489	CACHD1	8.09096e-12	11.092	0.025304	0.065119	0.0758692	8.09096e-12	276465	finngen_R10_M13_RH.clump	TRUE	reported	2	1	TRUE	0.000169048	46.7434	0.000169049	276465	8.17353e-05	23691	TRUE	0.55843
		rs7902904	G	A	G	A	0.0816081	-0.021719	0.530366	0.500696	FALSE	FALSE	FALSE	U0yPNK	0.019583	0.2674	23691	outcome	TRUE	reported	textfile	11835	11856	10	62048902	ARID5B	2.1716e-10	9.66322	0.0128543	0.548515	0.529426	2.1716e-10	276465	finngen_R10_M13_RH.clump	TRUE	reported	2	1	TRUE	0.000145769	40.3057	0.00014577	276465	5.19221e-05	23691	TRUE	0.472078
		rs8126001	C	T	C	T	0.0674359	0.043656	0.522205	0.948905	FALSE	FALSE	FALSE	U0yPNK	0.047374	0.35678	23691	outcome	TRUE	reported	textfile	11835	11856	20	64080106	OPRL1	1.52746e-07	6.81603	0.0128469	0.535954	0.521493	1.52746e-07	276465	finngen_R10_M13_RH.clump	TRUE	reported	2	1	TRUE	9.96557e-05	27.5539	9.96564e-05	276465	3.58464e-05	23691	TRUE	0.555033
		rs867610	T	C	T	C	0.0645522	0.010164	0.464423	0.0628345	FALSE	FALSE	FALSE	U0yPNK	0.039824	0.79855	23691	outcome	TRUE	reported	textfile	11835	11856	9	124323850	NEK6	4.57394e-07	6.33971	0.0127994	0.479407	0.463646	4.57394e-07	276465	finngen_R10_M13_RH.clump	TRUE	reported	2	1	TRUE	9.19947e-05	25.4355	9.19954e-05	276465	2.74974e-06	23691	TRUE	0.241252
		rs9708958	A	G	A	G	-0.0688941	0.076138	0.644922	0.997642	FALSE	FALSE	FALSE	U0yPNK	0.2178	0.72665	23691	outcome	TRUE	reported	textfile	11835	11856	16	28911422	RABEP2	2.22408e-07	6.65285	0.0133011	0.629881	0.645701	2.22408e-07	276465	finngen_R10_M13_RH.clump	TRUE	reported	2	1	TRUE	9.70301e-05	26.8278	9.70308e-05	276465	5.15868e-06	23691	TRUE	0.262897
	finngen_R10_SL.clump	rs1265947	C	T	C	T	0.792302	0.006851	0.0860544	0.412752	FALSE	FALSE	FALSE	U0yPNK	0.019874	0.7303	23691	outcome	TRUE	reported	textfile	11835	11856	6	31819390	HSPA1A	2.81838e-40	39.55	0.0596377	0.180032	0.0857224	2.81838e-40	307587	finngen_R10_SL.clump	TRUE	reported	2	1	TRUE	0.000573486	176.497	0.000573489	307587	5.01636e-06	23691	TRUE	0.00128166
		rs150724213	G	A	G	A	0.716058	0.067181	0.0282385	0.0117234	FALSE	FALSE	FALSE	U0yPNK	0.09523	0.48053	23691	outcome	TRUE	reported	textfile	11835	11856	7	74606017	GTF2IRD1	3.00954e-12	11.5215	0.102627	0.056879	0.0281373	3.00954e-12	307587	finngen_R10_SL.clump	TRUE	reported	2	1	TRUE	0.000158247	48.6822	0.000158248	307587	2.10082e-05	23691	TRUE	0.235636
		rs17153419	A	G	A	G	0.238889	0.12631	0.325511	0.998759	FALSE	FALSE	FALSE	U0yPNK	0.32215	0.69499	23691	outcome	TRUE	reported	textfile	11835	11856	8	11536724	BLK	7.42045e-08	7.12957	0.0443976	0.377939	0.325326	7.42045e-08	307587	finngen_R10_SL.clump	TRUE	reported	2	1	TRUE	9.41162e-05	28.9515	9.41168e-05	307587	6.48948e-06	23691	TRUE	0.288688
		rs17338998	C	T	C	T	0.402753	-0.50099	0.148381	0.00134103	FALSE	FALSE	FALSE	U0yPNK	0.3145	0.11117	23691	outcome	TRUE	reported	textfile	11835	11856	7	128978505	TNPO3	1.48525e-13	12.8282	0.0545109	0.206387	0.148176	1.48525e-13	307587	finngen_R10_SL.clump	TRUE	reported	2	1	TRUE	0.000177446	54.5894	0.000177447	307587	0.000107108	23691	TRUE	0.659384
		rs3219184	A	G	A	G	-0.297734	-0.025486	0.202247	0.631358	FALSE	FALSE	FALSE	U0yPNK	0.020123	0.20532	23691	outcome	TRUE	reported	textfile	11835	11856	6	31547363	ATP6V1G2,NFKBIL1	1.85973e-07	6.73055	0.0571155	0.153278	0.20242	1.85973e-07	307587	finngen_R10_SL.clump	TRUE	reported	2	1	TRUE	8.8337e-05	27.1735	8.83376e-05	307587	6.77083e-05	23691	TRUE	0.8622
		rs56824628	G	A	G	A	0.384804	-0.055308	0.0800606	0.937827	FALSE	FALSE	FALSE	U0yPNK	0.041113	0.17854	23691	outcome	TRUE	reported	textfile	11835	11856	16	46920478	GPT2	4.3013e-08	7.3664	0.0702452	0.11641	0.0799322	4.3013e-08	307587	finngen_R10_SL.clump	TRUE	reported	2	1	TRUE	9.75518e-05	30.0084	9.75525e-05	307587	7.63902e-05	23691	TRUE	0.866115
		rs79590198	G	A	G	A	0.332029	0.44159	0.109831	0.00100219	FALSE	FALSE	FALSE	U0yPNK	0.44077	0.31641	23691	outcome	TRUE	reported	textfile	11835	11856	5	143307371	NR3C1	1.78e-07	6.74958	0.0635953	0.142998	0.109714	1.78e-07	307587	finngen_R10_SL.clump	TRUE	reported	2	1	TRUE	8.86126e-05	27.2583	8.86132e-05	307587	4.23691e-05	23691	TRUE	0.666652
	finngen_R10_ULCE.clump	rs10265392	C	T	C	T	-0.155074	-0.13308	0.873718	0.00182132	FALSE	FALSE	FALSE	U0yPNK	0.24994	0.59442	23691	outcome	TRUE	reported	textfile	11835	11856	7	5148054	WIPI2	1.40527e-07	6.85224	0.0294562	0.85645	0.873938	1.40527e-07	397977	finngen_R10_ULCE.clump	TRUE	reported	2	1	TRUE	6.96364e-05	27.7155	6.96368e-05	397977	1.19675e-05	23691	TRUE	0.465074
		rs10807943	T	C	T	C	-0.319094	0.0074992	0.936981	0.806688	FALSE	FALSE	FALSE	U0yPNK	0.024643	0.76089	23691	outcome	TRUE	reported	textfile	11835	11856	7	5301033	SLC29A4	6.87068e-17	16.163	0.0382184	0.916568	0.937241	6.87068e-17	397977	finngen_R10_ULCE.clump	TRUE	reported	2	1	TRUE	0.000175129	69.7092	0.00017513	397977	3.90926e-06	23691	TRUE	0.0923319
		rs1156534	A	G	A	G	-0.139613	0.025164	0.262171	0.108402	FALSE	FALSE	FALSE	U0yPNK	0.031536	0.42491	23691	outcome	TRUE	reported	textfile	11835	11856	6	30097375	TRIM31	2.55959e-09	8.59183	0.0234345	0.235951	0.262505	2.55959e-09	397977	finngen_R10_ULCE.clump	TRUE	reported	2	1	TRUE	8.91751e-05	35.4926	8.91756e-05	397977	2.68774e-05	23691	TRUE	0.524225
		rs117443671	T	C	T	C	-0.223562	-0.05143	0.0646055	0.0161946	FALSE	FALSE	FALSE	U0yPNK	0.077008	0.50423	23691	outcome	TRUE	reported	textfile	11835	11856	7	151155385	GBX1	3.2204e-07	6.49209	0.0437494	0.0521946	0.0647635	3.2204e-07	397977	finngen_R10_ULCE.clump	TRUE	reported	2	1	TRUE	6.56093e-05	26.1126	6.56096e-05	397977	1.88281e-05	23691	TRUE	0.573873
		rs11810755	C	T	C	T	-0.232662	-0.0049645	0.0766055	0.112653	FALSE	FALSE	FALSE	U0yPNK	0.0309	0.87236	23691	outcome	TRUE	reported	textfile	11835	11856	1	22408837	ZBTB40	1.0256e-08	7.98902	0.0406295	0.0621063	0.0767901	1.0256e-08	397977	finngen_R10_ULCE.clump	TRUE	reported	2	1	TRUE	8.23899e-05	32.7918	8.23904e-05	397977	1.08965e-06	23691	TRUE	0.229687
		rs2836883	G	A	G	A	-0.123958	-0.0063009	0.247371	0.991962	FALSE	FALSE	FALSE	U0yPNK	0.12466	0.95969	23691	outcome	TRUE	reported	textfile	11835	11856	21	39094818	PSMG1	2.17105e-07	6.66333	0.0239114	0.224764	0.247659	2.17105e-07	397977	finngen_R10_ULCE.clump	TRUE	reported	2	1	TRUE	6.7523e-05	26.8743	6.75234e-05	397977	1.07846e-07	23691	TRUE	0.23816
		rs3024505	G	A	G	A	0.218329	0.015589	0.15699	0.0114818	FALSE	FALSE	FALSE	U0yPNK	0.091806	0.86516	23691	outcome	TRUE	reported	textfile	11835	11856	1	206766559	IL10	1.34617e-16	15.8709	0.0264019	0.186986	0.156608	1.34617e-16	397977	finngen_R10_ULCE.clump	TRUE	reported	2	1	TRUE	0.000171799	68.3833	0.0001718	397977	1.21716e-06	23691	TRUE	0.0726554
		rs4654903	A	G	A	G	-0.162565	-0.052045	0.491093	0.982892	FALSE	FALSE	FALSE	U0yPNK	0.076743	0.49766	23691	outcome	TRUE	reported	textfile	11835	11856	1	19874497	OTUD3	6.04644e-16	15.2185	0.0200986	0.451567	0.491597	6.04644e-16	397977	finngen_R10_ULCE.clump	TRUE	reported	2	1	TRUE	0.000164359	65.4215	0.00016436	397977	1.94145e-05	23691	TRUE	0.208317
		rs4676410	G	A	G	A	0.150784	-0.1521	0.270211	0.994014	FALSE	FALSE	FALSE	U0yPNK	0.18241	0.40438	23691	outcome	TRUE	reported	textfile	11835	11856	2	240624322	GPR35	1.17923e-11	10.9284	0.0222305	0.30097	0.269819	1.17923e-11	397977	finngen_R10_ULCE.clump	TRUE	reported	2	1	TRUE	0.000115586	46.0055	0.000115586	397977	2.93496e-05	23691	TRUE	0.425132
		rs6933404	T	C	T	C	0.129466	-0.17293	0.189013	0.982584	FALSE	FALSE	FALSE	U0yPNK	0.074565	0.020386	23691	outcome	TRUE	reported	textfile	11835	11856	6	137638098	OLIG3	2.21978e-07	6.65369	0.0249938	0.209831	0.188748	2.21978e-07	397977	finngen_R10_ULCE.clump	TRUE	reported	2	1	TRUE	6.74155e-05	26.8315	6.74158e-05	397977	0.000227	23691	FALSE	0.305248
		rs7601425	A	G	A	G	0.106347	0.006342	0.617574	0.481364	FALSE	FALSE	FALSE	U0yPNK	0.019297	0.74242	23691	outcome	TRUE	reported	textfile	11835	11856	2	134199476	MGAT5	3.82129e-07	6.41779	0.0209442	0.641532	0.617269	3.82129e-07	397977	finngen_R10_ULCE.clump	TRUE	reported	2	1	TRUE	6.47794e-05	25.7822	6.47797e-05	397977	4.55957e-06	23691	TRUE	0.376589
		rs909334	C	A	C	A	-0.164726	-0.1583	0.190972	0.985871	FALSE	FALSE	FALSE	U0yPNK	0.095376	0.096968	23691	outcome	TRUE	reported	textfile	11835	11856	20	63639577	STMN3	5.85626e-10	9.23238	0.0265934	0.166155	0.191288	5.85626e-10	397977	finngen_R10_ULCE.clump	TRUE	reported	2	1	TRUE	9.63999e-05	38.3685	9.64004e-05	397977	0.000116275	23691	FALSE	0.885293
		rs9909593	A	G	A	G	0.146264	0.021222	0.528082	0.866996	FALSE	FALSE	FALSE	U0yPNK	0.02877	0.46072	23691	outcome	TRUE	reported	textfile	11835	11856	17	39813896	IKZF3	4.68274e-13	12.3295	0.0202185	0.564661	0.527617	4.68274e-13	397977	finngen_R10_ULCE.clump	TRUE	reported	2	1	TRUE	0.000131481	52.3329	0.000131481	397977	2.29687e-05	23691	TRUE	0.318287
Hodgkin lymphoma	finngen_R10.clump	rs11571297	T	C	T	C	-0.155936	0.9641	0.371373	0.998925	FALSE	FALSE	FALSE	1tYfjE	1.327	0.46752	420531	outcome	TRUE	reported	textfile	302	420229	2	203880280	CTLA4	4.12667e-11	10.3844	0.0236286	0.335766	0.371832	4.12667e-11	339432	finngen_R10.clump	TRUE	reported	2	1	TRUE	0.000128295	43.5526	0.000128295	339432	1.25518e-06	420531	TRUE	9.70927e-06
		rs140149	C	T	C	T	0.156085	-0.9711	0.347272	8.63273e-05	FALSE	FALSE	FALSE	1tYfjE	4.819	0.840292	420531	outcome	TRUE	reported	textfile	302	420229	22	29789624	ASCC2	2.66134e-11	10.5749	0.0234215	0.38242	0.346819	2.66134e-11	339432	finngen_R10.clump	TRUE	reported	2	1	TRUE	0.000130823	44.411	0.000130824	339432	9.65646e-08	420531	TRUE	1.41729e-06
		rs17187735	T	C	T	C	0.585151	0.004711	0.0434744	0.228701	FALSE	FALSE	FALSE	1tYfjE	0.09822	0.961745	420531	outcome	TRUE	reported	textfile	302	420229	6	30077620	RNF39	2.02908e-37	36.6927	0.0457741	0.0753468	0.0430636	2.02908e-37	339432	finngen_R10.clump	TRUE	reported	2	1	TRUE	0.00048121	163.416	0.000481213	339432	5.47054e-09	420531	TRUE	2.62895e-21
		rs2013365	A	C	A	C	0.180051	0.1572	0.410567	0.941746	FALSE	FALSE	FALSE	1tYfjE	0.175	0.368808	420531	outcome	TRUE	reported	textfile	302	420229	6	33795911	MLN	5.99239e-16	15.2224	0.0222574	0.457542	0.409961	5.99239e-16	339432	finngen_R10.clump	TRUE	reported	2	1	TRUE	0.000192755	65.4395	0.000192756	339432	1.91881e-06	420531	TRUE	6.05827e-08
		rs2018705	T	G	T	G	-0.155011	0.08954	0.2305	0.995071	FALSE	FALSE	FALSE	1tYfjE	0.619	0.884993	420531	outcome	TRUE	reported	textfile	302	420229	10	88287593	RNLS	1.9313e-08	7.71415	0.0275916	0.204277	0.230838	1.9313e-08	339432	finngen_R10.clump	TRUE	reported	2	1	TRUE	9.29776e-05	31.5623	9.29781e-05	339432	4.97573e-08	420531	TRUE	4.45707e-05
		rs2416807	A	G	A	G	-0.116926	-0.05764	0.561925	0.686191	FALSE	FALSE	FALSE	1tYfjE	0.08975	0.520715	420531	outcome	TRUE	reported	textfile	302	420229	9	120941860	C5	2.43596e-07	6.61333	0.0226489	0.533653	0.562289	2.43596e-07	339432	finngen_R10.clump	TRUE	reported	2	1	TRUE	7.85129e-05	26.6517	7.85134e-05	339432	9.80805e-07	420531	TRUE	0.000647131
		rs2476601	A	G	A	G	-0.529673	0.1919	0.852489	0.746926	FALSE	FALSE	FALSE	1tYfjE	0.09402	0.0413048	420531	outcome	TRUE	reported	textfile	302	420229	1	113834946	PTPN22	5.72532e-80	79.2422	0.0279713	0.774999	0.853488	5.72532e-80	339432	finngen_R10.clump	TRUE	reported	2	1	TRUE	0.00105531	358.581	0.00105531	339432	9.90625e-06	420531	TRUE	4.59156e-37
		rs2596468	A	G	A	G	0.501394	-0.09893	0.135691	0.853291	FALSE	FALSE	FALSE	1tYfjE	0.1155	0.391832	420531	outcome	TRUE	reported	textfile	302	420229	6	31424531	MICA	9.8787e-70	69.0053	0.0284049	0.207554	0.134764	9.8787e-70	339432	finngen_R10.clump	TRUE	reported	2	1	TRUE	0.000917108	311.58	0.000917113	339432	1.7446e-06	420531	TRUE	3.67255e-36
		rs61759532	C	T	C	T	0.149394	0.02732	0.189203	0.274704	FALSE	FALSE	FALSE	1tYfjE	0.09146	0.765068	420531	outcome	TRUE	reported	textfile	302	420229	17	7337072	ACAP1	1.09066e-07	6.96231	0.0281296	0.211855	0.188911	1.09066e-07	339432	finngen_R10.clump	TRUE	reported	2	1	TRUE	8.30903e-05	28.2057	8.30908e-05	339432	2.12179e-07	420531	TRUE	0.000176135
		rs74281415	G	A	G	A	0.168238	0.09911	0.151079	0.737714	FALSE	FALSE	FALSE	1tYfjE	0.09256	0.28425	420531	outcome	TRUE	reported	textfile	302	420229	3	32302002	CMTM8	3.63488e-08	7.43951	0.0305458	0.171962	0.15081	3.63488e-08	339432	finngen_R10.clump	TRUE	reported	2	1	TRUE	8.93621e-05	30.3349	8.93627e-05	339432	2.72641e-06	420531	TRUE	0.000721127
		rs77309262	C	T	C	T	-0.789101	-1.113	0.043428	5.72788e-05	FALSE	FALSE	FALSE	1tYfjE	5.864	0.849435	420531	outcome	TRUE	reported	textfile	302	420229	6	29949244	HLA-A	2.69277e-32	31.5698	0.0666966	0.0205928	0.0437224	2.69277e-32	339432	finngen_R10.clump	TRUE	reported	2	1	TRUE	0.000412217	139.977	0.000412219	339432	8.56656e-08	420531	TRUE	4.18921e-18
		rs9273060	A	G	A	G	0.190039	-0.223	0.275983	0.99393	FALSE	FALSE	FALSE	1tYfjE	0.536	0.67733	420531	outcome	TRUE	reported	textfile	302	420229	6	32644337	HLA-DQA1	3.74973e-15	14.426	0.0241686	0.313247	0.275503	3.74973e-15	339432	finngen_R10.clump	TRUE	reported	2	1	TRUE	0.000182117	61.8272	0.000182118	339432	4.11608e-07	420531	TRUE	2.53375e-08
		rs9934969	G	A	G	A	-0.158495	-1.509	0.304131	2.70845e-05	FALSE	FALSE	FALSE	1tYfjE	18.18	0.933835	420531	outcome	TRUE	reported	textfile	302	420229	16	11072145	CLEC16A	2.68974e-10	9.57029	0.0250955	0.271087	0.304557	2.68974e-10	339432	finngen_R10.clump	TRUE	reported	2	1	TRUE	0.000117499	39.8875	0.0001175	339432	1.63831e-08	420531	TRUE	3.44163e-06
	finngen_R10_CHRO.clump	rs10807943	T	C	T	C	-0.387971	0.7538	0.937093	0.986746	FALSE	FALSE	FALSE	1tYfjE	0.3961	0.0570164	420531	outcome	TRUE	reported	textfile	302	420229	7	5301033	SLC29A4	3.94548e-12	11.4039	0.0559107	0.910547	0.937241	3.94548e-12	395165	finngen_R10_CHRO.clump	TRUE	reported	2	1	TRUE	0.000121836	48.1511	0.000121837	395165	8.61198e-06	420531	TRUE	0.00025446
		rs111329837	C	T	C	T	-0.295911	0.08273	0.0853235	0.311813	FALSE	FALSE	FALSE	1tYfjE	0.08806	0.347536	420531	outcome	TRUE	reported	textfile	302	420229	6	99597494	PRDM13	4.39268e-07	6.35727	0.0585835	0.065361	0.0854348	4.39268e-07	395165	finngen_R10_CHRO.clump	TRUE	reported	2	1	TRUE	6.45602e-05	25.5135	6.45606e-05	395165	2.0988e-06	420531	TRUE	0.00295062
		rs12564022	C	T	C	T	0.237784	-2.602	0.244202	0.999523	FALSE	FALSE	FALSE	1tYfjE	1.946	0.181134	420531	outcome	TRUE	reported	textfile	302	420229	1	67205072	C1orf141,IL23R	1.82642e-12	11.7384	0.033742	0.290088	0.243946	1.82642e-12	395165	finngen_R10_CHRO.clump	TRUE	reported	2	1	TRUE	0.000125658	49.6617	0.000125659	395165	4.25139e-06	420531	TRUE	3.64046e-05
		rs4676410	G	A	G	A	0.175606	-0.4138	0.270025	0.00502664	FALSE	FALSE	FALSE	1tYfjE	0.5936	0.485736	420531	outcome	TRUE	reported	textfile	302	420229	2	240624322	GPR35	1.23276e-07	6.90912	0.0332048	0.307074	0.269819	1.23276e-07	395165	finngen_R10_CHRO.clump	TRUE	reported	2	1	TRUE	7.0773e-05	27.9689	7.07734e-05	395165	1.15557e-06	420531	TRUE	0.000926194
		rs6866614	A	G	A	G	-0.165017	-0.1651	0.68231	0.22058	FALSE	FALSE	FALSE	1tYfjE	0.09857	0.0939723	420531	outcome	TRUE	reported	textfile	302	420229	5	132451445	C5orf56	2.24047e-07	6.64966	0.0318677	0.645444	0.682516	2.24047e-07	395165	finngen_R10_CHRO.clump	TRUE	reported	2	1	TRUE	6.78497e-05	26.8135	6.78501e-05	395165	6.67123e-06	420531	TRUE	0.0107052
	finngen_R10_G.clump	rs10421112	C	T	C	T	0.172809	-1.038	0.360049	0.000456718	FALSE	FALSE	FALSE	1tYfjE	2.084	0.618301	420531	outcome	TRUE	reported	textfile	302	420229	19	16414580	EPS15L1	6.07533e-09	8.21643	0.0297195	0.395784	0.359838	6.07533e-09	410970	finngen_R10_G.clump	TRUE	reported	2	1	TRUE	8.22629e-05	33.8102	8.22633e-05	410970	5.89934e-07	420531	TRUE	0.000153749
		rs115037059	T	C	T	C	-0.678715	-0.2754	0.0218868	0.959372	FALSE	FALSE	FALSE	1tYfjE	0.2068	0.182852	420531	outcome	TRUE	reported	textfile	302	420229	3	160288685	IFT80,RP11-432B6.3	3.60097e-08	7.44358	0.123193	0.0113105	0.0219491	3.60097e-08	410970	finngen_R10_G.clump	TRUE	reported	2	1	TRUE	7.38517e-05	30.3529	7.38521e-05	410970	4.21725e-06	420531	TRUE	0.00286605
		rs2647929	T	C	T	C	0.152966	1.097	0.53685	0.999952	FALSE	FALSE	FALSE	1tYfjE	6.181	0.859132	420531	outcome	TRUE	reported	textfile	302	420229	3	159975782	IL12A	1.52195e-07	6.8176	0.0291371	0.575688	0.536621	1.52195e-07	410970	finngen_R10_G.clump	TRUE	reported	2	1	TRUE	6.70591e-05	27.561	6.70595e-05	410970	7.49031e-08	420531	TRUE	0.000307758
		rs28529403	T	C	T	C	-0.161544	1.235	0.436115	0.999973	FALSE	FALSE	FALSE	1tYfjE	8.771	0.888014	420531	outcome	TRUE	reported	textfile	302	420229	16	30123335	MAPK3	3.71074e-08	7.43054	0.0293499	0.400244	0.436327	3.71074e-08	410970	finngen_R10_G.clump	TRUE	reported	2	1	TRUE	7.371e-05	30.2947	7.37103e-05	410970	4.71454e-08	420531	TRUE	0.000136052
		rs34147202	C	T	C	T	-0.212046	-0.0267	0.257411	0.242496	FALSE	FALSE	FALSE	1tYfjE	0.0954	0.779651	420531	outcome	TRUE	reported	textfile	302	420229	19	18179605	IFI30	5.07937e-10	9.29419	0.0341094	0.218445	0.257641	5.07937e-10	410970	finngen_R10_G.clump	TRUE	reported	2	1	TRUE	9.40288e-05	38.6465	9.40293e-05	410970	1.86264e-07	420531	TRUE	2.39794e-05
		rs6564639	G	A	G	A	0.158465	-0.01837	0.572507	0.703597	FALSE	FALSE	FALSE	1tYfjE	0.09005	0.838378	420531	outcome	TRUE	reported	textfile	302	420229	16	79078553	WWOX	7.46569e-08	7.12693	0.0294567	0.612785	0.572269	7.46569e-08	410970	finngen_R10_G.clump	TRUE	reported	2	1	TRUE	7.04138e-05	28.9399	7.04141e-05	410970	9.89589e-08	420531	TRUE	0.000231151
		rs75518104	C	T	C	T	0.69768	0.3634	0.0338478	0.994724	FALSE	FALSE	FALSE	1tYfjE	0.6099	0.551315	420531	outcome	TRUE	reported	textfile	302	420229	6	31439975	MICA	4.61424e-28	27.3359	0.0635237	0.0662223	0.0336569	4.61424e-28	410970	finngen_R10_G.clump	TRUE	reported	2	1	TRUE	0.000293429	120.625	0.000293431	410970	8.44221e-07	420531	TRUE	1.45306e-13
		rs8045630	T	C	T	C	-0.175844	-0.057	0.579456	0.00825073	FALSE	FALSE	FALSE	1tYfjE	0.4755	0.904586	420531	outcome	TRUE	reported	textfile	302	420229	16	11137483	CLEC16A	1.52297e-09	8.81731	0.0291041	0.535394	0.579716	1.52297e-09	410970	finngen_R10_G.clump	TRUE	reported	2	1	TRUE	8.88174e-05	36.5044	8.88178e-05	410970	3.41706e-08	420531	TRUE	2.52654e-05
	finngen_R10_G6_MYASTH.clump	rs10060442	A	G	A	G	-0.727428	0.5906	0.0803211	0.00490165	FALSE	FALSE	FALSE	1tYfjE	0.6409	0.35678	420531	outcome	TRUE	reported	textfile	302	420229	5	125891879	GRAMD3	3.4325e-07	6.46439	0.142689	0.0369104	0.0803701	3.4325e-07	408891	finngen_R10_G6_MYASTH.clump	TRUE	reported	2	1	TRUE	6.35571e-05	25.9894	6.35574e-05	408891	2.01934e-06	420531	TRUE	0.00285465
		rs11001642	A	G	A	G	0.580359	-1.119	0.0653943	9.99282e-05	FALSE	FALSE	FALSE	1tYfjE	4.463	0.80201	420531	outcome	TRUE	reported	textfile	302	420229	10	76157449	C10orf11	1.87081e-07	6.72797	0.111356	0.111692	0.065342	1.87081e-07	408891	finngen_R10_G6_MYASTH.clump	TRUE	reported	2	1	TRUE	6.64247e-05	27.1621	6.64251e-05	408891	1.49489e-07	420531	TRUE	0.000407867
		rs116600992	A	G	A	G	0.488612	-1.036	0.0804097	5.31818e-05	FALSE	FALSE	FALSE	1tYfjE	5.627	0.853926	420531	outcome	TRUE	reported	textfile	302	420229	3	70248215	RP11-231I13.2	3.80733e-06	5.41938	0.105723	0.123389	0.0803612	3.80733e-06	408891	finngen_R10_G6_MYASTH.clump	TRUE	reported	2	1	TRUE	5.22347e-05	21.3593	5.2235e-05	408891	8.06064e-08	420531	TRUE	0.00156942
		rs145157152	C	T	C	T	1.59147	3.326	0.00327474	0.00109433	FALSE	FALSE	FALSE	1tYfjE	1.457	0.0224388	420531	outcome	TRUE	reported	textfile	302	420229	2	178857997	CCDC141	8.60082e-07	6.06546	0.32339	0.0162179	0.00326013	8.60082e-07	408891	finngen_R10_G6_MYASTH.clump	TRUE	reported	2	1	TRUE	5.92257e-05	24.2182	5.9226e-05	408891	1.23915e-05	420531	TRUE	0.0572598
	finngen_R10_M13_RH.clump	rs11171710	G	A	G	A	0.066988	1.662	0.447613	0.00065315	FALSE	FALSE	FALSE	1tYfjE	1.739	0.339156	420531	outcome	TRUE	reported	textfile	302	420229	12	55974294	RAB5B	1.93157e-07	6.71409	0.012868	0.461715	0.446882	1.93157e-07	276465	finngen_R10_M13_RH.clump	TRUE	reported	2	1	TRUE	9.80142e-05	27.1	9.8015e-05	276465	2.17203e-06	420531	TRUE	0.000578221
		rs117292830	G	A	G	A	0.708858	-1.114	0.0372802	9.85991e-05	FALSE	FALSE	FALSE	1tYfjE	4.417	0.800866	420531	outcome	TRUE	reported	textfile	302	420229	6	31250491	HLA-C	7.97995e-147	146.098	0.0274707	0.0703915	0.0355644	7.97995e-147	276465	finngen_R10_M13_RH.clump	TRUE	reported	2	1	TRUE	0.00240267	665.849	0.00240269	276465	1.51258e-07	420531	TRUE	6.4894e-88
		rs12498981	A	G	A	G	0.0875826	-0.07072	0.165784	0.614688	FALSE	FALSE	FALSE	1tYfjE	0.08382	0.398841	420531	outcome	TRUE	reported	textfile	302	420229	4	105472390	PPA2	2.18394e-07	6.66076	0.0168982	0.177892	0.165156	2.18394e-07	276465	finngen_R10_M13_RH.clump	TRUE	reported	2	1	TRUE	9.71566e-05	26.8628	9.71573e-05	276465	1.69275e-06	420531	TRUE	0.000475052
		rs13180950	T	C	T	C	0.0889416	-1.165	0.155959	0.000801124	FALSE	FALSE	FALSE	1tYfjE	1.551	0.452481	420531	outcome	TRUE	reported	textfile	302	420229	5	151072992	TNIP1	2.75727e-07	6.55952	0.0173061	0.167911	0.15534	2.75727e-07	276465	finngen_R10_M13_RH.clump	TRUE	reported	2	1	TRUE	9.55278e-05	26.4124	9.55285e-05	276465	1.34163e-06	420531	TRUE	0.000433403
		rs142770866	G	A	G	A	-0.122142	-0.01781	0.0805996	0.00211898	FALSE	FALSE	FALSE	1tYfjE	0.9252	0.984641	420531	outcome	TRUE	reported	textfile	302	420229	19	10414696	CDC37	4.21561e-07	6.37514	0.0241437	0.0726915	0.0810094	4.21561e-07	276465	finngen_R10_M13_RH.clump	TRUE	reported	2	1	TRUE	9.2564e-05	25.5929	9.25647e-05	276465	8.81172e-10	420531	TRUE	8.95159e-05
		rs2476601	A	G	A	G	-0.355788	0.1919	0.851561	0.746926	FALSE	FALSE	FALSE	1tYfjE	0.09402	0.0413048	420531	outcome	TRUE	reported	textfile	302	420229	1	113834946	PTPN22	1.89234e-102	101.723	0.0165552	0.803394	0.854057	1.89234e-102	276465	finngen_R10_M13_RH.clump	TRUE	reported	2	1	TRUE	0.00166782	461.86	0.00166783	276465	9.90625e-06	420531	TRUE	1.55952e-53
		rs3087243	G	A	G	A	-0.106542	-1.488	0.329393	6.03666e-05	FALSE	FALSE	FALSE	1tYfjE	6.377	0.815474	420531	outcome	TRUE	reported	textfile	302	420229	2	203874196	CTLA4	8.20352e-15	14.086	0.0137219	0.306696	0.330569	8.20352e-15	276465	finngen_R10_M13_RH.clump	TRUE	reported	2	1	TRUE	0.000218011	60.2851	0.000218013	276465	1.29472e-07	420531	TRUE	4.00872e-09
		rs548877	A	G	A	G	0.102047	-0.00394	0.176029	0.6099	FALSE	FALSE	FALSE	1tYfjE	0.08363	0.962432	420531	outcome	TRUE	reported	textfile	302	420229	11	118429525	ATP5L	5.45896e-10	9.26289	0.0164451	0.191014	0.175253	5.45896e-10	276465	finngen_R10_M13_RH.clump	TRUE	reported	2	1	TRUE	0.00013926	38.5056	0.000139261	276465	5.27804e-09	420531	TRUE	1.666e-06
		rs6065926	A	G	A	G	0.0787581	-1.282	0.728297	0.000161684	FALSE	FALSE	FALSE	1tYfjE	3.65	0.725605	420531	outcome	TRUE	reported	textfile	302	420229	20	46107215	CD40	5.42276e-08	7.26578	0.014486	0.741461	0.727615	5.42276e-08	276465	finngen_R10_M13_RH.clump	TRUE	reported	2	1	TRUE	0.000106907	29.559	0.000106908	276465	2.93356e-07	420531	TRUE	6.28609e-05
		rs62054623	A	G	A	G	-0.108476	-1.086	0.108686	0.00107623	FALSE	FALSE	FALSE	1tYfjE	1.297	0.40281	420531	outcome	TRUE	reported	textfile	302	420229	16	90034682	GAS8	4.25755e-07	6.37084	0.0214504	0.0999892	0.109137	4.25755e-07	276465	finngen_R10_M13_RH.clump	TRUE	reported	2	1	TRUE	9.24946e-05	25.5737	9.24952e-05	276465	1.66718e-06	420531	TRUE	0.000672165
		rs62184398	T	C	T	C	0.245176	1.227	0.0166346	0.999516	FALSE	FALSE	FALSE	1tYfjE	2.085	0.556288	420531	outcome	TRUE	reported	textfile	302	420229	2	234454210	ARL4C	2.52499e-07	6.59774	0.047553	0.0198991	0.0164654	2.52499e-07	276465	finngen_R10_M13_RH.clump	TRUE	reported	2	1	TRUE	9.61431e-05	26.5826	9.61438e-05	276465	8.23532e-07	420531	TRUE	0.000278922
		rs6456160	T	C	T	C	-0.081607	1.363	0.556798	0.999534	FALSE	FALSE	FALSE	1tYfjE	2.232	0.541253	420531	outcome	TRUE	reported	textfile	302	420229	6	167117605	CCR6	1.69918e-10	9.76976	0.0127784	0.535989	0.557877	1.69918e-10	276465	finngen_R10_M13_RH.clump	TRUE	reported	2	1	TRUE	0.000147502	40.7848	0.000147503	276465	8.86762e-07	420531	TRUE	4.74216e-06
		rs66654254	G	A	G	A	-0.0678994	-0.6022	0.434714	0.012035	FALSE	FALSE	FALSE	1tYfjE	0.3773	0.11051	420531	outcome	TRUE	reported	textfile	302	420229	4	40258109	RHOH	1.91064e-07	6.71882	0.013038	0.418891	0.435534	1.91064e-07	276465	finngen_R10_M13_RH.clump	TRUE	reported	2	1	TRUE	9.80905e-05	27.1211	9.80913e-05	276465	6.05772e-06	420531	TRUE	0.00236651
		rs75431337	C	T	C	T	0.262356	-0.00676	0.0728926	0.98529	FALSE	FALSE	FALSE	1tYfjE	0.3376	0.984027	420531	outcome	TRUE	reported	textfile	302	420229	6	28410767	ZSCAN12	8.07793e-31	30.0927	0.02273	0.0923132	0.0718862	8.07793e-31	276465	finngen_R10_M13_RH.clump	TRUE	reported	2	1	TRUE	0.000481652	133.223	0.000481656	276465	9.53438e-10	420531	TRUE	3.48535e-19
		rs7731626	G	A	G	A	-0.117043	1.016	0.278721	0.999818	FALSE	FALSE	FALSE	1tYfjE	3.02	0.736546	420531	outcome	TRUE	reported	textfile	302	420229	5	56148856	ANKRD55	5.07809e-16	15.2943	0.0144327	0.256804	0.279857	5.07809e-16	276465	finngen_R10_M13_RH.clump	TRUE	reported	2	1	TRUE	0.000237822	65.7647	0.000237824	276465	2.6914e-07	420531	TRUE	1.15039e-09
		rs78248443	C	T	C	T	-0.173002	-2.717	0.0753395	3.66936e-05	FALSE	FALSE	FALSE	1tYfjE	11.22	0.808612	420531	outcome	TRUE	reported	textfile	302	420229	1	64689489	CACHD1	8.09096e-12	11.092	0.025304	0.065119	0.0758692	8.09096e-12	276465	finngen_R10_M13_RH.clump	TRUE	reported	2	1	TRUE	0.000169048	46.7434	0.000169049	276465	1.39443e-07	420531	TRUE	2.49654e-07
		rs7902904	G	A	G	A	0.0816081	-0.8674	0.530366	0.00148625	FALSE	FALSE	FALSE	1tYfjE	1.162	0.455198	420531	outcome	TRUE	reported	textfile	302	420229	10	62048902	ARID5B	2.1716e-10	9.66322	0.0128543	0.548515	0.529426	2.1716e-10	276465	finngen_R10_M13_RH.clump	TRUE	reported	2	1	TRUE	0.000145769	40.3057	0.00014577	276465	1.32504e-06	420531	TRUE	8.15292e-06
		rs867610	T	C	T	C	0.0645522	-1.078	0.464423	0.00104125	FALSE	FALSE	FALSE	1tYfjE	1.273	0.397009	420531	outcome	TRUE	reported	textfile	302	420229	9	124323850	NEK6	4.57394e-07	6.33971	0.0127994	0.479407	0.463646	4.57394e-07	276465	finngen_R10_M13_RH.clump	TRUE	reported	2	1	TRUE	9.19947e-05	25.4355	9.19954e-05	276465	1.70523e-06	420531	TRUE	0.000714186
		rs9368699	T	C	T	C	0.402705	-1.913	0.0321498	2.85495e-05	FALSE	FALSE	FALSE	1tYfjE	10.65	0.857452	420531	outcome	TRUE	reported	textfile	302	420229	6	31834764	C6orf48	1.28086e-35	34.8925	0.0323276	0.0459217	0.0314361	1.28086e-35	276465	finngen_R10_M13_RH.clump	TRUE	reported	2	1	TRUE	0.000560975	155.176	0.000560979	276465	7.67246e-08	420531	TRUE	1.15512e-21
		rs9708958	A	G	A	G	-0.0688941	-0.04466	0.644922	0.537492	FALSE	FALSE	FALSE	1tYfjE	0.08185	0.585329	420531	outcome	TRUE	reported	textfile	302	420229	16	28911422	RABEP2	2.22408e-07	6.65285	0.0133011	0.629881	0.645701	2.22408e-07	276465	finngen_R10_M13_RH.clump	TRUE	reported	2	1	TRUE	9.70301e-05	26.8278	9.70308e-05	276465	7.07952e-07	420531	TRUE	0.000233643
	finngen_R10_SL.clump	rs17153419	A	G	A	G	0.238889	0.05331	0.325511	0.0550119	FALSE	FALSE	FALSE	1tYfjE	0.1836	0.771436	420531	outcome	TRUE	reported	textfile	302	420229	8	11536724	BLK	7.42045e-08	7.12957	0.0443976	0.377939	0.325326	7.42045e-08	307587	finngen_R10_SL.clump	TRUE	reported	2	1	TRUE	9.41162e-05	28.9515	9.41168e-05	307587	2.00482e-07	420531	TRUE	9.60427e-05
		rs3219184	A	G	A	G	-0.297734	-1.506	0.202247	0.998599	FALSE	FALSE	FALSE	1tYfjE	1.149	0.189933	420531	outcome	TRUE	reported	textfile	302	420229	6	31547363	ATP6V1G2,NFKBIL1	1.85973e-07	6.73055	0.0571155	0.153278	0.20242	1.85973e-07	307587	finngen_R10_SL.clump	TRUE	reported	2	1	TRUE	8.8337e-05	27.1735	8.83376e-05	307587	4.08519e-06	420531	TRUE	0.00187304
		rs79590198	G	A	G	A	0.332029	-0.7509	0.109831	0.00478851	FALSE	FALSE	FALSE	1tYfjE	0.5977	0.208978	420531	outcome	TRUE	reported	textfile	302	420229	5	143307371	NR3C1	1.78e-07	6.74958	0.0635953	0.142998	0.109714	1.78e-07	307587	finngen_R10_SL.clump	TRUE	reported	2	1	TRUE	8.86126e-05	27.2583	8.86132e-05	307587	3.75319e-06	420531	TRUE	0.0016261
	finngen_R10_ULCE.clump	rs10060969	T	C	T	C	0.115827	1.206	0.289453	0.999977	FALSE	FALSE	FALSE	1tYfjE	9.331	0.897119	420531	outcome	TRUE	reported	textfile	302	420229	5	159393053	IL12B	1.24859e-07	6.90358	0.021911	0.31269	0.289157	1.24859e-07	397977	finngen_R10_ULCE.clump	TRUE	reported	2	1	TRUE	7.02113e-05	27.9443	7.02116e-05	397977	3.9723e-08	420531	TRUE	0.000216519
		rs10265392	C	T	C	T	-0.155074	-1.261	0.873718	0.00011082	FALSE	FALSE	FALSE	1tYfjE	4.308	0.769662	420531	outcome	TRUE	reported	textfile	302	420229	7	5148054	WIPI2	1.40527e-07	6.85224	0.0294562	0.85645	0.873938	1.40527e-07	397977	finngen_R10_ULCE.clump	TRUE	reported	2	1	TRUE	6.96364e-05	27.7155	6.96368e-05	397977	2.03743e-07	420531	TRUE	0.000357809
		rs10807943	T	C	T	C	-0.319094	0.7538	0.936981	0.986746	FALSE	FALSE	FALSE	1tYfjE	0.3961	0.0570164	420531	outcome	TRUE	reported	textfile	302	420229	7	5301033	SLC29A4	6.87068e-17	16.163	0.0382184	0.916568	0.937241	6.87068e-17	397977	finngen_R10_ULCE.clump	TRUE	reported	2	1	TRUE	0.000175129	69.7092	0.00017513	397977	8.61198e-06	420531	TRUE	3.20215e-06
		rs11531541	G	A	G	A	0.192786	0.444	0.0973029	0.00921481	FALSE	FALSE	FALSE	1tYfjE	0.4351	0.307539	420531	outcome	TRUE	reported	textfile	302	420229	7	109084277	DNAJB9	3.1095e-09	8.50731	0.0325338	0.115879	0.0970664	3.1095e-09	397977	finngen_R10_ULCE.clump	TRUE	reported	2	1	TRUE	8.82237e-05	35.1139	8.82241e-05	397977	2.47623e-06	420531	TRUE	0.000406506
		rs117443671	T	C	T	C	-0.223562	1.124	0.0646055	0.999854	FALSE	FALSE	FALSE	1tYfjE	3.605	0.755266	420531	outcome	TRUE	reported	textfile	302	420229	7	151155385	GBX1	3.2204e-07	6.49209	0.0437494	0.0521946	0.0647635	3.2204e-07	397977	finngen_R10_ULCE.clump	TRUE	reported	2	1	TRUE	6.56093e-05	26.1126	6.56096e-05	397977	2.31167e-07	420531	TRUE	0.000570324
		rs11810755	C	T	C	T	-0.232662	-1.66	0.0766055	6.04266e-05	FALSE	FALSE	FALSE	1tYfjE	6.721	0.804896	420531	outcome	TRUE	reported	textfile	302	420229	1	22408837	ZBTB40	1.0256e-08	7.98902	0.0406295	0.0621063	0.0767901	1.0256e-08	397977	finngen_R10_ULCE.clump	TRUE	reported	2	1	TRUE	8.23899e-05	32.7918	8.23904e-05	397977	1.45062e-07	420531	TRUE	8.41292e-05
		rs12263718	A	G	A	G	-0.104333	-1.078	0.4338	0.000227736	FALSE	FALSE	FALSE	1tYfjE	2.808	0.700971	420531	outcome	TRUE	reported	textfile	302	420229	10	62672972	ZNF365	3.38595e-07	6.47032	0.020455	0.409109	0.434114	3.38595e-07	397977	finngen_R10_ULCE.clump	TRUE	reported	2	1	TRUE	6.53669e-05	26.0161	6.53673e-05	397977	3.50467e-07	420531	TRUE	0.000703293
		rs1456524	T	C	T	C	-0.106717	1.217	0.583018	0.999916	FALSE	FALSE	FALSE	1tYfjE	4.859	0.802214	420531	outcome	TRUE	reported	textfile	302	420229	2	198901327	PLCL1	1.43751e-07	6.84239	0.020287	0.55754	0.583342	1.43751e-07	397977	finngen_R10_ULCE.clump	TRUE	reported	2	1	TRUE	6.95254e-05	27.6713	6.95257e-05	397977	1.49173e-07	420531	TRUE	0.000323343
		rs2296569	A	G	A	G	-0.138455	1.825	0.202717	0.99988	FALSE	FALSE	FALSE	1tYfjE	5.568	0.74319	420531	outcome	TRUE	reported	textfile	302	420229	10	103076754	CNNM2	6.63086e-08	7.17843	0.0256355	0.182306	0.202977	6.63086e-08	397977	finngen_R10_ULCE.clump	TRUE	reported	2	1	TRUE	7.32899e-05	29.1697	7.32902e-05	397977	2.55465e-07	420531	TRUE	0.000269817
		rs34762726	G	A	G	A	0.127998	-1.052	0.412079	0.000185067	FALSE	FALSE	FALSE	1tYfjE	3.049	0.73013	420531	outcome	TRUE	reported	textfile	302	420229	3	49651777	BSN	3.40808e-10	9.46749	0.0203851	0.441835	0.4117	3.40808e-10	397977	finngen_R10_ULCE.clump	TRUE	reported	2	1	TRUE	9.90557e-05	39.4256	9.90562e-05	397977	2.83087e-07	420531	TRUE	2.04419e-05
		rs376365394	C	T	C	T	0.314248	1.011	0.0403005	0.999662	FALSE	FALSE	FALSE	1tYfjE	2.227	0.64998	420531	outcome	TRUE	reported	textfile	302	420229	1	120097192	NOTCH2	2.84643e-11	10.5457	0.0472248	0.0536635	0.0401304	2.84643e-11	397977	finngen_R10_ULCE.clump	TRUE	reported	2	1	TRUE	0.00011125	44.2795	0.00011125	397977	4.90079e-07	420531	TRUE	8.46631e-06
		rs4587163	C	T	C	T	-0.194091	-0.02342	0.283813	0.454296	FALSE	FALSE	FALSE	1tYfjE	0.08191	0.774997	420531	outcome	TRUE	reported	textfile	302	420229	6	32625390	HLA-DQA1	2.44963e-17	16.6109	0.0229146	0.246498	0.284289	2.44963e-17	397977	finngen_R10_ULCE.clump	TRUE	reported	2	1	TRUE	0.00018024	71.7437	0.00018024	397977	1.94403e-07	420531	TRUE	4.31289e-09
		rs4654903	A	G	A	G	-0.162565	0.0233	0.491093	0.071251	FALSE	FALSE	FALSE	1tYfjE	0.1593	0.88369	420531	outcome	TRUE	reported	textfile	302	420229	1	19874497	OTUD3	6.04644e-16	15.2185	0.0200986	0.451567	0.491597	6.04644e-16	397977	finngen_R10_ULCE.clump	TRUE	reported	2	1	TRUE	0.000164359	65.4215	0.00016436	397977	5.08726e-08	420531	TRUE	1.23046e-08
		rs4676410	G	A	G	A	0.150784	-0.4138	0.270211	0.00502664	FALSE	FALSE	FALSE	1tYfjE	0.5936	0.485736	420531	outcome	TRUE	reported	textfile	302	420229	2	240624322	GPR35	1.17923e-11	10.9284	0.0222305	0.30097	0.269819	1.17923e-11	397977	finngen_R10_ULCE.clump	TRUE	reported	2	1	TRUE	0.000115586	46.0055	0.000115586	397977	1.15557e-06	420531	TRUE	1.21113e-05
		rs59655222	T	C	T	C	-0.141846	-1.23	0.213033	1.85667e-05	FALSE	FALSE	FALSE	1tYfjE	10.01	0.902153	420531	outcome	TRUE	reported	textfile	302	420229	1	200906769	C1orf106	2.00493e-08	7.6979	0.0252774	0.189787	0.213329	2.00493e-08	397977	finngen_R10_ULCE.clump	TRUE	reported	2	1	TRUE	7.91183e-05	31.4896	7.91187e-05	397977	3.59043e-08	420531	TRUE	8.26648e-05
		rs7601425	A	G	A	G	0.106347	-0.02668	0.617574	0.199797	FALSE	FALSE	FALSE	1tYfjE	0.102	0.793597	420531	outcome	TRUE	reported	textfile	302	420229	2	134199476	MGAT5	3.82129e-07	6.41779	0.0209442	0.641532	0.617269	3.82129e-07	397977	finngen_R10_ULCE.clump	TRUE	reported	2	1	TRUE	6.47794e-05	25.7822	6.47797e-05	397977	1.62695e-07	420531	TRUE	0.000545968
		rs861119	A	C	A	C	-0.118492	-0.6402	0.768503	0.999904	FALSE	FALSE	FALSE	1tYfjE	4.42	0.884851	420531	outcome	TRUE	reported	textfile	302	420229	1	170173258	METTL11B	4.56247e-07	6.3408	0.0234924	0.748949	0.768752	4.56247e-07	397977	finngen_R10_ULCE.clump	TRUE	reported	2	1	TRUE	6.39201e-05	25.4402	6.39204e-05	397977	4.98874e-08	420531	TRUE	0.000440914
		rs9607629	A	G	A	G	-0.164417	-0.08472	0.124955	0.953987	FALSE	FALSE	FALSE	1tYfjE	0.195	0.664049	420531	outcome	TRUE	reported	textfile	302	420229	22	39274849	PDGFB	2.56171e-07	6.59147	0.0319063	0.106852	0.125185	2.56171e-07	397977	finngen_R10_ULCE.clump	TRUE	reported	2	1	TRUE	6.67196e-05	26.5545	6.672e-05	397977	4.48855e-07	420531	TRUE	0.000697209
		rs9617090	C	T	C	T	-0.129295	-0.5057	0.372151	0.00324386	FALSE	FALSE	FALSE	1tYfjE	0.7381	0.493174	420531	outcome	TRUE	reported	textfile	302	420229	22	50000765	IL17REL	8.30654e-10	9.08058	0.0210614	0.343227	0.37252	8.30654e-10	397977	finngen_R10_ULCE.clump	TRUE	reported	2	1	TRUE	9.46869e-05	37.6866	9.46874e-05	397977	1.11624e-06	420531	TRUE	8.76423e-05
		rs9909593	A	G	A	G	0.146264	0.01928	0.528082	0.942921	FALSE	FALSE	FALSE	1tYfjE	0.1753	0.912452	420531	outcome	TRUE	reported	textfile	302	420229	17	39813896	IKZF3	4.68274e-13	12.3295	0.0202185	0.564661	0.527617	4.68274e-13	397977	finngen_R10_ULCE.clump	TRUE	reported	2	1	TRUE	0.000131481	52.3329	0.000131481	397977	2.87643e-08	420531	TRUE	3.24699e-07
Intrahepatic_bile_duct_carcinoma	finngen_R10.clump	rs11571297	T	C	T	C	-0.155936	-0.0202719	0.371373	0.512196	FALSE	FALSE	FALSE	fxjpyj	0.140173	0.88501	445912	outcome	TRUE	reported	textfile	104	456244	2	203880280	CTLA4	4.12667e-11	10.3844	0.0236286	0.335766	0.371832	4.12667e-11	339432	finngen_R10.clump	TRUE	reported	2	1	TRUE	0.000128295	43.5526	0.000128295	339432	4.69043e-08	445912	TRUE	1.07366e-06
		rs117492872	C	T	C	T	-0.378387	0.479899	0.02851	0.982175	FALSE	FALSE	FALSE	fxjpyj	0.525023	0.360688	452899	outcome	TRUE	reported	textfile	104	456244	6	127421774	RP3-403A15.5	3.53908e-07	6.45111	0.074307	0.0208819	0.0286083	3.53908e-07	339432	finngen_R10.clump	TRUE	reported	2	1	TRUE	7.63883e-05	25.9305	7.63888e-05	339432	1.84477e-06	452899	TRUE	0.00114749
		rs140149	C	T	C	T	0.156085	0.135775	0.347272	0.59997	FALSE	FALSE	FALSE	fxjpyj	0.141977	0.33891	455802	outcome	TRUE	reported	textfile	104	456244	22	29789624	ASCC2	2.66134e-11	10.5749	0.0234215	0.38242	0.346819	2.66134e-11	339432	finngen_R10.clump	TRUE	reported	2	1	TRUE	0.000130823	44.411	0.000130824	339432	2.00645e-06	455802	TRUE	9.85173e-06
		rs17206350	T	C	T	C	-0.71397	-0.194631	0.413805	0.527058	FALSE	FALSE	FALSE	fxjpyj	0.138703	0.16055	456313	outcome	TRUE	reported	textfile	104	456244	6	32707290	HLA-DQA2	2.2856e-223	222.641	0.0223781	0.237055	0.416083	2.2856e-223	339432	finngen_R10.clump	TRUE	reported	2	1	TRUE	0.00298992	1017.91	0.00298994	339432	4.31509e-06	456313	TRUE	2.17863e-119
		rs2013365	A	C	A	C	0.180051	0.00791469	0.410567	0.621878	FALSE	FALSE	FALSE	fxjpyj	0.143307	0.955956	455832	outcome	TRUE	reported	textfile	104	456244	6	33795911	MLN	5.99239e-16	15.2224	0.0222574	0.457542	0.409961	5.99239e-16	339432	finngen_R10.clump	TRUE	reported	2	1	TRUE	0.000192755	65.4395	0.000192756	339432	6.6916e-09	455832	TRUE	1.14204e-09
		rs2018705	T	G	T	G	-0.155011	0.208335	0.2305	0.740759	FALSE	FALSE	FALSE	fxjpyj	0.158936	0.18992	454006	outcome	TRUE	reported	textfile	104	456244	10	88287593	RNLS	1.9313e-08	7.71415	0.0275916	0.204277	0.230838	1.9313e-08	339432	finngen_R10.clump	TRUE	reported	2	1	TRUE	9.29776e-05	31.5623	9.29781e-05	339432	3.78459e-06	454006	TRUE	0.000693098
		rs2069763	C	A	C	A	0.120274	-0.0234146	0.456389	0.669039	FALSE	FALSE	FALSE	fxjpyj	0.14782	0.874142	456348	outcome	TRUE	reported	textfile	104	456244	4	122456327	IL2	1.0124e-07	6.99465	0.0225888	0.483912	0.456034	1.0124e-07	339432	finngen_R10.clump	TRUE	reported	2	1	TRUE	8.35157e-05	28.3501	8.35162e-05	339432	5.4981e-08	456348	TRUE	8.54493e-05
		rs2416807	A	G	A	G	-0.116926	-0.171248	0.561925	0.354932	FALSE	FALSE	FALSE	fxjpyj	0.145414	0.238931	455444	outcome	TRUE	reported	textfile	104	456244	9	120941860	C5	2.43596e-07	6.61333	0.0226489	0.533653	0.562289	2.43596e-07	339432	finngen_R10.clump	TRUE	reported	2	1	TRUE	7.85129e-05	26.6517	7.85134e-05	339432	3.04512e-06	455444	TRUE	0.00170003
		rs2476601	A	G	A	G	-0.529673	0.110504	0.852489	0.101609	FALSE	FALSE	FALSE	fxjpyj	0.230251	0.631277	456348	outcome	TRUE	reported	textfile	104	456244	1	113834946	PTPN22	5.72532e-80	79.2422	0.0279713	0.774999	0.853488	5.72532e-80	339432	finngen_R10.clump	TRUE	reported	2	1	TRUE	0.00105531	358.581	0.00105531	339432	5.04729e-07	456348	TRUE	1.11259e-44
		rs2596468	A	G	A	G	0.501394	-0.0103343	0.135691	0.912483	FALSE	FALSE	FALSE	fxjpyj	0.247274	0.966664	456298	outcome	TRUE	reported	textfile	104	456244	6	31424531	MICA	9.8787e-70	69.0053	0.0284049	0.207554	0.134764	9.8787e-70	339432	finngen_R10.clump	TRUE	reported	2	1	TRUE	0.000917108	311.58	0.000917113	339432	3.82788e-09	456298	TRUE	1.40188e-40
		rs28381663	A	C	A	C	0.227004	-0.178487	0.225927	0.782546	FALSE	FALSE	FALSE	fxjpyj	0.169997	0.293744	450196	outcome	TRUE	reported	textfile	104	456244	6	28805705	TRIM27	4.31718e-19	18.3648	0.0254246	0.26842	0.225379	4.31718e-19	339432	finngen_R10.clump	TRUE	reported	2	1	TRUE	0.000234803	79.718	0.000234805	339432	2.44867e-06	450196	TRUE	1.42138e-09
		rs3184504	T	C	T	C	-0.14132	-0.1477	0.592938	0.482616	FALSE	FALSE	FALSE	fxjpyj	0.138665	0.286805	456348	outcome	TRUE	reported	textfile	104	456244	12	111446804	SH2B3	5.85221e-10	9.23268	0.0228142	0.560582	0.593355	5.85221e-10	339432	finngen_R10.clump	TRUE	reported	2	1	TRUE	0.00011303	38.3702	0.000113031	339432	2.48618e-06	456348	TRUE	6.46705e-05
		rs56994090	T	C	T	C	-0.162867	-0.0542615	0.49458	0.58543	FALSE	FALSE	FALSE	fxjpyj	0.141238	0.700841	453625	outcome	TRUE	reported	textfile	104	456244	14	100840110	RTL1	6.91353e-13	12.1603	0.0226799	0.455578	0.495083	6.91353e-13	339432	finngen_R10.clump	TRUE	reported	2	1	TRUE	0.000151903	51.5681	0.000151903	339432	3.25376e-07	453625	TRUE	2.22337e-07
		rs601338	G	A	G	A	0.143293	0.0304187	0.374787	0.491413	FALSE	FALSE	FALSE	fxjpyj	0.138389	0.826022	456348	outcome	TRUE	reported	textfile	104	456244	19	48703417	FUT2	5.26272e-10	9.27879	0.0230707	0.410275	0.37433	5.26272e-10	339432	finngen_R10.clump	TRUE	reported	2	1	TRUE	0.000113639	38.5768	0.000113639	339432	1.05873e-07	456348	TRUE	5.12041e-06
		rs61759532	C	T	C	T	0.149394	0.213175	0.189203	0.762921	FALSE	FALSE	FALSE	fxjpyj	0.168709	0.206384	417990	outcome	TRUE	reported	textfile	104	456244	17	7337072	ACAP1	1.09066e-07	6.96231	0.0281296	0.211855	0.188911	1.09066e-07	339432	finngen_R10.clump	TRUE	reported	2	1	TRUE	8.30903e-05	28.2057	8.30908e-05	339432	3.81971e-06	417990	TRUE	0.00193912
		rs61839660	C	T	C	T	-0.379708	0.0308837	0.0408807	0.901493	FALSE	FALSE	FALSE	fxjpyj	0.232428	0.894293	456348	outcome	TRUE	reported	textfile	104	456244	10	6052734	IL2RA	1.57322e-09	8.80321	0.0629002	0.0291667	0.0410317	1.57322e-09	339432	finngen_R10.clump	TRUE	reported	2	1	TRUE	0.000107349	36.4412	0.000107349	339432	3.8689e-08	456348	TRUE	7.30734e-06
		rs705700	T	C	T	C	0.162671	-0.232763	0.385742	0.577271	FALSE	FALSE	FALSE	fxjpyj	0.140658	0.0979625	455073	outcome	TRUE	reported	textfile	104	456244	12	55995509	RAB5B	1.51078e-12	11.8208	0.0229972	0.424859	0.385237	1.51078e-12	339432	finngen_R10.clump	TRUE	reported	2	1	TRUE	0.000147385	50.0343	0.000147386	339432	6.01752e-06	455073	TRUE	1.94066e-05
		rs7130222	T	G	T	G	-0.160067	-0.0935715	0.261755	0.675391	FALSE	FALSE	FALSE	fxjpyj	0.148623	0.528964	454464	outcome	TRUE	reported	textfile	104	456244	11	2069226	IGF2	1.49948e-09	8.82406	0.0264817	0.229705	0.262168	1.49948e-09	339432	finngen_R10.clump	TRUE	reported	2	1	TRUE	0.000107625	36.535	0.000107625	339432	8.72202e-07	454464	TRUE	3.16191e-05
		rs72802342	C	A	C	A	0.225279	0.271939	0.0875109	0.926935	FALSE	FALSE	FALSE	fxjpyj	0.269491	0.312936	448191	outcome	TRUE	reported	textfile	104	456244	16	75200974	CTRB2	2.27803e-09	8.64244	0.0376933	0.107491	0.0872533	2.27803e-09	339432	finngen_R10.clump	TRUE	reported	2	1	TRUE	0.000105224	35.7199	0.000105225	339432	2.27192e-06	448191	TRUE	0.000120087
		rs72928038	G	A	G	A	0.203638	-0.125368	0.114592	0.820637	FALSE	FALSE	FALSE	fxjpyj	0.18123	0.489087	456348	outcome	TRUE	reported	textfile	104	456244	6	90267049	BACH2	6.99874e-10	9.15498	0.0330253	0.137524	0.114296	6.99874e-10	339432	finngen_R10.clump	TRUE	reported	2	1	TRUE	0.000112001	38.0208	0.000112002	339432	1.04862e-06	456348	TRUE	2.46975e-05
		rs7298027	C	T	C	T	0.115208	-0.15867	0.426621	0.558926	FALSE	FALSE	FALSE	fxjpyj	0.140113	0.257447	454157	outcome	TRUE	reported	textfile	104	456244	12	53559963	ATF7,RP11-793H13.10	4.25696e-07	6.3709	0.0227815	0.449831	0.426321	4.25696e-07	339432	finngen_R10.clump	TRUE	reported	2	1	TRUE	7.53382e-05	25.574	7.53386e-05	339432	2.82376e-06	454157	TRUE	0.00203564
		rs74203920	C	T	C	T	0.346007	-0.0988721	0.0371421	0.986163	FALSE	FALSE	FALSE	fxjpyj	0.61007	0.871253	454447	outcome	TRUE	reported	textfile	104	456244	21	44294411	AIRE	2.78176e-10	9.55568	0.0548306	0.0502092	0.0369736	2.78176e-10	339432	finngen_R10.clump	TRUE	reported	2	1	TRUE	0.000117306	39.8218	0.000117307	339432	5.77972e-08	454447	TRUE	3.03536e-06
		rs74281415	G	A	G	A	0.168238	-0.0325643	0.151079	0.906563	FALSE	FALSE	FALSE	fxjpyj	0.238901	0.891577	455047	outcome	TRUE	reported	textfile	104	456244	3	32302002	CMTM8	3.63488e-08	7.43951	0.0305458	0.171962	0.15081	3.63488e-08	339432	finngen_R10.clump	TRUE	reported	2	1	TRUE	8.93621e-05	30.3349	8.93627e-05	339432	4.08313e-08	455047	TRUE	4.5202e-05
		rs77309262	C	T	C	T	-0.789101	0.158384	0.043428	0.965435	FALSE	FALSE	FALSE	fxjpyj	0.383116	0.679307	455377	outcome	TRUE	reported	textfile	104	456244	6	29949244	HLA-A	2.69277e-32	31.5698	0.0666966	0.0205928	0.0437224	2.69277e-32	339432	finngen_R10.clump	TRUE	reported	2	1	TRUE	0.000412217	139.977	0.000412219	339432	3.75312e-07	455377	TRUE	3.80167e-18
		rs876497	G	A	G	A	0.171352	0.00710354	0.279383	0.643461	FALSE	FALSE	FALSE	fxjpyj	0.145389	0.961032	454224	outcome	TRUE	reported	textfile	104	456244	21	42421796	UBASH3A	3.96369e-12	11.4019	0.0246959	0.311923	0.278964	3.96369e-12	339432	finngen_R10.clump	TRUE	reported	2	1	TRUE	0.000141812	48.1422	0.000141813	339432	5.25555e-09	454224	TRUE	1.81846e-07
		rs9934969	G	A	G	A	-0.158495	-0.227669	0.304131	0.678212	FALSE	FALSE	FALSE	fxjpyj	0.148666	0.125668	456124	outcome	TRUE	reported	textfile	104	456244	16	11072145	CLEC16A	2.68974e-10	9.57029	0.0250955	0.271087	0.304557	2.68974e-10	339432	finngen_R10.clump	TRUE	reported	2	1	TRUE	0.000117499	39.8875	0.0001175	339432	5.14163e-06	456124	TRUE	0.000155713
	finngen_R10_CHRO.clump	rs10473190	C	A	C	A	0.222587	0.00296633	0.567481	0.395264	FALSE	FALSE	FALSE	fxjpyj	0.141777	0.983307	455908	outcome	TRUE	reported	textfile	104	456244	5	40412505	TTC33	4.3142e-13	12.3651	0.0307215	0.621563	0.56718	4.3142e-13	395165	finngen_R10_CHRO.clump	TRUE	reported	2	1	TRUE	0.000132825	52.4943	0.000132825	395165	9.60179e-10	455908	TRUE	1.23317e-07
		rs10807943	T	C	T	C	-0.387971	0.0518517	0.937093	0.107756	FALSE	FALSE	FALSE	fxjpyj	0.224733	0.817528	447373	outcome	TRUE	reported	textfile	104	456244	7	5301033	SLC29A4	3.94548e-12	11.4039	0.0559107	0.910547	0.937241	3.94548e-12	395165	finngen_R10_CHRO.clump	TRUE	reported	2	1	TRUE	0.000121836	48.1511	0.000121837	395165	1.18994e-07	447373	TRUE	9.66618e-07
		rs111329837	C	T	C	T	-0.295911	-0.596128	0.0853235	0.953792	FALSE	FALSE	FALSE	fxjpyj	0.332504	0.0729974	448649	outcome	TRUE	reported	textfile	104	456244	6	99597494	PRDM13	4.39268e-07	6.35727	0.0585835	0.065361	0.0854348	4.39268e-07	395165	finngen_R10_CHRO.clump	TRUE	reported	2	1	TRUE	6.45602e-05	25.5135	6.45606e-05	395165	7.16436e-06	448649	TRUE	0.0140423
		rs116062645	G	T	G	T	0.383687	0.0439421	0.0393578	0.981048	FALSE	FALSE	FALSE	fxjpyj	0.493498	0.929048	456348	outcome	TRUE	reported	textfile	104	456244	1	119982857	NOTCH2	3.25912e-08	7.4869	0.0694215	0.0560958	0.0392644	3.25912e-08	395165	finngen_R10_CHRO.clump	TRUE	reported	2	1	TRUE	7.72955e-05	30.5467	7.72959e-05	395165	1.73739e-08	456348	TRUE	6.73735e-05
		rs12564022	C	T	C	T	0.237784	-0.145291	0.244202	0.69661	FALSE	FALSE	FALSE	fxjpyj	0.150782	0.335254	455977	outcome	TRUE	reported	textfile	104	456244	1	67205072	C1orf141,IL23R	1.82642e-12	11.7384	0.033742	0.290088	0.243946	1.82642e-12	395165	finngen_R10_CHRO.clump	TRUE	reported	2	1	TRUE	0.000125658	49.6617	0.000125659	395165	2.03628e-06	455977	TRUE	6.75282e-06
		rs34434863	T	G	T	G	-0.204963	0.139161	0.33672	0.705841	FALSE	FALSE	FALSE	fxjpyj	0.158827	0.380933	419007	outcome	TRUE	reported	textfile	104	456244	6	32591896	HLA-DRB1	3.40009e-10	9.46851	0.0326408	0.292289	0.336968	3.40009e-10	395165	finngen_R10_CHRO.clump	TRUE	reported	2	1	TRUE	9.97717e-05	39.43	9.97722e-05	395165	1.83217e-06	419007	TRUE	9.85148e-05
		rs4676410	G	A	G	A	0.175606	-0.0395842	0.270025	0.794225	FALSE	FALSE	FALSE	fxjpyj	0.172655	0.818661	446639	outcome	TRUE	reported	textfile	104	456244	2	240624322	GPR35	1.23276e-07	6.90912	0.0332048	0.307074	0.269819	1.23276e-07	395165	finngen_R10_CHRO.clump	TRUE	reported	2	1	TRUE	7.0773e-05	27.9689	7.07734e-05	395165	1.17688e-07	446639	TRUE	0.000219808
		rs60808495	C	T	C	T	0.316901	0.999573	0.0831232	0.998291	FALSE	FALSE	FALSE	fxjpyj	1.67702	0.551147	455737	outcome	TRUE	reported	textfile	104	456244	9	114773452	TNFSF15	3.25604e-10	9.48731	0.0504132	0.111017	0.0829677	3.25604e-10	395165	finngen_R10_CHRO.clump	TRUE	reported	2	1	TRUE	9.99854e-05	39.5145	9.9986e-05	395165	7.79543e-07	455737	TRUE	2.73904e-05
		rs6866614	A	G	A	G	-0.165017	0.0394209	0.68231	0.423759	FALSE	FALSE	FALSE	fxjpyj	0.141883	0.781134	445252	outcome	TRUE	reported	textfile	104	456244	5	132451445	C5orf56	2.24047e-07	6.64966	0.0318677	0.645444	0.682516	2.24047e-07	395165	finngen_R10_CHRO.clump	TRUE	reported	2	1	TRUE	6.78497e-05	26.8135	6.78501e-05	395165	1.73376e-07	445252	TRUE	0.000345574
		rs6884028	C	T	C	T	-0.206443	-0.307321	0.182555	0.872989	FALSE	FALSE	FALSE	fxjpyj	0.20952	0.142435	453299	outcome	TRUE	reported	textfile	104	456244	5	40499614	TTC33	4.38208e-07	6.35832	0.0408671	0.153606	0.182717	4.38208e-07	395165	finngen_R10_CHRO.clump	TRUE	reported	2	1	TRUE	6.45723e-05	25.5182	6.45726e-05	395165	4.74623e-06	453299	TRUE	0.00711764
		rs7079205	C	T	C	T	0.173313	-0.091029	0.36767	0.663821	FALSE	FALSE	FALSE	fxjpyj	0.147265	0.536489	455429	outcome	TRUE	reported	textfile	104	456244	10	35035691	CUL2	1.85695e-08	7.7312	0.0308121	0.407551	0.367447	1.85695e-08	395165	finngen_R10_CHRO.clump	TRUE	reported	2	1	TRUE	8.00583e-05	31.6386	8.00587e-05	395165	8.3896e-07	455429	TRUE	0.000220346
	finngen_R10_G.clump	rs10421112	C	T	C	T	0.172809	-0.119063	0.360049	0.695638	FALSE	FALSE	FALSE	fxjpyj	0.150727	0.429571	454425	outcome	TRUE	reported	textfile	104	456244	19	16414580	EPS15L1	6.07533e-09	8.21643	0.0297195	0.395784	0.359838	6.07533e-09	410970	finngen_R10_G.clump	TRUE	reported	2	1	TRUE	8.22629e-05	33.8102	8.22633e-05	410970	1.37313e-06	454425	TRUE	0.00024337
		rs115037059	T	C	T	C	-0.678715	-0.252733	0.0218868	0.988356	FALSE	FALSE	FALSE	fxjpyj	0.650476	0.69762	453798	outcome	TRUE	reported	textfile	104	456244	3	160288685	IFT80,RP11-432B6.3	3.60097e-08	7.44358	0.123193	0.0113105	0.0219491	3.60097e-08	410970	finngen_R10_G.clump	TRUE	reported	2	1	TRUE	7.38517e-05	30.3529	7.38521e-05	410970	3.3266e-07	453798	TRUE	0.000196783
		rs2026053	T	C	T	C	0.176739	-0.0683017	0.715492	0.299929	FALSE	FALSE	FALSE	fxjpyj	0.151411	0.651917	455144	outcome	TRUE	reported	textfile	104	456244	10	30507978	MAP3K8	6.34074e-08	7.19786	0.0326755	0.748819	0.715295	6.34074e-08	410970	finngen_R10_G.clump	TRUE	reported	2	1	TRUE	7.11835e-05	29.2562	7.11838e-05	410970	4.47096e-07	455144	TRUE	0.000305943
		rs2647929	T	C	T	C	0.152966	0.0830526	0.53685	0.432484	FALSE	FALSE	FALSE	fxjpyj	0.141832	0.558164	446703	outcome	TRUE	reported	textfile	104	456244	3	159975782	IL12A	1.52195e-07	6.8176	0.0291371	0.575688	0.536621	1.52195e-07	410970	finngen_R10_G.clump	TRUE	reported	2	1	TRUE	6.70591e-05	27.561	6.70595e-05	410970	7.6761e-07	446703	TRUE	0.000716018
		rs28360002	T	C	T	C	0.483481	0.106767	0.0466602	0.927258	FALSE	FALSE	FALSE	fxjpyj	0.277749	0.70068	430320	outcome	TRUE	reported	textfile	104	456244	6	29919370	HLA-A	3.90122e-15	14.4088	0.0615267	0.072107	0.0465101	3.90122e-15	410970	finngen_R10_G.clump	TRUE	reported	2	1	TRUE	0.00015023	61.7489	0.000150231	410970	3.43383e-07	430320	TRUE	8.73654e-08
		rs28529403	T	C	T	C	-0.161544	0.0662692	0.436115	0.602746	FALSE	FALSE	FALSE	fxjpyj	0.14241	0.641686	452029	outcome	TRUE	reported	textfile	104	456244	16	30123335	MAPK3	3.71074e-08	7.43054	0.0293499	0.400244	0.436327	3.71074e-08	410970	finngen_R10_G.clump	TRUE	reported	2	1	TRUE	7.371e-05	30.2947	7.37103e-05	410970	4.79047e-07	452029	TRUE	0.00024996
		rs34147202	C	T	C	T	-0.212046	-0.210529	0.257411	0.714632	FALSE	FALSE	FALSE	fxjpyj	0.153374	0.16986	454130	outcome	TRUE	reported	textfile	104	456244	19	18179605	IFI30	5.07937e-10	9.29419	0.0341094	0.218445	0.257641	5.07937e-10	410970	finngen_R10_G.clump	TRUE	reported	2	1	TRUE	9.40288e-05	38.6465	9.40293e-05	410970	4.14897e-06	454130	TRUE	0.000373706
		rs6564639	G	A	G	A	0.158465	0.021765	0.572507	0.3933	FALSE	FALSE	FALSE	fxjpyj	0.143122	0.879129	450583	outcome	TRUE	reported	textfile	104	456244	16	79078553	WWOX	7.46569e-08	7.12693	0.0294567	0.612785	0.572269	7.46569e-08	410970	finngen_R10_G.clump	TRUE	reported	2	1	TRUE	7.04138e-05	28.9399	7.04141e-05	410970	5.13253e-08	450583	TRUE	0.000153503
		rs72722498	T	C	T	C	0.221137	0.246448	0.136662	0.849564	FALSE	FALSE	FALSE	fxjpyj	0.193789	0.203467	452432	outcome	TRUE	reported	textfile	104	456244	1	92562616	EVI5	2.53291e-08	7.59638	0.0396944	0.165861	0.13649	2.53291e-08	410970	finngen_R10_G.clump	TRUE	reported	2	1	TRUE	7.55129e-05	31.0357	7.55133e-05	410970	3.5747e-06	452432	TRUE	0.00160327
		rs72929943	A	C	A	C	0.257168	0.449672	0.097292	0.932218	FALSE	FALSE	FALSE	fxjpyj	0.279611	0.10779	447273	outcome	TRUE	reported	textfile	104	456244	18	31417024	DSG4	1.52971e-08	7.81539	0.0454506	0.122902	0.097141	1.52971e-08	410970	finngen_R10_G.clump	TRUE	reported	2	1	TRUE	7.78952e-05	32.0149	7.78956e-05	410970	5.78242e-06	447273	TRUE	0.00296091
		rs75518104	C	T	C	T	0.69768	-0.0283744	0.0338478	0.962535	FALSE	FALSE	FALSE	fxjpyj	0.364773	0.937998	456348	outcome	TRUE	reported	textfile	104	456244	6	31439975	MICA	4.61424e-28	27.3359	0.0635237	0.0662223	0.0336569	4.61424e-28	410970	finngen_R10_G.clump	TRUE	reported	2	1	TRUE	0.000293429	120.625	0.000293431	410970	1.32591e-08	456348	TRUE	2.51716e-15
		rs8045630	T	C	T	C	-0.175844	-0.235534	0.579456	0.336965	FALSE	FALSE	FALSE	fxjpyj	0.148225	0.112053	448474	outcome	TRUE	reported	textfile	104	456244	16	11137483	CLEC16A	1.52297e-09	8.81731	0.0291041	0.535394	0.579716	1.52297e-09	410970	finngen_R10_G.clump	TRUE	reported	2	1	TRUE	8.88174e-05	36.5044	8.88178e-05	410970	5.63023e-06	448474	TRUE	0.00109234
	finngen_R10_G6_MYASTH.clump	rs10060442	A	G	A	G	-0.727428	0.473609	0.0803211	0.936947	FALSE	FALSE	FALSE	fxjpyj	0.288805	0.101027	451696	outcome	TRUE	reported	textfile	104	456244	5	125891879	GRAMD3	3.4325e-07	6.46439	0.142689	0.0369104	0.0803701	3.4325e-07	408891	finngen_R10_G6_MYASTH.clump	TRUE	reported	2	1	TRUE	6.35571e-05	25.9894	6.35574e-05	408891	5.95365e-06	451696	TRUE	0.0103779
		rs11001642	A	G	A	G	0.580359	-0.133833	0.0653943	0.957089	FALSE	FALSE	FALSE	fxjpyj	0.347162	0.699863	438690	outcome	TRUE	reported	textfile	104	456244	10	76157449	C10orf11	1.87081e-07	6.72797	0.111356	0.111692	0.065342	1.87081e-07	408891	finngen_R10_G6_MYASTH.clump	TRUE	reported	2	1	TRUE	6.64247e-05	27.1621	6.64251e-05	408891	3.38771e-07	438690	TRUE	0.000498282
		rs116600992	A	G	A	G	0.488612	0.0594077	0.0804097	0.951766	FALSE	FALSE	FALSE	fxjpyj	0.336158	0.859724	426107	outcome	TRUE	reported	textfile	104	456244	3	70248215	RP11-231I13.2	3.80733e-06	5.41938	0.105723	0.123389	0.0803612	3.80733e-06	408891	finngen_R10_G6_MYASTH.clump	TRUE	reported	2	1	TRUE	5.22347e-05	21.3593	5.2235e-05	408891	7.32963e-08	426107	TRUE	0.00148398
		rs145157152	C	T	C	T	1.59147	-0.595227	0.00327474	0.987667	FALSE	FALSE	FALSE	fxjpyj	0.63387	0.347712	453684	outcome	TRUE	reported	textfile	104	456244	2	178857997	CCDC141	8.60082e-07	6.06546	0.32339	0.0162179	0.00326013	8.60082e-07	408891	finngen_R10_G6_MYASTH.clump	TRUE	reported	2	1	TRUE	5.92257e-05	24.2182	5.9226e-05	408891	1.94362e-06	453684	TRUE	0.00347275
		rs67869315	G	A	G	A	-0.489782	0.0846335	0.136039	0.87896	FALSE	FALSE	FALSE	fxjpyj	0.21443	0.693072	454205	outcome	TRUE	reported	textfile	104	456244	11	37168382	C11orf74	3.25012e-06	5.4881	0.105231	0.0836247	0.136098	3.25012e-06	408891	finngen_R10_G6_MYASTH.clump	TRUE	reported	2	1	TRUE	5.2977e-05	21.6629	5.29773e-05	408891	3.42976e-07	454205	TRUE	0.00190462
	finngen_R10_M13_RH.clump	rs11171710	G	A	G	A	0.066988	0.0570133	0.447613	0.552411	FALSE	FALSE	FALSE	fxjpyj	0.141574	0.687162	443427	outcome	TRUE	reported	textfile	104	456244	12	55974294	RAB5B	1.93157e-07	6.71409	0.012868	0.461715	0.446882	1.93157e-07	276465	finngen_R10_M13_RH.clump	TRUE	reported	2	1	TRUE	9.80142e-05	27.1	9.8015e-05	276465	3.65734e-07	443427	TRUE	0.000125035
		rs114889222	C	T	C	T	-0.212224	-0.290008	0.0380711	0.988938	FALSE	FALSE	FALSE	fxjpyj	0.65911	0.659937	456348	outcome	TRUE	reported	textfile	104	456244	6	30921515	VARS2	1.08388e-09	8.96502	0.0348106	0.0318456	0.0383937	1.08388e-09	276465	finngen_R10_M13_RH.clump	TRUE	reported	2	1	TRUE	0.000134421	37.1675	0.000134422	276465	4.24238e-07	456348	TRUE	5.60885e-06
		rs11513729	C	T	C	T	0.103409	0.230624	0.380545	0.587293	FALSE	FALSE	FALSE	fxjpyj	0.143764	0.108673	437625	outcome	TRUE	reported	textfile	104	456244	12	111835695	MAPKAPK5	2.5171e-15	14.5991	0.0130686	0.402876	0.379387	2.5171e-15	276465	finngen_R10_M13_RH.clump	TRUE	reported	2	1	TRUE	0.000226423	62.6117	0.000226424	276465	5.88039e-06	437625	TRUE	2.03541e-07
		rs117292830	G	A	G	A	0.708858	-0.0669762	0.0372802	0.97314	FALSE	FALSE	FALSE	fxjpyj	0.42753	0.875514	456348	outcome	TRUE	reported	textfile	104	456244	6	31250491	HLA-C	7.97995e-147	146.098	0.0274707	0.0703915	0.0355644	7.97995e-147	276465	finngen_R10_M13_RH.clump	TRUE	reported	2	1	TRUE	0.00240267	665.849	0.00240269	276465	5.37791e-08	456348	TRUE	2.98586e-91
		rs12498981	A	G	A	G	0.0875826	-0.468198	0.165784	0.886161	FALSE	FALSE	FALSE	fxjpyj	0.216802	0.0308062	455610	outcome	TRUE	reported	textfile	104	456244	4	105472390	PPA2	2.18394e-07	6.66076	0.0168982	0.177892	0.165156	2.18394e-07	276465	finngen_R10_M13_RH.clump	TRUE	reported	2	1	TRUE	9.71566e-05	26.8628	9.71573e-05	276465	1.02362e-05	455610	TRUE	0.00575148
		rs13180950	T	C	T	C	0.0889416	0.369704	0.155959	0.844723	FALSE	FALSE	FALSE	fxjpyj	0.192214	0.0544299	453525	outcome	TRUE	reported	textfile	104	456244	5	151072992	TNIP1	2.75727e-07	6.55952	0.0173061	0.167911	0.15534	2.75727e-07	276465	finngen_R10_M13_RH.clump	TRUE	reported	2	1	TRUE	9.55278e-05	26.4124	9.55285e-05	276465	8.15709e-06	453525	TRUE	0.00414211
		rs13246321	T	C	T	C	0.119359	-0.268256	0.149836	0.888963	FALSE	FALSE	FALSE	fxjpyj	0.219979	0.222668	453510	outcome	TRUE	reported	textfile	104	456244	7	129061277	TNPO3	8.5428e-12	11.0684	0.0174779	0.16373	0.149116	8.5428e-12	276465	finngen_R10_M13_RH.clump	TRUE	reported	2	1	TRUE	0.000168662	46.6368	0.000168664	276465	3.27907e-06	453510	TRUE	3.61909e-06
		rs142770866	G	A	G	A	-0.122142	-0.0406627	0.0805996	0.915993	FALSE	FALSE	FALSE	fxjpyj	0.251814	0.871716	453426	outcome	TRUE	reported	textfile	104	456244	19	10414696	CDC37	4.21561e-07	6.37514	0.0241437	0.0726915	0.0810094	4.21561e-07	276465	finngen_R10_M13_RH.clump	TRUE	reported	2	1	TRUE	9.2564e-05	25.5929	9.25647e-05	276465	5.7508e-08	453426	TRUE	0.00010111
		rs16903065	C	A	C	A	-0.142869	-0.428557	0.115562	0.870674	FALSE	FALSE	FALSE	fxjpyj	0.206517	0.0379709	455716	outcome	TRUE	reported	textfile	104	456244	8	128528218	AC026248.1	4.55512e-12	11.3415	0.0206494	0.102217	0.116254	4.55512e-12	276465	finngen_R10_M13_RH.clump	TRUE	reported	2	1	TRUE	0.000173119	47.8694	0.000173121	276465	9.44951e-06	455716	TRUE	2.8753e-05
		rs192741093	G	A	G	A	-0.2847	0.113072	0.0241653	0.994239	FALSE	FALSE	FALSE	fxjpyj	0.925548	0.902766	446051	outcome	TRUE	reported	textfile	104	456244	6	31873426	SLC44A4	1.59757e-10	9.79654	0.044514	0.0187965	0.0244435	1.59757e-10	276465	finngen_R10_M13_RH.clump	TRUE	reported	2	1	TRUE	0.000147937	40.9052	0.000147938	276465	3.34603e-08	446051	TRUE	7.43775e-07
		rs2045793	A	G	A	G	-0.0881601	-0.0729408	0.242732	0.739204	FALSE	FALSE	FALSE	fxjpyj	0.157164	0.642572	455838	outcome	TRUE	reported	textfile	104	456244	1	38169790	POU3F1	4.72672e-09	8.32544	0.0150533	0.229314	0.243428	4.72672e-09	276465	finngen_R10_M13_RH.clump	TRUE	reported	2	1	TRUE	0.000124047	34.2987	0.000124048	276465	4.72526e-07	455838	TRUE	1.45523e-05
		rs2476601	A	G	A	G	-0.355788	0.110504	0.851561	0.101609	FALSE	FALSE	FALSE	fxjpyj	0.230251	0.631277	456348	outcome	TRUE	reported	textfile	104	456244	1	113834946	PTPN22	1.89234e-102	101.723	0.0165552	0.803394	0.854057	1.89234e-102	276465	finngen_R10_M13_RH.clump	TRUE	reported	2	1	TRUE	0.00166782	461.86	0.00166783	276465	5.04729e-07	456348	TRUE	2.56878e-62
		rs3087243	G	A	G	A	-0.106542	-0.0596725	0.329393	0.549894	FALSE	FALSE	FALSE	fxjpyj	0.139393	0.668587	456348	outcome	TRUE	reported	textfile	104	456244	2	203874196	CTLA4	8.20352e-15	14.086	0.0137219	0.306696	0.330569	8.20352e-15	276465	finngen_R10_M13_RH.clump	TRUE	reported	2	1	TRUE	0.000218011	60.2851	0.000218013	276465	4.0158e-07	456348	TRUE	4.51913e-09
		rs548877	A	G	A	G	0.102047	-0.602208	0.176029	0.870552	FALSE	FALSE	FALSE	fxjpyj	0.208946	0.00395005	455837	outcome	TRUE	reported	textfile	104	456244	11	118429525	ATP5L	5.45896e-10	9.26289	0.0164451	0.191014	0.175253	5.45896e-10	276465	finngen_R10_M13_RH.clump	TRUE	reported	2	1	TRUE	0.00013926	38.5056	0.000139261	276465	1.82226e-05	455837	TRUE	0.00177917
		rs6065926	A	G	A	G	0.0787581	0.0825782	0.728297	0.24455	FALSE	FALSE	FALSE	fxjpyj	0.161646	0.60945	455945	outcome	TRUE	reported	textfile	104	456244	20	46107215	CD40	5.42276e-08	7.26578	0.014486	0.741461	0.727615	5.42276e-08	276465	finngen_R10_M13_RH.clump	TRUE	reported	2	1	TRUE	0.000106907	29.559	0.000106908	276465	5.72387e-07	455945	TRUE	7.01595e-05
		rs62054623	A	G	A	G	-0.108476	0.672026	0.108686	0.935157	FALSE	FALSE	FALSE	fxjpyj	0.280053	0.0164112	454398	outcome	TRUE	reported	textfile	104	456244	16	90034682	GAS8	4.25755e-07	6.37084	0.0214504	0.0999892	0.109137	4.25755e-07	276465	finngen_R10_M13_RH.clump	TRUE	reported	2	1	TRUE	9.24946e-05	25.5737	9.24952e-05	276465	1.26722e-05	454398	TRUE	0.0120202
		rs62184398	T	C	T	C	0.245176	-0.176227	0.0166346	0.953159	FALSE	FALSE	FALSE	fxjpyj	0.332236	0.595816	451892	outcome	TRUE	reported	textfile	104	456244	2	234454210	ARL4C	2.52499e-07	6.59774	0.047553	0.0198991	0.0164654	2.52499e-07	276465	finngen_R10_M13_RH.clump	TRUE	reported	2	1	TRUE	9.61431e-05	26.5826	9.61438e-05	276465	6.22613e-07	451892	TRUE	0.000188274
		rs6448432	G	A	G	A	0.0763201	-0.0713678	0.283387	0.694604	FALSE	FALSE	FALSE	fxjpyj	0.151085	0.636664	451672	outcome	TRUE	reported	textfile	104	456244	4	26097188	RBPJ	5.31582e-08	7.27443	0.0140284	0.298775	0.28259	5.31582e-08	276465	finngen_R10_M13_RH.clump	TRUE	reported	2	1	TRUE	0.000107047	29.5977	0.000107048	276465	4.94015e-07	451672	TRUE	6.50491e-05
		rs6456160	T	C	T	C	-0.081607	0.0676254	0.556798	0.436317	FALSE	FALSE	FALSE	fxjpyj	0.140575	0.630472	452045	outcome	TRUE	reported	textfile	104	456244	6	167117605	CCR6	1.69918e-10	9.76976	0.0127784	0.535989	0.557877	1.69918e-10	276465	finngen_R10_M13_RH.clump	TRUE	reported	2	1	TRUE	0.000147502	40.7848	0.000147503	276465	5.11945e-07	452045	TRUE	2.19952e-06
		rs66654254	G	A	G	A	-0.0678994	-0.0341407	0.434714	0.630493	FALSE	FALSE	FALSE	fxjpyj	0.14529	0.814222	446794	outcome	TRUE	reported	textfile	104	456244	4	40258109	RHOH	1.91064e-07	6.71882	0.013038	0.418891	0.435534	1.91064e-07	276465	finngen_R10_M13_RH.clump	TRUE	reported	2	1	TRUE	9.80905e-05	27.1211	9.80913e-05	276465	1.23586e-07	446794	TRUE	7.88608e-05
		rs706778	C	T	C	T	0.0866177	-0.0142812	0.524034	0.596566	FALSE	FALSE	FALSE	fxjpyj	0.141113	0.919389	456348	outcome	TRUE	reported	textfile	104	456244	10	6056986	IL2RA	1.34153e-11	10.8724	0.0128056	0.545237	0.522935	1.34153e-11	276465	finngen_R10_M13_RH.clump	TRUE	reported	2	1	TRUE	0.000165463	45.752	0.000165464	276465	2.2444e-08	456348	TRUE	1.32441e-07
		rs75431337	C	T	C	T	0.262356	0.483148	0.0728926	0.964107	FALSE	FALSE	FALSE	fxjpyj	0.373205	0.195461	456344	outcome	TRUE	reported	textfile	104	456244	6	28410767	ZSCAN12	8.07793e-31	30.0927	0.02273	0.0923132	0.0718862	8.07793e-31	276465	finngen_R10_M13_RH.clump	TRUE	reported	2	1	TRUE	0.000481652	133.223	0.000481656	276465	3.6726e-06	456344	TRUE	9.37052e-17
		rs7574865	T	G	T	G	-0.113486	-0.315836	0.767394	0.223495	FALSE	FALSE	FALSE	fxjpyj	0.166536	0.0578932	456348	outcome	TRUE	reported	textfile	104	456244	2	191099907	STAT4	2.24182e-14	13.6494	0.0148621	0.748468	0.768375	2.24182e-14	276465	finngen_R10_M13_RH.clump	TRUE	reported	2	1	TRUE	0.000210859	58.3071	0.000210861	276465	7.88151e-06	456348	TRUE	1.1697e-06
		rs76375491	C	T	C	T	-0.305785	0.601242	0.0206778	0.987829	FALSE	FALSE	FALSE	fxjpyj	0.639405	0.347056	455950	outcome	TRUE	reported	textfile	104	456244	6	32235157	NOTCH4	2.37903e-10	9.6236	0.0482719	0.0157145	0.020935	2.37903e-10	276465	finngen_R10_M13_RH.clump	TRUE	reported	2	1	TRUE	0.000145124	40.1273	0.000145125	276465	1.93923e-06	455950	TRUE	9.85992e-06
		rs76824778	T	C	T	C	0.130532	-0.724399	0.0906656	0.966287	FALSE	FALSE	FALSE	fxjpyj	0.383408	0.0588425	455261	outcome	TRUE	reported	textfile	104	456244	1	112696883	MOV10	1.31981e-09	8.87949	0.0215222	0.101989	0.0900788	1.31981e-09	276465	finngen_R10_M13_RH.clump	TRUE	reported	2	1	TRUE	0.000133034	36.7839	0.000133035	276465	7.841e-06	455261	TRUE	0.000291779
		rs7731626	G	A	G	A	-0.117043	-0.0192074	0.278721	0.62447	FALSE	FALSE	FALSE	fxjpyj	0.143282	0.893361	456348	outcome	TRUE	reported	textfile	104	456244	5	56148856	ANKRD55	5.07809e-16	15.2943	0.0144327	0.256804	0.279857	5.07809e-16	276465	finngen_R10_M13_RH.clump	TRUE	reported	2	1	TRUE	0.000237822	65.7647	0.000237824	276465	3.93785e-08	456348	TRUE	2.66774e-10
		rs78248443	C	T	C	T	-0.173002	-0.21828	0.0753395	0.953097	FALSE	FALSE	FALSE	fxjpyj	0.324746	0.501484	456348	outcome	TRUE	reported	textfile	104	456244	1	64689489	CACHD1	8.09096e-12	11.092	0.025304	0.065119	0.0758692	8.09096e-12	276465	finngen_R10_M13_RH.clump	TRUE	reported	2	1	TRUE	0.000169048	46.7434	0.000169049	276465	9.90024e-07	456348	TRUE	6.28441e-07
		rs7902904	G	A	G	A	0.0816081	-0.0714654	0.530366	0.584408	FALSE	FALSE	FALSE	fxjpyj	0.14139	0.613244	453644	outcome	TRUE	reported	textfile	104	456244	10	62048902	ARID5B	2.1716e-10	9.66322	0.0128543	0.548515	0.529426	2.1716e-10	276465	finngen_R10_M13_RH.clump	TRUE	reported	2	1	TRUE	0.000145769	40.3057	0.00014577	276465	5.63172e-07	453644	TRUE	2.68959e-06
		rs8002731	A	C	A	C	-0.0901996	-0.270834	0.362796	0.648767	FALSE	FALSE	FALSE	fxjpyj	0.145678	0.0630093	453401	outcome	TRUE	reported	textfile	104	456244	13	39788092	COG6	1.59551e-11	10.7971	0.0133849	0.344023	0.363769	1.59551e-11	276465	finngen_R10_M13_RH.clump	TRUE	reported	2	1	TRUE	0.000164236	45.4125	0.000164237	276465	7.62315e-06	453401	TRUE	3.0858e-05
		rs8126001	C	T	C	T	0.0674359	0.0394978	0.522205	0.510377	FALSE	FALSE	FALSE	fxjpyj	0.139708	0.777393	451186	outcome	TRUE	reported	textfile	104	456244	20	64080106	OPRL1	1.52746e-07	6.81603	0.0128469	0.535954	0.521493	1.52746e-07	276465	finngen_R10_M13_RH.clump	TRUE	reported	2	1	TRUE	9.96557e-05	27.5539	9.96564e-05	276465	1.77153e-07	451186	TRUE	7.52397e-05
		rs867610	T	C	T	C	0.0645522	-0.17318	0.464423	0.554959	FALSE	FALSE	FALSE	fxjpyj	0.139899	0.215755	452605	outcome	TRUE	reported	textfile	104	456244	9	124323850	NEK6	4.57394e-07	6.33971	0.0127994	0.479407	0.463646	4.57394e-07	276465	finngen_R10_M13_RH.clump	TRUE	reported	2	1	TRUE	9.19947e-05	25.4355	9.19954e-05	276465	3.38569e-06	452605	TRUE	0.00132107
		rs9332735	G	A	G	A	-0.440143	0.301176	0.036459	0.979441	FALSE	FALSE	FALSE	fxjpyj	0.492083	0.54051	455924	outcome	TRUE	reported	textfile	104	456244	6	31933996	C2,XXbac-BPG116M5.17	1.21479e-30	29.9155	0.0382496	0.0239698	0.0371062	1.21479e-30	276465	finngen_R10_M13_RH.clump	TRUE	reported	2	1	TRUE	0.000478725	132.413	0.000478728	276465	8.21624e-07	455924	TRUE	3.25174e-18
		rs9368699	T	C	T	C	0.402705	-0.248707	0.0321498	0.957393	FALSE	FALSE	FALSE	fxjpyj	0.342629	0.467914	456348	outcome	TRUE	reported	textfile	104	456244	6	31834764	C6orf48	1.28086e-35	34.8925	0.0323276	0.0459217	0.0314361	1.28086e-35	276465	finngen_R10_M13_RH.clump	TRUE	reported	2	1	TRUE	0.000560975	155.176	0.000560979	276465	1.1546e-06	456348	TRUE	6.38278e-21
		rs9708958	A	G	A	G	-0.0688941	0.332916	0.644922	0.332775	FALSE	FALSE	FALSE	fxjpyj	0.147671	0.0241683	456081	outcome	TRUE	reported	textfile	104	456244	16	28911422	RABEP2	2.22408e-07	6.65285	0.0133011	0.629881	0.645701	2.22408e-07	276465	finngen_R10_M13_RH.clump	TRUE	reported	2	1	TRUE	9.70301e-05	26.8278	9.70308e-05	276465	1.11438e-05	456081	TRUE	0.00689449
	finngen_R10_SL.clump	rs1265947	C	T	C	T	0.792302	0.120999	0.0860544	0.867522	FALSE	FALSE	FALSE	fxjpyj	0.20305	0.551238	456122	outcome	TRUE	reported	textfile	104	456244	6	31819390	HSPA1A	2.81838e-40	39.55	0.0596377	0.180032	0.0857224	2.81838e-40	307587	finngen_R10_SL.clump	TRUE	reported	2	1	TRUE	0.000573486	176.497	0.000573489	307587	7.78535e-07	456122	TRUE	4.69796e-23
		rs150724213	G	A	G	A	0.716058	-0.0221114	0.0282385	0.990789	FALSE	FALSE	FALSE	fxjpyj	0.720107	0.975504	455576	outcome	TRUE	reported	textfile	104	456244	7	74606017	GTF2IRD1	3.00954e-12	11.5215	0.102627	0.056879	0.0281373	3.00954e-12	307587	finngen_R10_SL.clump	TRUE	reported	2	1	TRUE	0.000158247	48.6822	0.000158248	307587	2.06957e-09	455576	TRUE	7.82047e-08
		rs17153419	A	G	A	G	0.238889	0.102873	0.325511	0.711985	FALSE	FALSE	FALSE	fxjpyj	0.15498	0.50683	447359	outcome	TRUE	reported	textfile	104	456244	8	11536724	BLK	7.42045e-08	7.12957	0.0443976	0.377939	0.325326	7.42045e-08	307587	finngen_R10_SL.clump	TRUE	reported	2	1	TRUE	9.41162e-05	28.9515	9.41168e-05	307587	9.84911e-07	447359	TRUE	0.000200642
		rs17338998	C	T	C	T	0.402753	-0.260107	0.148381	0.888402	FALSE	FALSE	FALSE	fxjpyj	0.218904	0.234745	456315	outcome	TRUE	reported	textfile	104	456244	7	128978505	TNPO3	1.48525e-13	12.8282	0.0545109	0.206387	0.148176	1.48525e-13	307587	finngen_R10_SL.clump	TRUE	reported	2	1	TRUE	0.000177446	54.5894	0.000177447	307587	3.09409e-06	456315	TRUE	7.18581e-07
		rs17849502	G	T	G	T	0.678268	0.104741	0.0375605	0.947654	FALSE	FALSE	FALSE	fxjpyj	0.308523	0.734238	456348	outcome	TRUE	reported	textfile	104	456244	1	183563445	NCF2,SMG7	1.69981e-13	12.7696	0.0920247	0.0698948	0.0374462	1.69981e-13	307587	finngen_R10_SL.clump	TRUE	reported	2	1	TRUE	0.000176583	54.3239	0.000176584	307587	2.5256e-07	456348	TRUE	4.22877e-08
		rs3219184	A	G	A	G	-0.297734	-0.0944464	0.202247	0.941267	FALSE	FALSE	FALSE	fxjpyj	0.298063	0.751344	456348	outcome	TRUE	reported	textfile	104	456244	6	31547363	ATP6V1G2,NFKBIL1	1.85973e-07	6.73055	0.0571155	0.153278	0.20242	1.85973e-07	307587	finngen_R10_SL.clump	TRUE	reported	2	1	TRUE	8.8337e-05	27.1735	8.83376e-05	307587	2.20019e-07	456348	TRUE	0.000129269
		rs4274624	C	T	C	T	-0.320351	-0.293958	0.771647	0.224444	FALSE	FALSE	FALSE	fxjpyj	0.166553	0.0775726	454715	outcome	TRUE	reported	textfile	104	456244	2	191093930	STAT4	2.48771e-11	10.6042	0.0479992	0.710115	0.771865	2.48771e-11	307587	finngen_R10_SL.clump	TRUE	reported	2	1	TRUE	0.000144795	44.5432	0.000144796	307587	6.85055e-06	454715	TRUE	5.49781e-05
		rs56824628	G	A	G	A	0.384804	0.3412	0.0800606	0.92618	FALSE	FALSE	FALSE	fxjpyj	0.272181	0.209995	442084	outcome	TRUE	reported	textfile	104	456244	16	46920478	GPT2	4.3013e-08	7.3664	0.0702452	0.11641	0.0799322	4.3013e-08	307587	finngen_R10_SL.clump	TRUE	reported	2	1	TRUE	9.75518e-05	30.0084	9.75525e-05	307587	3.55466e-06	442084	TRUE	0.000664936
		rs6679677	C	A	C	A	0.303734	-0.109829	0.139153	0.898376	FALSE	FALSE	FALSE	fxjpyj	0.23031	0.633452	456348	outcome	TRUE	reported	textfile	104	456244	1	113761186	RSBN1	1.59573e-07	6.79704	0.0579517	0.175951	0.139023	1.59573e-07	307587	finngen_R10_SL.clump	TRUE	reported	2	1	TRUE	8.92992e-05	27.4696	8.92998e-05	307587	4.98327e-07	456348	TRUE	0.000178107
		rs77746120	T	G	T	G	0.723233	-0.0206377	0.0148157	0.985532	FALSE	FALSE	FALSE	fxjpyj	0.589715	0.972083	453758	outcome	TRUE	reported	textfile	104	456244	6	25137518	AL078584.1	4.07784e-07	6.38957	0.142782	0.029008	0.0147656	4.07784e-07	307587	finngen_R10_SL.clump	TRUE	reported	2	1	TRUE	8.34075e-05	25.6571	8.34081e-05	307587	2.69908e-09	453758	TRUE	0.000101014
		rs79590198	G	A	G	A	0.332029	0.395192	0.109831	0.945255	FALSE	FALSE	FALSE	fxjpyj	0.307988	0.199442	452011	outcome	TRUE	reported	textfile	104	456244	5	143307371	NR3C1	1.78e-07	6.74958	0.0635953	0.142998	0.109714	1.78e-07	307587	finngen_R10_SL.clump	TRUE	reported	2	1	TRUE	8.86126e-05	27.2583	8.86132e-05	307587	3.6425e-06	452011	TRUE	0.00132319
	finngen_R10_ULCE.clump	rs10060969	T	C	T	C	0.115827	-0.157701	0.289453	0.684367	FALSE	FALSE	FALSE	fxjpyj	0.149005	0.289891	456164	outcome	TRUE	reported	textfile	104	456244	5	159393053	IL12B	1.24859e-07	6.90358	0.021911	0.31269	0.289157	1.24859e-07	397977	finngen_R10_ULCE.clump	TRUE	reported	2	1	TRUE	7.02113e-05	27.9443	7.02116e-05	397977	2.45554e-06	456164	TRUE	0.00168554
		rs10265392	C	T	C	T	-0.155074	0.356435	0.873718	0.0702653	FALSE	FALSE	FALSE	fxjpyj	0.27512	0.195127	441669	outcome	TRUE	reported	textfile	104	456244	7	5148054	WIPI2	1.40527e-07	6.85224	0.0294562	0.85645	0.873938	1.40527e-07	397977	finngen_R10_ULCE.clump	TRUE	reported	2	1	TRUE	6.96364e-05	27.7155	6.96368e-05	397977	3.80032e-06	441669	TRUE	0.00343085
		rs10748781	C	A	C	A	-0.148248	0.103293	0.652537	0.433209	FALSE	FALSE	FALSE	fxjpyj	0.141963	0.466857	442709	outcome	TRUE	reported	textfile	104	456244	10	99523573	NKX2-3	1.2569e-12	11.9007	0.0208831	0.619155	0.652962	1.2569e-12	397977	finngen_R10_ULCE.clump	TRUE	reported	2	1	TRUE	0.000126612	50.3948	0.000126613	397977	1.19584e-06	442709	TRUE	3.30656e-06
		rs10807943	T	C	T	C	-0.319094	0.0518517	0.936981	0.107756	FALSE	FALSE	FALSE	fxjpyj	0.224733	0.817528	447373	outcome	TRUE	reported	textfile	104	456244	7	5301033	SLC29A4	6.87068e-17	16.163	0.0382184	0.916568	0.937241	6.87068e-17	397977	finngen_R10_ULCE.clump	TRUE	reported	2	1	TRUE	0.000175129	69.7092	0.00017513	397977	1.18994e-07	447373	TRUE	3.31194e-09
		rs11531541	G	A	G	A	0.192786	-0.291783	0.0973029	0.934126	FALSE	FALSE	FALSE	fxjpyj	0.2835	0.303377	442830	outcome	TRUE	reported	textfile	104	456244	7	109084277	DNAJB9	3.1095e-09	8.50731	0.0325338	0.115879	0.0970664	3.1095e-09	397977	finngen_R10_ULCE.clump	TRUE	reported	2	1	TRUE	8.82237e-05	35.1139	8.82241e-05	397977	2.39209e-06	442830	TRUE	0.000327815
		rs1156534	A	G	A	G	-0.139613	-0.112979	0.262171	0.803974	FALSE	FALSE	FALSE	fxjpyj	0.175598	0.519965	456348	outcome	TRUE	reported	textfile	104	456244	6	30097375	TRIM31	2.55959e-09	8.59183	0.0234345	0.235951	0.262505	2.55959e-09	397977	finngen_R10_ULCE.clump	TRUE	reported	2	1	TRUE	8.91751e-05	35.4926	8.91756e-05	397977	9.07114e-07	456348	TRUE	9.04109e-05
		rs117443671	T	C	T	C	-0.223562	0.21491	0.0646055	0.951463	FALSE	FALSE	FALSE	fxjpyj	0.323468	0.506438	455707	outcome	TRUE	reported	textfile	104	456244	7	151155385	GBX1	3.2204e-07	6.49209	0.0437494	0.0521946	0.0647635	3.2204e-07	397977	finngen_R10_ULCE.clump	TRUE	reported	2	1	TRUE	6.56093e-05	26.1126	6.56096e-05	397977	9.68649e-07	455707	TRUE	0.0010386
		rs11810755	C	T	C	T	-0.232662	0.0600462	0.0766055	0.8991	FALSE	FALSE	FALSE	fxjpyj	0.237253	0.8002	429122	outcome	TRUE	reported	textfile	104	456244	1	22408837	ZBTB40	1.0256e-08	7.98902	0.0406295	0.0621063	0.0767901	1.0256e-08	397977	finngen_R10_ULCE.clump	TRUE	reported	2	1	TRUE	8.23899e-05	32.7918	8.23904e-05	397977	1.49269e-07	429122	TRUE	7.84421e-05
		rs12263718	A	G	A	G	-0.104333	-0.00300833	0.4338	0.592862	FALSE	FALSE	FALSE	fxjpyj	0.142417	0.983147	447474	outcome	TRUE	reported	textfile	104	456244	10	62672972	ZNF365	3.38595e-07	6.47032	0.020455	0.409109	0.434114	3.38595e-07	397977	finngen_R10_ULCE.clump	TRUE	reported	2	1	TRUE	6.53669e-05	26.0161	6.53673e-05	397977	9.97152e-10	447474	TRUE	0.000218838
		rs1456524	T	C	T	C	-0.106717	0.0599193	0.583018	0.343504	FALSE	FALSE	FALSE	fxjpyj	0.146534	0.682605	454690	outcome	TRUE	reported	textfile	104	456244	2	198901327	PLCL1	1.43751e-07	6.84239	0.020287	0.55754	0.583342	1.43751e-07	397977	finngen_R10_ULCE.clump	TRUE	reported	2	1	TRUE	6.95254e-05	27.6713	6.95257e-05	397977	3.67742e-07	454690	TRUE	0.000368126
		rs2296569	A	G	A	G	-0.138455	0.361532	0.202717	0.802756	FALSE	FALSE	FALSE	fxjpyj	0.174663	0.0384633	455004	outcome	TRUE	reported	textfile	104	456244	10	103076754	CNNM2	6.63086e-08	7.17843	0.0256355	0.182306	0.202977	6.63086e-08	397977	finngen_R10_ULCE.clump	TRUE	reported	2	1	TRUE	7.32899e-05	29.1697	7.32902e-05	397977	9.41617e-06	455004	TRUE	0.0113831
		rs2836883	G	A	G	A	-0.123958	0.021245	0.247371	0.733983	FALSE	FALSE	FALSE	fxjpyj	0.15795	0.893003	453101	outcome	TRUE	reported	textfile	104	456244	21	39094818	PSMG1	2.17105e-07	6.66333	0.0239114	0.224764	0.247659	2.17105e-07	397977	finngen_R10_ULCE.clump	TRUE	reported	2	1	TRUE	6.7523e-05	26.8743	6.75234e-05	397977	3.99283e-08	453101	TRUE	0.000223808
		rs3024505	G	A	G	A	0.218329	0.101214	0.15699	0.845569	FALSE	FALSE	FALSE	fxjpyj	0.192969	0.599926	456348	outcome	TRUE	reported	textfile	104	456244	1	206766559	IL10	1.34617e-16	15.8709	0.0264019	0.186986	0.156608	1.34617e-16	397977	finngen_R10_ULCE.clump	TRUE	reported	2	1	TRUE	0.000171799	68.3833	0.0001718	397977	6.02853e-07	456348	TRUE	1.30302e-08
		rs34045935	C	T	C	T	-0.1289	-0.0922872	0.248805	0.834645	FALSE	FALSE	FALSE	fxjpyj	0.192157	0.631036	434847	outcome	TRUE	reported	textfile	104	456244	1	8126172	ERRFI1	6.0615e-08	7.21742	0.0237956	0.224802	0.24911	6.0615e-08	397977	finngen_R10_ULCE.clump	TRUE	reported	2	1	TRUE	7.37263e-05	29.3434	7.37267e-05	397977	5.30439e-07	434847	TRUE	0.000340723
		rs34762726	G	A	G	A	0.127998	-0.106822	0.412079	0.709666	FALSE	FALSE	FALSE	fxjpyj	0.152648	0.484057	456348	outcome	TRUE	reported	textfile	104	456244	3	49651777	BSN	3.40808e-10	9.46749	0.0203851	0.441835	0.4117	3.40808e-10	397977	finngen_R10_ULCE.clump	TRUE	reported	2	1	TRUE	9.90557e-05	39.4256	9.90562e-05	397977	1.07311e-06	456348	TRUE	3.93287e-05
		rs376365394	C	T	C	T	0.314248	-0.19767	0.0403005	0.988416	FALSE	FALSE	FALSE	fxjpyj	0.639993	0.757427	444507	outcome	TRUE	reported	textfile	104	456244	1	120097192	NOTCH2	2.84643e-11	10.5457	0.0472248	0.0536635	0.0401304	2.84643e-11	397977	finngen_R10_ULCE.clump	TRUE	reported	2	1	TRUE	0.00011125	44.2795	0.00011125	397977	2.14612e-07	444507	TRUE	3.81686e-06
		rs3802657	G	T	G	T	-0.125684	-0.229832	0.246486	0.88529	FALSE	FALSE	FALSE	fxjpyj	0.217407	0.290442	452979	outcome	TRUE	reported	textfile	104	456244	10	89205951	CH25H	1.76116e-07	6.7542	0.024064	0.225306	0.246756	1.76116e-07	397977	finngen_R10_ULCE.clump	TRUE	reported	2	1	TRUE	6.85388e-05	27.2786	6.85392e-05	397977	2.46716e-06	452979	TRUE	0.00201756
		rs4372078	T	G	T	G	0.124932	-0.0803846	0.739026	0.296852	FALSE	FALSE	FALSE	fxjpyj	0.152311	0.597663	454899	outcome	TRUE	reported	textfile	104	456244	9	114801407	TNFSF15	9.18967e-08	7.0367	0.0233866	0.76211	0.738732	9.18967e-08	397977	finngen_R10_ULCE.clump	TRUE	reported	2	1	TRUE	7.17008e-05	28.5372	7.17012e-05	397977	6.12308e-07	454899	TRUE	0.000398859
		rs4587163	C	T	C	T	-0.194091	-0.0293575	0.283813	0.604755	FALSE	FALSE	FALSE	fxjpyj	0.144442	0.838941	441598	outcome	TRUE	reported	textfile	104	456244	6	32625390	HLA-DQA1	2.44963e-17	16.6109	0.0229146	0.246498	0.284289	2.44963e-17	397977	finngen_R10_ULCE.clump	TRUE	reported	2	1	TRUE	0.00018024	71.7437	0.00018024	397977	9.35462e-08	441598	TRUE	1.93915e-09
		rs4654903	A	G	A	G	-0.162565	-0.00192353	0.491093	0.502929	FALSE	FALSE	FALSE	fxjpyj	0.138835	0.988946	453897	outcome	TRUE	reported	textfile	104	456244	1	19874497	OTUD3	6.04644e-16	15.2185	0.0200986	0.451567	0.491597	6.04644e-16	397977	finngen_R10_ULCE.clump	TRUE	reported	2	1	TRUE	0.000164359	65.4215	0.00016436	397977	4.22907e-10	453897	TRUE	3.75949e-09
		rs4676410	G	A	G	A	0.150784	-0.0395842	0.270211	0.794225	FALSE	FALSE	FALSE	fxjpyj	0.172655	0.818661	446639	outcome	TRUE	reported	textfile	104	456244	2	240624322	GPR35	1.17923e-11	10.9284	0.0222305	0.30097	0.269819	1.17923e-11	397977	finngen_R10_ULCE.clump	TRUE	reported	2	1	TRUE	0.000115586	46.0055	0.000115586	397977	1.17688e-07	446639	TRUE	1.79813e-06
		rs59655222	T	C	T	C	-0.141846	0.120354	0.213033	0.707661	FALSE	FALSE	FALSE	fxjpyj	0.152707	0.430616	453067	outcome	TRUE	reported	textfile	104	456244	1	200906769	C1orf106	2.00493e-08	7.6979	0.0252774	0.189787	0.213329	2.00493e-08	397977	finngen_R10_ULCE.clump	TRUE	reported	2	1	TRUE	7.91183e-05	31.4896	7.91187e-05	397977	1.37101e-06	453067	TRUE	0.000377431
		rs6017342	A	C	A	C	0.11017	0.0216945	0.558709	0.483254	FALSE	FALSE	FALSE	fxjpyj	0.138968	0.875945	456348	outcome	TRUE	reported	textfile	104	456244	20	44436388	HNF4A	6.6953e-08	7.17423	0.0204051	0.586214	0.558358	6.6953e-08	397977	finngen_R10_ULCE.clump	TRUE	reported	2	1	TRUE	7.32419e-05	29.1506	7.32422e-05	397977	5.34042e-08	456348	TRUE	0.000123318
		rs6933404	T	C	T	C	0.129466	0.0258698	0.189013	0.782346	FALSE	FALSE	FALSE	fxjpyj	0.170272	0.87924	448617	outcome	TRUE	reported	textfile	104	456244	6	137638098	OLIG3	2.21978e-07	6.65369	0.0249938	0.209831	0.188748	2.21978e-07	397977	finngen_R10_ULCE.clump	TRUE	reported	2	1	TRUE	6.74155e-05	26.8315	6.74158e-05	397977	5.14548e-08	448617	TRUE	0.000245894
		rs7601425	A	G	A	G	0.106347	-0.0139595	0.617574	0.408818	FALSE	FALSE	FALSE	fxjpyj	0.142309	0.921859	447767	outcome	TRUE	reported	textfile	104	456244	2	134199476	MGAT5	3.82129e-07	6.41779	0.0209442	0.641532	0.617269	3.82129e-07	397977	finngen_R10_ULCE.clump	TRUE	reported	2	1	TRUE	6.47794e-05	25.7822	6.47797e-05	397977	2.14894e-08	447767	TRUE	0.000286431
		rs7931483	C	A	C	A	0.126205	0.246086	0.416842	0.522926	FALSE	FALSE	FALSE	fxjpyj	0.139722	0.0781943	450702	outcome	TRUE	reported	textfile	104	456244	11	76591023	EMSY	5.01534e-10	9.2997	0.0202947	0.448514	0.416438	5.01534e-10	397977	finngen_R10_ULCE.clump	TRUE	reported	2	1	TRUE	9.716e-05	38.671	9.71605e-05	397977	6.88262e-06	450702	TRUE	0.000882296
		rs861119	A	C	A	C	-0.118492	-0.365849	0.768503	0.232926	FALSE	FALSE	FALSE	fxjpyj	0.164339	0.0260016	454502	outcome	TRUE	reported	textfile	104	456244	1	170173258	METTL11B	4.56247e-07	6.3408	0.0234924	0.748949	0.768752	4.56247e-07	397977	finngen_R10_ULCE.clump	TRUE	reported	2	1	TRUE	6.39201e-05	25.4402	6.39204e-05	397977	1.09039e-05	454502	TRUE	0.0306355
[truncated: 1,499 more rows]

## Sheet: S2.2
S2.2 The IVs SNPs involved in autoimmune diseases(data from other databases) and Pan-cancers of UKB database.
[truncated: 9,155 more rows]

## Sheet: S2.3
S2.3 The single SNP's effect estimated in autoimmune diseases(data from FinnGen database) and Pan-cancers.
[truncated: 2,541 more rows]

[truncated: 1 more sheets: S2.4]
