# Supplementary material for: Exploring the Potential Link Between Autoimmune Diseases and Pan-Cancer: A Multidatabase Mendelian Randomization Analysis
Source: J Immunol Res. 2025 Apr 27;2025:6468979. doi: 10.1155/jimr/6468979 (PMC12050153; doi:10.1155/jimr/6468979)
Supplement: Supporting Information 2 — Table S1: The results of MR analysis between autoimmune diseases (data from FinnGen database). Table S2: The results of MR analysis between autoimmune diseases (data from other databases) and pan-cancers of UKB database. [file 6468979.f2.xlsx]

## Sheet: Content
Content
S1.1. The resluts of MR analysis between autoimmune diseases(data from FinnGen database) and Pan-cancers.
S1.2. The resluts of MR analysis between autoimmune diseases(data from other databases) and Pan-cancers of UKB database.

## Sheet: S1.1
S1.1. The resluts of MR analysis between autoimmune diseases(data from FinnGen database) and Pan-cancers.
exposure.id	outcome.id	nsnp	MR-Egger			Weighted median			Inverse variance weighted			Simple mode			Weighted mode			MR-Egger intercept		MR-PRESSO global	MR-IVW			MR-Egeer			steiger test pval
			p value	OR	95% OR	p value	OR	95% OR	p value	OR	95% OR	p value	OR	95% OR	p value	OR	95% OR	egger intercept	p value	p value	Q	Q df	Q pval	Q	Q df	Q pval
Ulcerative colitis	Uterine cervix cancer	19	0.697	1.71459	0.11875-24.7557	0.194	0.60331	0.28161-1.29251	0.001	0.39887	0.23077-0.68943	0.099	0.24797	0.05155-1.19272	0.023	0.44328	0.23358-0.84122	-0.23653	0.28931	0.787	10.8865	18	0.89911	9.69017	17	0.9161	1.63109e-59
Multiple sclerosis	Chronic lymphocytic leukemia	6	0.133	1.97945	0.97238-4.0295	0.017	1.7143	1.09980-2.67214	0.002	1.7326	1.21350-2.47378	0.176	1.63801	0.88686-3.02537	0.048	1.75036	1.14971-2.66481	-0.06699	0.69314	0.987	0.86777	5	0.97251	0.6877	4	0.95284	2.06053e-17
Ulcerative colitis	Larynx cancer	19	0.471	2.79633	0.18226-42.9035	0.165	0.61473	0.30927-1.22190	0.03	0.53516	0.30418-0.94152	0.721	1.38196	0.24031-7.94730	0.149	0.61409	0.32573-1.15771	-0.26807	0.24194	0.462	19.6641	18	0.35204	18.0991	17	0.38261	6.05109e-58
Ulcerative colitis	Bladder cancer	19	0.311	0.60895	0.24001-1.5450	0.03	1.30602	1.02687-1.66104	0.032	1.24128	1.01835-1.51301	0.527	0.81241	0.43223-1.52701	0.043	1.31584	1.02767-1.68483	0.11554	0.14396	0.314	21.657	18	0.24757	19.0303	17	0.3268	8.07939e-57
myasthenia gravis	Oral cavity cancer	5	0.437	8.1722	0.08143-820.1477	0.096	5.43327	0.74137-39.81892	0.04	5.08801	1.07498-24.08217	0.191	8.82384	0.58463-133.17882	0.216	6.72908	0.52792-85.77154	-0.31798	0.84422	0.842	1.36423	4	0.85039	1.31841	3	0.72477	0.0232312
Ulcerative colitis	Pancreas cancer	19	0.863	0.8782	0.20550-3.7529	0.506	1.1479	0.76461-1.72334	0.043	1.36027	1.01030-1.83147	0.035	3.12534	1.17091-8.34200	0.084	1.37153	0.97717-1.92505	0.07096	0.55429	0.696	13.0866	18	0.7864	12.7227	17	0.75454	4.3986e-62
Multiple sclerosis	Small intestine cancer	8	0.105	2.38171	0.97678-5.8074	0.139	1.5784	0.86235-2.88899	0.044	1.64098	1.01380-2.65617	0.453	1.53563	0.53348-4.42033	0.151	1.53563	0.91159-2.58687	-0.12056	0.36724	0.555	7.0308	7	0.42568	6.0693	6	0.41547	1.13287e-27
Rheumatoid arthritis	Bronchus and lung cancer	21	0.087	1.27594	0.97923-1.6626	0.075	1.15956	0.98494-1.36514	0.049	1.16259	1.00065-1.35072	0.661	1.2174	0.51234-2.89273	0.041	1.2174	1.02062-1.45213	-0.02348	0.41341	0.645	15.5932	20	0.74152	14.8938	19	0.72932	5.90922e-229
Crohn's disease	Oropharynx cancer	7	0.193	0.52965	0.23136-1.2125	0.218	0.82224	0.60214-1.12281	0.055	0.78101	0.60705-1.00481	0.462	0.86135	0.59329-1.25052	0.363	0.8445	0.60332-1.18210	0.09516	0.37896	0.852	3.14947	6	0.78987	2.21864	5	0.81814	0.285106
Rheumatoid arthritis	Hodgkin lymphoma	20	0.082	0.49436	0.23333-1.0474	0.051	0.6168	0.37953-1.00240	0.063	0.64719	0.40945-1.02299	0.665	0.55586	0.04046-7.63767	0.097	0.64411	0.39337-1.05466	0.06105	0.38662	0.945	8.87399	19	0.97551	8.08669	18	0.97732	6.86482e-230
Crohn's disease	Non-Hodgkin lymphoma	4	0.83	0.27529	0.00001-8585.7374	0.206	0.24747	0.02839-2.15705	0.066	0.16301	0.02364-1.12383	0.267	0.17517	0.01423-2.15598	0.304	0.24499	0.02639-2.27390	-0.10851	0.9281	0.55	3.04015	3	0.38548	3.02444	2	0.22042	1.16338e-11
myasthenia gravis	Ovary cancer	5	0.591	0.72471	0.25287-2.0770	0.049	0.84586	0.71613-0.99909	0.066	0.84624	0.70807-1.01136	0.331	1.40375	0.76923-2.56166	0.1	0.85597	0.74206-0.98737	0.10092	0.78785	0.431	8.33884	4	0.07993	8.10513	3	0.04389	0.00145519
Rheumatoid arthritis	Esophagus cancer	21	0.033	1.72236	1.08478-2.7347	0.045	1.34322	1.00690-1.79189	0.073	1.27128	0.97826-1.65206	0.474	0.5821	0.13619-2.48795	0.075	1.32596	0.98736-1.78067	-0.07662	0.13465	0.6	14.1468	20	0.82298	11.705	19	0.89784	4.01837e-231
Rheumatoid arthritis	Malignant melanoma	21	0.147	1.24396	0.93729-1.6510	0.148	1.1381	0.95520-1.35602	0.074	1.15722	0.98573-1.35855	0.911	1.06425	0.36235-3.12579	0.148	1.14521	0.95962-1.36670	-0.01825	0.55078	0.769	16.6786	20	0.67374	16.3096	19	0.63653	1.46055e-228
Crohn's disease	Oral cavity cancer	7	0.293	0.00814	0.00000-24.7260	0.118	0.10688	0.00650-1.75826	0.075	0.12144	0.01197-1.23213	0.238	0.1176	0.00480-2.88114	0.197	0.1176	0.00652-2.12065	0.66346	0.51918	0.545	6.05181	6	0.41741	5.5215	5	0.35559	0.142296
Systemic lupus erythematosus	Brain cancer	5	0.331	0.05286	0.00036-7.7191	0.288	0.58927	0.22209-1.56353	0.088	0.48181	0.20805-1.11581	0.762	0.77108	0.16030-3.70907	0.383	0.61797	0.23603-1.61794	0.58793	0.44286	0.7	2.09986	4	0.7174	1.32244	3	0.72381	5.59086e-16
Rheumatoid arthritis	Oropharynx cancer	27	0.792	1.04059	0.77615-1.3951	0.569	1.07501	0.83802-1.37903	0.091	1.18738	0.97273-1.44939	0.61	1.1476	0.68041-1.93558	0.431	1.10749	0.86244-1.42215	0.02849	0.24336	0.171	33.9741	26	0.13568	32.1387	25	0.15404	0.182518
Type I diabetes	Chronic lymphocytic leukemia	16	0.635	1.12282	0.70318-1.7929	0.065	1.23436	0.98720-1.54339	0.093	1.23306	0.96562-1.57456	0.648	1.19951	0.55858-2.57586	0.125	1.19951	0.96337-1.49354	0.02968	0.64919	0.276	22.4478	15	0.09659	22.1066	14	0.07645	8.86977e-290
Systemic lupus erythematosus	Testis cancer	5	0.459	0.07177	0.00016-31.9773	0.114	2.74016	0.78471-9.56851	0.094	2.44153	0.85857-6.94299	0.728	1.48462	0.18611-11.84301	0.177	2.95014	0.80657-10.79053	0.94163	0.33337	0.565	1.97229	4	0.74086	0.6489	3	0.88515	4.23406e-16
myasthenia gravis	Biliary&gallbladder cancer	5	0.99	1.0068	0.36857-2.7502	0.166	0.74843	0.49671-1.12771	0.094	0.75081	0.53658-1.05056	0.59	0.84625	0.48339-1.48148	0.429	0.81279	0.51222-1.28973	-0.20569	0.58245	0.414	5.0312	4	0.28411	4.46899	3	0.21507	3.82437e-09
myasthenia gravis	Biliary&gallbladder cancer	5	0.344	0.52448	0.16962-1.6218	0.236	0.73778	0.44594-1.22063	0.103	0.71069	0.47131-1.07166	0.509	0.78323	0.40452-1.51648	0.452	0.7614	0.40065-1.44696	0.21306	0.61077	0.858	1.25057	4	0.8697	0.92984	3	0.81822	5.26542e-11
myasthenia gravis	Prostate cancer	4	0.998	1.00016	0.87994-1.1368	0.158	1.01786	0.99313-1.04321	0.104	1.01777	0.99637-1.03963	0.617	0.92096	0.68872-1.23152	0.294	1.01679	0.99099-1.04326	0.02731	0.81191	0.823	0.75614	3	0.85993	0.68279	2	0.71078	8.28306e-05
Crohn's disease	Malignant nonmelanoma	5	0.843	0.96957	0.73202-1.2842	0.157	1.06827	0.97490-1.17058	0.117	1.06331	0.98467-1.14824	0.446	1.05622	0.93033-1.19915	0.235	1.06097	0.97637-1.15292	0.02404	0.55128	0.846	2.19119	4	0.70064	1.74341	3	0.62733	6.28572e-16
Ulcerative colitis	Chronic lymphocytic leukemia	17	0.589	1.26973	0.54365-2.9655	0.208	1.28286	0.87067-1.89017	0.118	1.23795	0.94730-1.61776	0.159	1.42815	0.89014-2.29133	0.292	1.22743	0.84931-1.77390	-0.00423	0.95159	0.693	12.4426	16	0.71299	12.4388	15	0.64556	8.58213e-54
Type I diabetes	Oral cavity cancer	20	0.024	0.12483	0.02399-0.6495	0.016	0.19703	0.05278-0.73561	0.142	0.42431	0.13520-1.33167	0.174	30.1722	0.26738-3404.81991	0.008	0.15441	0.04450-0.53584	0.46169	0.07187	0.134	25.9847	19	0.13062	21.5967	18	0.25039	0.432371
Crohn's disease	Chronic lymphocytic leukemia	6	0.861	0.70758	0.01892-26.4626	0.196	1.37679	0.84821-2.23478	0.142	1.38652	0.89634-2.14477	0.437	2.42605	0.31033-18.96588	0.205	1.40811	0.88862-2.23129	0.25612	0.73239	0.923	1.99163	5	0.8503	1.85714	4	0.76201	8.293e-20
Rheumatoid arthritis	Breast cancer	12	0.489	0.54629	0.10504-2.8411	0.305	0.61709	0.24518-1.55313	0.142	0.54408	0.24130-1.22675	0.342	0.50463	0.13070-1.94837	0.302	0.60772	0.24670-1.49701	-0.00068	0.99561	0.434	12.7709	11	0.30856	12.7709	10	0.23677	9.11092e-26
Multiple sclerosis	Biliary&gallbladder cancer	12	0.645	1.27372	0.46926-3.4573	0.53	1.21296	0.66377-2.21654	0.143	1.39181	0.89391-2.16704	0.81	1.12709	0.43532-2.91819	0.864	1.074	0.48374-2.38452	0.0223	0.84993	0.719	8.18571	11	0.69658	8.148	10	0.61438	2.54617e-44
Crohn's disease	Acute myelocytic leukemia	5	0.752	1.06541	0.74430-1.5251	0.157	1.07101	0.97399-1.17770	0.156	1.06418	0.97654-1.15968	0.715	1.03325	0.87755-1.21657	0.237	1.06839	0.97332-1.17273	-0.00022	0.99519	0.898	1.49976	4	0.82668	1.49972	3	0.68234	7.06101e-18
Multiple sclerosis	Non-Hodgkin lymphoma	7	0.496	1.13192	0.81301-1.5759	0.25	1.14458	0.90942-1.44055	0.166	1.15083	0.94331-1.40400	0.724	1.15037	0.54797-2.41504	0.239	1.15037	0.93226-1.41951	0.00726	0.90705	0.996	0.93841	6	0.98784	0.92333	5	0.96851	1.46031e-30
Systemic lupus erythematosus	Stomach cancer	5	0.582	0.48123	0.04673-4.9561	0.239	0.78036	0.51631-1.17946	0.17	0.76249	0.51749-1.12347	0.128	0.37153	0.13494-1.02295	0.291	0.77301	0.51042-1.17068	0.1556	0.72106	0.608	2.06093	4	0.72455	1.90704	3	0.59192	8.41939e-22
Systemic lupus erythematosus	Pancreas cancer	5	0.798	1.81946	0.02710-122.1623	0.196	1.69474	0.76130-3.77266	0.179	1.62534	0.80049-3.30015	0.32	1.94959	0.61559-6.17434	0.224	1.76174	0.81439-3.81110	-0.03	0.96083	0.823	2.21053	4	0.6971	2.20768	3	0.53044	1.59505e-16
Crohn's disease	Bladder cancer	5	0.698	1.14863	0.60806-2.1698	0.195	0.87349	0.71187-1.07179	0.184	0.88876	0.74677-1.05776	0.32	0.82998	0.60169-1.14489	0.274	0.88363	0.72955-1.07025	-0.06679	0.47144	0.792	2.58368	4	0.62972	1.90839	3	0.59164	4.21105e-16
Systemic lupus erythematosus	Biliary&gallbladder cancer	11	0.866	0.93507	0.43831-1.9948	0.479	1.1657	0.76226-1.78267	0.19	1.23733	0.89998-1.70111	0.726	1.14724	0.54315-2.42320	0.523	1.16903	0.73611-1.85657	0.13705	0.44519	0.74	7.26661	10	0.70006	6.62916	9	0.67567	1.8009e-58
Multiple sclerosis	Eye and annexa cancer	8	0.588	1.35949	0.47421-3.8975	0.864	0.94131	0.47105-1.88103	0.191	0.68624	0.39053-1.20588	0.766	0.81376	0.22091-2.99756	0.326	0.71715	0.38670-1.32997	-0.26518	0.18275	0.69	3.26907	7	0.85905	1.00064	6	0.98559	1.69467e-31
Type I diabetes	Oropharynx cancer	19	0.267	0.88023	0.70776-1.0947	0.093	0.89118	0.77895-1.01957	0.197	0.91203	0.79290-1.04906	0.706	0.93273	0.65288-1.33253	0.108	0.8889	0.77561-1.01872	0.01321	0.67752	0.088	29.8207	18	0.03923	29.51	17	0.0301	0.964049
Type I diabetes	Esophagus cancer	16	0.172	1.17523	0.94348-1.4639	0.219	1.0987	0.94566-1.27650	0.201	1.08221	0.95874-1.22157	0.39	0.87698	0.65579-1.17276	0.22	1.08839	0.95595-1.23919	-0.03419	0.39111	0.31	17.88	15	0.26903	16.9327	14	0.25978	1.48433e-144
Rheumatoid arthritis	Small intestine cancer	19	0.314	0.63008	0.26331-1.5078	0.234	0.704	0.39486-1.25517	0.21	0.71571	0.42444-1.20683	0.121	0.10356	0.00677-1.58405	0.171	0.66649	0.38146-1.16447	0.03132	0.7252	0.964	9.42498	18	0.94907	9.29725	17	0.93047	6.65661e-235
Type I diabetes	Larynx cancer	16	0.232	0.76131	0.49652-1.1673	0.695	0.95097	0.73972-1.22254	0.211	0.8617	0.68240-1.08809	0.214	0.71704	0.43411-1.18435	0.31	0.87887	0.69082-1.11811	0.05134	0.50566	0.247	19.3399	15	0.19874	18.716	14	0.17609	2.64702e-143
Type I diabetes	Brain cancer	16	0.777	0.9652	0.75867-1.2279	0.729	0.97193	0.82729-1.14184	0.231	0.92145	0.80608-1.05332	0.669	0.92658	0.65748-1.30582	0.493	0.94764	0.81573-1.10089	-0.01923	0.65665	0.792	11.0137	15	0.75162	10.8074	14	0.70109	1.62369e-151
Crohn's disease	Brain cancer	5	0.921	0.93398	0.26973-3.2340	0.376	1.19259	0.80767-1.76094	0.232	1.23037	0.87602-1.72804	0.168	1.7662	0.91081-3.42493	0.365	1.20764	0.84098-1.73417	0.0718	0.68184	0.612	2.20541	4	0.69804	2.00095	3	0.57221	1.50413e-16
Systemic lupus erythematosus	Esophagus cancer	5	0.128	0.01251	0.00020-0.7678	0.298	0.64917	0.28758-1.46543	0.234	0.59663	0.25477-1.39719	0.553	0.60821	0.13503-2.73962	0.471	0.71648	0.31526-1.62832	1.02824	0.15877	0.38	5.99677	4	0.19939	2.51227	3	0.47308	1.36079e-14
Multiple sclerosis	Hodgkin lymphoma	8	0.21	1.77649	0.79674-3.9610	0.197	1.42116	0.83362-2.42280	0.237	1.30027	0.84126-2.00974	0.42	1.34447	0.68256-2.64824	0.265	1.34447	0.83270-2.17077	-0.10296	0.39869	0.969	1.16528	7	0.9917	0.34012	6	0.99928	8.29841e-34
Rheumatoid arthritis	Oral cavity cancer	27	0.296	0.1989	0.01025-3.8601	0.626	0.5703	0.05941-5.47420	0.248	0.31132	0.04306-2.25092	0.028	0.0015	0.00001-0.36172	0.669	0.62759	0.07590-5.18928	0.09778	0.69048	0.059	39.7925	26	0.04088	39.5358	25	0.03253	0.259776
Rheumatoid arthritis	Biliary&gallbladder cancer	34	0.533	1.24313	0.63167-2.4465	0.414	1.24486	0.73563-2.10658	0.252	1.25272	0.85178-1.84238	0.462	0.68833	0.25754-1.83974	0.684	1.12999	0.63063-2.02477	0.00123	0.97841	0.227	39.56	33	0.20036	39.559	32	0.16822	1.04356e-296
Type I diabetes	Hodgkin lymphoma	13	0.079	0.68792	0.47104-1.0046	0.253	0.86066	0.66528-1.11343	0.26	0.89083	0.72857-1.08922	0.773	1.07305	0.67136-1.71509	0.263	0.86304	0.67504-1.10340	0.11306	0.14275	0.789	6.8924	12	0.86464	4.40063	11	0.9567	2.29488e-142
Crohn's disease	Multiple myeloma	5	0.769	1.2091	0.37904-3.8569	0.264	0.80985	0.55944-1.17235	0.262	0.83391	0.60725-1.14518	0.234	0.68308	0.40076-1.16429	0.365	0.83758	0.59598-1.17711	-0.09679	0.56057	0.619	2.96937	4	0.56297	2.5435	3	0.46748	3.57642e-16
Multiple sclerosis	Bone cancer	8	0.527	0.67451	0.21389-2.1271	0.322	0.70292	0.34995-1.41188	0.267	0.70568	0.38150-1.30534	0.952	0.95977	0.26544-3.47024	0.338	0.70697	0.36500-1.36934	0.01753	0.93025	1	0.56119	7	0.99919	0.55285	6	0.99713	9.06143e-35
Multiple sclerosis	Multiple myeloma	8	0.935	1.02694	0.55458-1.9016	0.627	1.09231	0.76523-1.55919	0.271	1.19242	0.87137-1.63176	0.513	1.24838	0.66455-2.34514	0.216	1.24838	0.90705-1.71817	0.05801	0.59387	0.47	8.04197	7	0.32891	7.63852	6	0.2658	1.46561e-28
Systemic lupus erythematosus	Bronchus and lung cancer	5	0.447	2.83993	0.27251-29.5963	0.318	0.78542	0.48882-1.26199	0.281	0.80333	0.53947-1.19627	0.68	1.19509	0.54427-2.62413	0.275	0.7436	0.46985-1.17685	-0.33662	0.36247	0.591	2.26981	4	0.68627	1.12164	3	0.77185	6.95089e-17
Crohn's disease	Bone cancer	5	0.981	0.9676	0.08477-11.0450	0.265	1.55117	0.71660-3.35772	0.286	1.43645	0.73856-2.79379	0.437	1.69429	0.51165-5.61045	0.299	1.55921	0.75148-3.23512	0.10295	0.76267	0.888	1.06582	4	0.89966	0.95651	3	0.81177	1.25599e-17
Type I diabetes	Malignant melanoma	16	0.584	1.03563	0.91635-1.1704	0.488	1.02976	0.94791-1.11869	0.294	1.03705	0.96890-1.10999	0.657	1.03759	0.88458-1.21707	0.431	1.03759	0.94884-1.13464	0.00057	0.9793	0.854	10.4737	15	0.78893	10.473	14	0.72685	1.75662e-152
Type I diabetes	Multiple myeloma	16	0.112	1.22434	0.96876-1.5473	0.284	1.08542	0.93417-1.26115	0.298	1.0734	0.93942-1.22649	0.929	1.01316	0.76385-1.34383	0.197	1.09909	0.95815-1.26076	-0.05453	0.2065	0.455	17.0731	15	0.31451	15.1715	14	0.36653	7.46265e-146
Ulcerative colitis	Breast cancer	12	0.246	0.26013	0.03054-2.2156	0.573	1.22295	0.60746-2.46209	0.298	1.39888	0.74307-2.63351	0.649	1.23934	0.50491-3.04201	0.851	1.07254	0.52547-2.18917	0.28856	0.14033	0.283	14.0143	11	0.2322	11.1534	10	0.34569	2.09023e-22
Multiple sclerosis	Stomach cancer	5	0.597	1.1725	0.69022-1.9918	0.351	1.1652	0.84489-1.60694	0.301	1.15825	0.87656-1.53045	0.462	1.14609	0.82489-1.59238	0.371	1.16234	0.86742-1.55752	-0.00378	0.96093	0.988	0.3819	4	0.98393	0.37907	3	0.94453	3.11986e-16
Systemic lupus erythematosus	Bone cancer	4	0.398	261.097	0.00954-7144997.0681	0.542	1.85169	0.25501-13.44551	0.313	2.38882	0.44027-12.96138	0.116	33.6269	1.44768-781.08844	0.74	1.43356	0.20576-9.98764	-1.25016	0.45727	0.476	3.17878	3	0.36487	2.24244	2	0.32588	1.4767e-11
Ulcerative colitis	Bronchus and lung cancer	19	0.9	0.94824	0.41822-2.1500	0.769	0.96776	0.77768-1.20429	0.314	0.91774	0.77641-1.08480	0.473	0.82565	0.49461-1.37825	0.925	1.01112	0.80529-1.26956	-0.0053	0.9372	0.692	15.1684	18	0.65037	15.162	17	0.58381	1.02944e-62
Rheumatoid arthritis	Liver cell carcinoma	34	0.308	0.66602	0.30881-1.4364	0.539	0.81794	0.43110-1.55190	0.317	0.79707	0.51134-1.24247	0.17	0.4875	0.17883-1.32891	0.591	0.81966	0.39998-1.67969	0.02868	0.57862	0.654	30.6352	33	0.58538	30.3203	32	0.55169	1.07103e-304
Multiple sclerosis	Malignant melanoma	8	0.972	1.00548	0.74688-1.3536	0.388	1.08381	0.90264-1.30133	0.322	1.08389	0.92427-1.27107	0.5	1.15053	0.78161-1.69359	0.411	1.08042	0.90839-1.28504	0.02916	0.57909	0.797	4.83558	7	0.68002	4.49191	6	0.61042	7.43571e-31
Ulcerative colitis	Chronic myeloid leukemia	16	0.606	3.47421	0.03389-356.2025	0.389	0.66013	0.25651-1.69886	0.325	0.69731	0.33996-1.43029	0.353	0.44254	0.08346-2.34654	0.36	0.66332	0.28278-1.55594	-0.27979	0.50261	0.974	5.93821	15	0.98077	5.46469	14	0.97824	4.20271e-59
Systemic lupus erythematosus	Uterine corpus cancer	5	0.706	2.05581	0.06828-61.8929	0.418	1.30456	0.68574-2.48179	0.329	1.32826	0.75133-2.34818	0.445	1.4899	0.59165-3.75188	0.424	1.33052	0.70946-2.49524	-0.11605	0.81517	0.972	0.51788	4	0.97174	0.45283	3	0.92912	1.89314e-18
Ulcerative colitis	Thyroid cancer	16	0.698	2.07945	0.05579-77.5025	0.398	0.72251	0.33975-1.53648	0.331	0.75125	0.42205-1.33723	0.305	0.45325	0.10533-1.95048	0.361	0.75549	0.42171-1.35345	-0.16386	0.58522	0.992	4.9168	15	0.99281	4.6047	14	0.99059	2.64982e-53
Ulcerative colitis	Small intestine cancer	21	0.902	0.8626	0.08538-8.7149	0.251	1.58969	0.72100-3.50501	0.34	1.3309	0.73979-2.39431	0.91	1.08392	0.27316-4.30113	0.21	1.68521	0.76538-3.71048	0.06714	0.70819	0.852	12.7526	20	0.88774	12.6083	19	0.85801	7.27328e-71
Systemic lupus erythematosus	Multiple myeloma	5	0.478	0.14512	0.00135-15.6011	0.224	1.76266	0.70691-4.39512	0.349	1.45612	0.66295-3.19826	0.321	2.24082	0.55362-9.06982	0.282	1.77546	0.71792-4.39083	0.61322	0.39926	0.629	2.57216	4	0.63176	1.61132	3	0.65683	7.12527e-17
Rheumatoid arthritis	Uterine corpus cancer	21	0.838	1.04067	0.71453-1.5157	0.575	1.06874	0.84714-1.34830	0.356	1.10562	0.89346-1.36815	0.557	1.41172	0.45517-4.37844	0.357	1.11908	0.88571-1.41394	0.01529	0.70597	0.737	15.1287	20	0.769	14.982	19	0.72374	1.22998e-232
Crohn's disease	Thyroid cancer	4	0.572	647076	0.00000-63926727308091800000000.0000	0.402	1.7281	0.48021-6.21875	0.356	1.71585	0.54528-5.39929	0.221	57.1095	0.33454-9749.22273	0.426	1.73559	0.53555-5.62456	-2.12588	0.58588	0.743	0.899	3	0.82567	0.48502	2	0.78465	3.95398e-13
Type I diabetes	Eye and annexa cancer	16	0.542	0.87155	0.56634-1.3412	0.64	1.06936	0.80726-1.41655	0.367	1.11922	0.87617-1.42970	0.144	1.53405	0.89020-2.64357	0.304	1.16027	0.88218-1.52602	0.10373	0.19298	0.538	15.6828	15	0.40344	13.8124	14	0.46378	1.9003e-147
Ulcerative colitis	Testis cancer	19	0.145	5.34701	0.62163-45.9927	0.768	0.91658	0.51414-1.63403	0.368	0.81711	0.52616-1.26896	0.706	0.78984	0.23612-2.64206	0.355	0.78984	0.48546-1.28508	-0.30464	0.09851	0.994	5.69274	18	0.99729	2.63754	17	0.99997	2.01173e-70
Ulcerative colitis	Kidney cancer	13	0.398	0.52885	0.12791-2.1865	0.329	0.82098	0.55231-1.22035	0.371	0.84777	0.59024-1.21767	0.27	2.32238	0.55742-9.67581	0.343	0.82528	0.56381-1.20802	0.09062	0.51356	0.577	12.9143	12	0.3753	12.4006	11	0.3343	2.73081e-40
Ulcerative colitis	Ovary cancer	18	0.67	1.55177	0.21322-11.2937	0.7	1.08199	0.72442-1.61606	0.372	1.1623	0.83548-1.61695	0.099	1.95945	0.92027-4.17207	0.277	1.25142	0.84604-1.85104	-0.04115	0.77585	0.584	16.768	17	0.47019	16.6806	16	0.40655	5.39741e-31
Type I diabetes	Malignant nonmelanoma	16	0.711	1.01236	0.94999-1.0788	0.503	1.01235	0.97665-1.04936	0.374	1.01562	0.98153-1.05089	0.409	1.03199	0.95973-1.10968	0.813	1.00443	0.96887-1.04130	0.00133	0.90686	0.345	19.1368	15	0.2076	19.1175	14	0.16051	2.73507e-144
Type I diabetes	Bladder cancer	16	0.365	1.06079	0.93762-1.2001	0.194	1.05535	0.97287-1.14481	0.381	1.03111	0.96278-1.10430	0.894	0.98961	0.85087-1.15096	0.372	1.03601	0.96081-1.11708	-0.01176	0.59636	0.952	8.00954	15	0.9234	7.71582	14	0.9036	7.33856e-156
Crohn's disease	Ovary cancer	5	0.66	0.316	0.00306-32.6135	0.424	1.52426	0.54290-4.27959	0.384	1.45984	0.62329-3.41916	0.524	1.78381	0.35120-9.06019	0.386	1.59768	0.62091-4.11104	0.47135	0.55748	0.707	2.87146	4	0.57956	2.4384	3	0.48653	4.90932e-11
Systemic lupus erythematosus	Ovary cancer	6	0.257	0.7394	0.47247-1.1571	0.317	0.93294	0.81445-1.06867	0.393	0.9355	0.80272-1.09025	0.402	0.61582	0.21785-1.74084	0.657	0.97109	0.85979-1.09681	0.15131	0.33588	0.477	7.84495	5	0.16499	6.04125	4	0.19609	7.47245e-23
Rheumatoid arthritis	Bone cancer	22	0.127	2.41275	0.81637-7.1308	0.319	1.39948	0.72273-2.70994	0.409	1.29538	0.70068-2.39486	0.217	0.15913	0.00937-2.70245	0.452	1.30386	0.66109-2.57155	-0.15432	0.18717	0.963	8.12903	21	0.99457	6.26369	20	0.99849	2.29452e-249
Rheumatoid arthritis	Stomach cancer	20	0.491	0.83679	0.50936-1.3747	0.321	0.87539	0.67315-1.13838	0.411	0.90288	0.70788-1.15159	0.177	3.24242	0.62596-16.79557	0.385	0.86234	0.62206-1.19544	0.02031	0.73458	0.828	14.3157	19	0.76499	14.1971	18	0.71616	1.48489e-174
Systemic lupus erythematosus	Breast cancer	5	0.788	0.90648	0.47128-1.7436	0.358	0.85764	0.61830-1.18963	0.412	0.88214	0.65395-1.18995	0.33	0.72933	0.41741-1.27433	0.431	0.85749	0.60788-1.20959	-0.01471	0.9327	0.731	2.67114	4	0.61427	2.66273	3	0.4466	8.65961e-22
Crohn's disease	Larynx cancer	5	0.2	4.9253	0.73011-33.2258	0.555	1.2086	0.64404-2.26807	0.416	1.24162	0.73682-2.09227	0.881	1.08846	0.38488-3.07827	0.515	1.23759	0.68941-2.22168	-0.35868	0.2377	0.642	3.25004	4	0.51689	1.08666	3	0.7803	2.26773e-16
Crohn's disease	Prostate cancer	5	0.596	0.90141	0.63909-1.2714	0.399	0.96387	0.88488-1.04990	0.421	0.96668	0.89007-1.04988	0.879	1.02197	0.78570-1.32928	0.441	0.96632	0.89334-1.04525	0.02277	0.70685	0.544	4.67883	4	0.32187	4.42625	3	0.21896	2.11828e-09
Systemic lupus erythematosus	Uterine cervix cancer	5	0.675	6.1599	0.00281-13514.0932	0.729	1.29588	0.29856-5.62467	0.429	1.68714	0.46124-6.17136	0.637	1.79495	0.18879-17.06539	0.639	1.42583	0.36189-5.61774	-0.34456	0.75988	0.747	2.38742	4	0.6649	2.27538	3	0.51725	3.64353e-17
Type I diabetes	Acute myelocytic leukemia	12	0.923	0.99739	0.94742-1.0500	0.662	0.99358	0.96530-1.02268	0.436	0.98925	0.96269-1.01653	0.047	0.885	0.79496-0.98524	0.767	0.99536	0.96595-1.02566	-0.00327	0.72014	0.891	6.96475	11	0.80193	6.82892	10	0.74149	0
Rheumatoid arthritis	Malignant nonmelanoma	21	0.26	1.08755	0.94396-1.2530	0.269	1.04461	0.96682-1.12865	0.442	1.03178	0.95264-1.11750	0.522	0.8647	0.55820-1.33949	0.715	1.01563	0.93548-1.10265	-0.01329	0.38753	0.393	25.0212	20	0.20062	24.0318	19	0.19493	3.97056e-223
Type I diabetes	Biliary&gallbladder cancer	26	0.675	1.09386	0.72265-1.6557	0.189	1.25262	0.89513-1.75290	0.453	1.09817	0.85971-1.40278	0.915	0.96613	0.51825-1.80108	0.375	1.16429	0.83701-1.61953	0.00128	0.9818	0.77	19.0676	25	0.79387	19.0671	24	0.7484	2.64427e-292
Rheumatoid arthritis	Non-Hodgkin lymphoma	17	0.381	0.84138	0.57843-1.2239	0.423	0.92537	0.76540-1.11879	0.459	0.92836	0.76244-1.13040	0.898	1.09497	0.27834-4.30758	0.496	0.93297	0.76741-1.13426	0.0306	0.55127	0.666	18.5179	16	0.29445	18.0703	15	0.25899	1.45523e-134
Rheumatoid arthritis	Multiple myeloma	21	0.728	1.09812	0.65270-1.8475	0.571	1.0958	0.79824-1.50428	0.468	1.11522	0.83045-1.49766	0.879	1.14835	0.19675-6.70250	0.426	1.14835	0.82267-1.60296	0.0039	0.94441	0.91	13.6451	20	0.84802	13.6401	19	0.80425	1.01108e-234
Type I diabetes	Colorectal cancer	17	0.81	0.99546	0.95986-1.0324	0.597	0.99199	0.96290-1.02196	0.474	0.99049	0.96493-1.01673	0.698	0.98247	0.89995-1.07256	0.477	0.98981	0.96289-1.01748	-0.00401	0.69553	0.521	16.7818	16	0.39985	16.6056	15	0.34298	2.4847e-23
Type I diabetes	Bone cancer	16	0.453	1.20414	0.75160-1.9291	0.354	1.16752	0.84131-1.62021	0.48	1.09894	0.84580-1.42783	0.357	1.33177	0.73768-2.40430	0.373	1.14859	0.85436-1.54415	-0.03791	0.65453	0.988	5.51869	15	0.98675	5.30964	14	0.98102	4.36357e-159
Multiple sclerosis	Biliary&gallbladder cancer	12	0.704	1.15604	0.55815-2.3944	0.543	1.13351	0.75658-1.69822	0.491	1.12016	0.81090-1.54736	0.843	1.072	0.54768-2.09826	0.808	1.072	0.62055-1.85188	-0.00793	0.92643	0.973	3.97003	11	0.97079	3.96106	10	0.94909	4.15182e-49
Multiple sclerosis	Larynx cancer	8	0.734	0.84874	0.34438-2.0917	0.818	1.06617	0.61684-1.84279	0.493	1.18396	0.73043-1.91909	0.142	2.57607	0.84050-7.89547	0.543	1.17933	0.71097-1.95624	0.12911	0.42463	0.817	3.71817	7	0.81161	2.98468	6	0.81077	3.61584e-32
Multiple sclerosis	Prostate cancer	5	0.895	1.41313	0.01229-162.4671	0.533	0.84127	0.48850-1.44882	0.495	0.83798	0.50440-1.39219	0.717	1.37708	0.27412-6.91795	0.545	0.83383	0.48634-1.42962	-0.11154	0.84205	0.853	0.86946	4	0.9289	0.82232	3	0.84412	8.6036e-15
Systemic lupus erythematosus	Chronic myeloid leukemia	7	0.999	1.00182	0.02143-46.8404	0.497	1.26159	0.64568-2.46501	0.504	1.24322	0.65679-2.35324	0.136	0.03114	0.00060-1.61371	0.49	1.2689	0.67291-2.39276	0.0729	0.91548	0.996	0.49858	6	0.99786	0.48612	5	0.99262	3.40044e-31
Crohn's disease	Esophagus cancer	5	0.198	2.37631	0.84823-6.6572	0.977	1.00503	0.71063-1.42141	0.504	0.90786	0.68367-1.20557	0.673	0.85859	0.44495-1.65676	0.793	1.0485	0.75290-1.46014	-0.25055	0.15313	0.497	4.05116	4	0.39913	0.42843	3	0.93431	5.21193e-16
Multiple sclerosis	Chronic myeloid leukemia	7	0.478	1361.81	0.00001-139667087993.6970	0.514	0.58778	0.11896-2.90416	0.506	0.63894	0.17090-2.38871	0.286	6.62119	0.27968-156.75179	0.424	0.5712	0.15894-2.05276	-1.26641	0.45135	0.764	2.24006	6	0.89635	1.5734	5	0.90445	8.44624e-25
Multiple sclerosis	Kidney cancer	7	0.794	1.03749	0.79888-1.3474	0.527	1.0437	0.91422-1.19153	0.506	1.04149	0.92397-1.17395	0.597	0.61821	0.11408-3.35005	0.504	1.04974	0.91815-1.20018	0.00237	0.97534	0.979	1.90371	6	0.92834	1.90266	5	0.86244	7.8125e-31
Type I diabetes	Small intestine cancer	13	0.254	0.77648	0.51407-1.1728	0.644	0.93627	0.70798-1.23816	0.508	0.92771	0.74278-1.15869	0.985	1.00493	0.61226-1.64943	0.354	0.89153	0.70610-1.12565	0.07635	0.33692	0.634	10.156	12	0.60228	9.1478	11	0.60825	2.69972e-140
myasthenia gravis	Hodgkin lymphoma	4	0.131	90.1921	2.56480-3171.6410	0.619	1.54395	0.27873-8.55224	0.509	1.74766	0.33313-9.16850	0.408	0.15505	0.00346-6.95531	0.377	0.43887	0.09230-2.08686	-3.85232	0.14656	0.524	5.37601	3	0.14625	0.01324	2	0.9934	9.64573e-08
Type I diabetes	Uterine corpus cancer	16	0.843	1.01684	0.86417-1.1965	0.642	1.0252	0.92296-1.13876	0.518	1.03022	0.94123-1.12761	0.795	1.02415	0.85823-1.22216	0.647	1.02415	0.92656-1.13203	0.00542	0.85261	0.998	4.96626	15	0.99241	4.93044	14	0.98676	7.24982e-161
Type I diabetes	Pancreas cancer	16	0.085	0.8251	0.67329-1.0111	0.22	0.91879	0.80256-1.05186	0.523	0.96389	0.86096-1.07913	0.99	1.00178	0.76930-1.30450	0.377	0.94465	0.83558-1.06796	0.06447	0.09308	0.802	11.0253	15	0.7508	7.77729	14	0.9006	1.21752e-152
Type I diabetes	Bronchus and lung cancer	16	0.348	1.07403	0.92992-1.2405	0.708	0.98331	0.90044-1.07380	0.53	1.02559	0.94780-1.10976	0.309	1.09157	0.92745-1.28473	0.551	1.02173	0.95356-1.09478	-0.01913	0.46277	0.122	23.1476	15	0.08106	22.242	14	0.07378	1.94514e-141
Multiple sclerosis	Bladder cancer	8	0.501	1.11555	0.82705-1.5047	0.635	1.04522	0.87079-1.25460	0.532	1.05254	0.89654-1.23568	0.939	0.98784	0.72892-1.33873	0.497	1.0635	0.89864-1.25861	-0.0226	0.66773	0.974	1.99897	7	0.9599	1.79544	6	0.93752	5.19118e-34
Systemic lupus erythematosus	Chronic lymphocytic leukemia	4	0.803	0.72998	0.08347-6.3840	0.572	1.06292	0.86038-1.31312	0.533	1.06889	0.86693-1.31789	0.724	1.11063	0.65392-1.88633	0.604	1.06568	0.85894-1.32219	0.14154	0.76216	0.775	1.60853	3	0.65746	1.4886	2	0.47507	1.50094e-17
Rheumatoid arthritis	Bladder cancer	21	0.327	1.16131	0.86787-1.5540	0.39	1.07962	0.90652-1.28577	0.537	1.05289	0.89400-1.24001	0.857	1.07968	0.47292-2.46488	0.413	1.07968	0.90200-1.29236	-0.02473	0.43331	0.569	20.4288	20	0.43141	19.7623	19	0.40901	1.25881e-227
Ulcerative colitis	Vulva cancer	19	0.024	132.298	2.77261-6312.7560	0.118	2.44092	0.79687-7.47687	0.545	1.27699	0.57889-2.81693	0.238	4.39939	0.40734-47.51446	0.507	1.36133	0.55691-3.32766	-0.7524	0.0279	0.63	13.0784	18	0.7869	7.29905	17	0.97934	1.55734e-64
Ulcerative colitis	Oropharynx cancer	21	0.695	0.8629	0.41726-1.7845	0.275	0.85895	0.65386-1.12838	0.547	0.94198	0.77533-1.14445	0.377	0.80599	0.50470-1.28714	0.259	0.75661	0.47269-1.21104	0.01353	0.80871	0.61	17.3799	20	0.62819	17.3196	19	0.56823	0.167423
Rheumatoid arthritis	Thyroid cancer	19	0.657	1.08259	0.76705-1.5279	0.662	1.04719	0.85154-1.28778	0.549	1.05618	0.88318-1.26306	0.26	2.57348	0.52278-12.66843	0.686	1.08931	0.72455-1.63770	-0.01083	0.86997	0.618	18.0943	18	0.44945	18.065	17	0.38475	5.545e-227
Rheumatoid arthritis	Acute myelocytic leukemia	18	0.884	1.00221	0.97331-1.0320	0.621	0.99481	0.97450-1.01554	0.558	0.99416	0.97488-1.01382	0.368	0.9577	0.87394-1.04948	0.431	0.98746	0.95766-1.01819	-0.00368	0.47779	0.727	13.7335	17	0.68587	13.2052	16	0.6577	8.50964e-216
myasthenia gravis	Kidney cancer	4	0.595	0.89993	0.64717-1.2514	0.597	1.0154	0.95949-1.07456	0.563	1.0155	0.96390-1.06987	0.937	1.01656	0.69949-1.47737	0.597	1.01656	0.96248-1.07368	0.18944	0.54259	0.563	0.83235	3	0.84171	0.30318	2	0.85934	8.09247e-10
Multiple sclerosis	Vulva cancer	8	0.731	0.70294	0.10318-4.7891	0.421	0.72016	0.32398-1.60078	0.571	0.75939	0.29322-1.96670	0.751	1.41027	0.18239-10.90417	0.449	0.72578	0.33140-1.58945	0.02998	0.92863	0.246	12.7857	7	0.07751	12.7671	6	0.04689	1.3439e-26
Rheumatoid arthritis	Testis cancer	21	0.839	1.07579	0.53611-2.1588	0.484	1.16588	0.75873-1.79153	0.58	1.11788	0.75338-1.65872	0.387	0.35806	0.03684-3.48034	0.683	1.0953	0.71245-1.68388	0.00969	0.89711	0.985	8.47002	20	0.98827	8.45285	19	0.98151	5.85391e-242
Type I diabetes	Liver cell carcinoma	26	0.899	1.02535	0.70060-1.5006	0.514	1.10868	0.81336-1.51124	0.581	1.06537	0.85080-1.33404	0.439	1.28679	0.68596-2.41387	0.738	1.05823	0.76273-1.46822	0.01249	0.80918	0.925	15.2734	25	0.93476	15.2137	24	0.91435	1.66251e-297
Systemic lupus erythematosus	Acute myelocytic leukemia	7	0.094	0.77348	0.60586-0.9875	0.543	0.98671	0.94505-1.03022	0.583	0.98606	0.93783-1.03677	0.144	0.77095	0.56905-1.04448	0.654	0.9901	0.94998-1.03190	0.08215	0.10498	0.508	8.8554	6	0.18188	4.94685	5	0.4224	1.03322e-24
Rheumatoid arthritis	Chronic lymphocytic leukemia	15	0.838	1.0539	0.64383-1.7252	0.142	1.25882	0.92588-1.71149	0.583	1.06325	0.85405-1.32369	0.194	1.48023	0.84214-2.60180	0.84	1.0274	0.79450-1.32859	0.00211	0.96934	0.49	12.2481	14	0.58638	12.2466	13	0.50753	8.81951e-142
Ulcerative colitis	Biliary&gallbladder cancer	31	0.919	0.94309	0.30913-2.8772	0.721	1.07552	0.72109-1.60415	0.588	0.92272	0.68994-1.23405	0.828	1.08508	0.52375-2.24801	0.79	1.09417	0.56780-2.10848	-0.00335	0.96857	0.96	17.3557	30	0.96806	17.3541	29	0.95639	1.07694e-107
Systemic lupus erythematosus	Liver cell carcinoma	11	0.934	1.03561	0.46537-2.3046	0.478	1.15028	0.78143-1.69323	0.59	1.09165	0.79338-1.50206	0.502	1.24522	0.67213-2.30696	0.633	1.10611	0.74027-1.65273	0.0258	0.88998	0.363	11.9391	10	0.28915	11.9123	9	0.2183	3.2078e-56
Crohn's disease	Pancreas cancer	5	0.861	1.10762	0.38759-3.1653	0.663	1.07584	0.77420-1.49499	0.591	1.08185	0.81191-1.44155	0.853	1.05041	0.64461-1.71166	0.648	1.08068	0.79408-1.47070	-0.00613	0.96643	0.983	0.43614	4	0.97941	0.43405	3	0.93312	2.45175e-19
Ulcerative colitis	Stomach cancer	19	0.336	2.92617	0.34960-24.4924	0.916	0.96125	0.46102-2.00427	0.592	0.84592	0.45879-1.55969	0.379	4.35529	0.17773-106.72782	0.516	0.80065	0.41444-1.54675	-0.22155	0.24831	0.73	14.5749	18	0.69092	13.1457	17	0.72638	4.04295e-56
Ulcerative colitis	Malignant nonmelanoma	19	0.607	0.90131	0.61104-1.3295	0.63	0.97617	0.88487-1.07688	0.599	0.97889	0.90399-1.05998	0.887	0.98152	0.76190-1.26445	0.711	0.98152	0.89074-1.08155	0.01339	0.67589	0.75	15.4121	18	0.6335	15.2312	17	0.57883	5.00106e-63
Crohn's disease	Liver cell carcinoma	11	0.802	1.29391	0.18307-9.1453	0.911	0.96546	0.52039-1.79118	0.601	1.13734	0.70259-1.84109	0.828	1.10009	0.47683-2.53803	0.865	0.93782	0.45518-1.93222	-0.02971	0.89646	0.373	11.2599	10	0.33763	11.2375	9	0.25978	2.37703e-34
Rheumatoid arthritis	Vulva cancer	21	0.528	1.50705	0.43186-5.2591	0.54	1.27107	0.59034-2.73677	0.601	1.20792	0.59500-2.45220	0.028	0.00808	0.00015-0.43803	0.659	1.1983	0.54313-2.64380	-0.05593	0.67842	0.972	9.32389	20	0.97884	9.14658	19	0.97096	9.94774e-241
Rheumatoid arthritis	Prostate cancer	23	0.572	0.94638	0.78426-1.1420	0.618	0.97845	0.89819-1.06588	0.607	0.9819	0.91587-1.05269	0.662	1.06339	0.81036-1.39542	0.466	0.96113	0.86555-1.06725	0.01149	0.68327	0.996	7.73175	22	0.9978	7.56059	21	0.99674	1.11885e-159
Systemic lupus erythematosus	Colorectal cancer	7	0.85	0.98689	0.86638-1.1242	0.508	1.01648	0.96843-1.06691	0.623	1.01245	0.96374-1.06363	0.577	1.03233	0.92870-1.14754	0.489	1.01702	0.97236-1.06373	0.01636	0.69094	0.513	7.42577	6	0.28326	7.17104	5	0.20823	0.00865882
Type I diabetes	Biliary&gallbladder cancer	26	0.865	0.97102	0.69457-1.3575	0.715	0.95547	0.74812-1.22029	0.624	1.05009	0.86391-1.27640	0.649	1.13587	0.66073-1.95270	0.857	0.97724	0.76235-1.25269	0.02553	0.57563	0.246	29.8125	25	0.23139	29.4177	24	0.2048	1.67367e-281
Rheumatoid arthritis	Brain cancer	21	0.715	0.89982	0.51539-1.5710	0.802	0.9566	0.67662-1.35243	0.639	0.92712	0.67611-1.27132	0.039	0.09224	0.01117-0.76141	0.564	0.89842	0.62795-1.28540	0.00754	0.89982	0.736	17.5004	20	0.62028	17.4841	19	0.55711	9.45205e-231
Multiple sclerosis	Pancreas cancer	8	0.261	1.65259	0.74770-3.6526	0.394	1.14821	0.83546-1.57805	0.639	1.10995	0.71795-1.71597	0.574	1.30341	0.54012-3.14540	0.679	1.06664	0.79594-1.42941	-0.15466	0.28823	0.145	18.9484	7	0.00835	15.4528	6	0.01701	3.78315e-24
Type I diabetes	Testis cancer	16	0.798	1.04081	0.77019-1.4065	0.608	1.05315	0.86421-1.28340	0.648	1.03979	0.87955-1.22922	0.567	1.11809	0.76973-1.62410	0.741	1.03065	0.86439-1.22888	-0.00041	0.99398	0.935	8.74019	15	0.89071	8.74013	14	0.84733	1.22874e-155
Crohn's disease	Eye and annexa cancer	5	0.259	4.86352	0.52239-45.2798	0.738	0.88384	0.42904-1.82074	0.653	0.86553	0.46109-1.62470	0.259	0.39499	0.09884-1.57845	0.986	1.00684	0.50250-2.01735	-0.44958	0.21303	0.486	4.27094	4	0.37058	1.78597	3	0.61799	5.09768e-16
Rheumatoid arthritis	Larynx cancer	21	0.349	0.59072	0.20171-1.7300	0.671	1.12002	0.66393-1.88943	0.656	1.15341	0.61607-2.15942	0.027	0.00824	0.00016-0.42540	0.533	1.18887	0.69657-2.02912	0.16871	0.15482	0.246	33.3302	20	0.03103	29.878	19	0.05337	7.87546e-217
Crohn's disease	Hodgkin lymphoma	5	0.136	0.10966	0.01291-0.9312	0.674	0.87582	0.47244-1.62361	0.66	0.84311	0.39385-1.80482	0.228	0.31773	0.06557-1.53966	0.592	0.83983	0.46673-1.51116	0.53139	0.14728	0.296	9.14209	4	0.05764	4.04805	3	0.25632	1.09636e-13
Ulcerative colitis	Esophagus cancer	19	0.509	0.54125	0.09095-3.2210	0.538	0.88112	0.58889-1.31837	0.661	0.9228	0.64459-1.32109	0.342	1.67288	0.59525-4.70141	0.564	0.8547	0.50628-1.44292	0.08654	0.55706	0.121	27.1703	18	0.07586	26.6087	17	0.06406	1.10408e-56
Type I diabetes	Kidney cancer	15	0.314	1.1811	0.86490-1.6129	0.443	1.05684	0.91752-1.21730	0.661	1.03526	0.88658-1.20889	0.513	0.87404	0.58971-1.29546	0.589	1.0415	0.90185-1.20277	-0.0477	0.35618	0.21	21.5243	14	0.08893	20.1085	13	0.09254	1.17448e-199
Ulcerative colitis	Prostate cancer	20	0.434	0.91039	0.72347-1.1456	0.428	0.95935	0.86576-1.06305	0.662	0.98188	0.90470-1.06564	0.9	1.01183	0.84388-1.21320	0.478	0.96591	0.87930-1.06105	0.01577	0.49812	0.346	22.0171	19	0.28341	21.4474	18	0.25744	3.10714e-31
Rheumatoid arthritis	Eye and annexa cancer	21	0.722	1.20198	0.44277-3.2630	0.534	1.21614	0.65664-2.25236	0.67	1.13079	0.64214-1.99131	0.827	1.46941	0.04832-44.68433	0.885	1.04656	0.57052-1.91982	-0.01542	0.88592	0.872	13.4092	20	0.85914	13.3881	19	0.81813	2.0271e-235
Type I diabetes	Chronic myeloid leukemia	12	0.226	1.68513	0.76218-3.7257	0.858	0.96016	0.61577-1.49715	0.681	0.91561	0.60159-1.39353	0.203	0.32738	0.06508-1.64685	0.709	0.91177	0.56856-1.46217	-0.24313	0.10608	0.625	7.75967	11	0.73466	4.60473	10	0.91597	0
Systemic lupus erythematosus	Thyroid cancer	6	0.825	3.1843	0.00021-47469.6721	0.752	0.85194	0.31526-2.30223	0.681	0.81398	0.30487-2.17329	0.901	1.22466	0.05945-25.22814	0.68	0.8136	0.32333-2.04728	-0.33307	0.79335	0.804	5.52843	5	0.35484	5.42214	4	0.24666	5.87728e-35
myasthenia gravis	Bone cancer	4	0.836	8.21877	0.00000-338764713.6359	0.753	0.68637	0.06577-7.16335	0.682	0.55898	0.03468-9.01076	0.767	0.47794	0.00555-41.17857	0.75	0.67918	0.07770-5.93655	-2.06964	0.7885	0.527	5.16399	3	0.16018	4.93299	2	0.08488	1.6586e-07
Systemic lupus erythematosus	Kidney cancer	5	0.22	0.23796	0.03850-1.4706	0.752	1.04424	0.79813-1.36625	0.688	1.05285	0.81908-1.35335	0.412	0.45834	0.08627-2.43498	0.835	1.03046	0.79031-1.34358	0.43608	0.20455	0.557	3.4814	4	0.48071	0.87045	3	0.83255	3.4204e-16
Systemic lupus erythematosus	Larynx cancer	5	0.674	0.17204	0.00010-287.5706	0.831	0.85595	0.20455-3.58180	0.698	0.77675	0.21642-2.78779	0.803	0.74702	0.08706-6.40970	0.877	0.8887	0.21924-3.60245	0.40294	0.7132	0.884	0.95812	4	0.91608	0.7948	3	0.85071	7.47031e-19
Crohn's disease	Bronchus and lung cancer	5	0.516	1.30274	0.64288-2.6399	0.943	0.9932	0.82389-1.19732	0.705	0.9645	0.80009-1.16268	0.443	0.87765	0.64949-1.18595	0.798	1.02514	0.85780-1.22512	-0.07828	0.44961	0.457	5.36217	4	0.25211	4.28732	3	0.23206	1.9734e-15
Type I diabetes	Thyroid cancer	13	0.882	0.96443	0.60531-1.5366	0.995	1.00086	0.75586-1.32528	0.706	1.05017	0.81468-1.35373	0.295	1.43615	0.75131-2.74524	0.855	1.02518	0.78995-1.33045	0.03192	0.67729	0.91	5.39839	12	0.94333	5.21567	11	0.92027	0
Rheumatoid arthritis	Pancreas cancer	21	0.354	0.79588	0.49715-1.2741	0.786	0.96087	0.72050-1.28142	0.707	0.95018	0.72777-1.24056	0.554	0.6362	0.14589-2.77425	0.518	0.90563	0.67434-1.21626	0.04473	0.38154	0.659	16.3933	20	0.69195	15.5907	19	0.68439	5.01747e-232
Crohn's disease	Uterine cervix cancer	5	0.543	0.50943	0.07364-3.5244	0.855	0.94526	0.51612-1.73123	0.722	0.90856	0.53597-1.54016	0.347	0.60616	0.24117-1.52356	0.844	0.94089	0.53294-1.66113	0.15081	0.5853	0.919	1.23847	4	0.87173	0.86708	3	0.83337	1.78394e-18
Multiple sclerosis	Ovary cancer	5	0.567	0.92867	0.74047-1.1647	0.797	1.01669	0.89611-1.15349	0.723	1.02197	0.90605-1.15273	0.065	3.3167	1.31049-8.39417	0.622	1.03323	0.91635-1.16501	0.05735	0.40012	0.516	3.66595	4	0.4531	2.7091	3	0.43868	2.42855e-14
Rheumatoid arthritis	Chronic myeloid leukemia	18	0.335	0.79543	0.50658-1.2490	0.973	1.0056	0.72940-1.38638	0.729	0.94794	0.70088-1.28210	0.264	2.09191	0.59797-7.31827	0.987	0.99574	0.59579-1.66419	0.08008	0.32038	0.797	12.2749	17	0.78321	11.2233	16	0.7955	9.77282e-218
Ulcerative colitis	Malignant melanoma	19	0.106	2.49657	0.87294-7.1401	0.859	1.02124	0.81035-1.28703	0.73	1.04055	0.83011-1.30434	0.159	1.61787	0.85129-3.07473	0.641	0.93226	0.69740-1.24621	-0.14199	0.11366	0.1	28.7042	18	0.05212	24.6677	17	0.1024	4.9214e-56
Systemic lupus erythematosus	Biliary&gallbladder cancer	11	0.073	0.56381	0.32393-0.9813	0.909	1.0185	0.74245-1.39720	0.731	1.04868	0.79995-1.37475	0.646	1.15474	0.63687-2.09370	0.951	1.01098	0.71974-1.42006	0.30328	0.0387	0.207	13.5197	10	0.19605	7.66981	9	0.56773	1.95464e-55
Multiple sclerosis	Esophagus cancer	8	0.762	0.914	0.52453-1.5927	0.738	0.94905	0.69875-1.28901	0.732	0.95282	0.72285-1.25596	0.399	1.37416	0.68653-2.75054	0.814	0.96636	0.73478-1.27093	0.01617	0.86764	0.51	7.90209	7	0.34131	7.86245	6	0.24836	2.25575e-29
Systemic lupus erythematosus	Malignant nonmelanoma	5	0.951	0.96196	0.31032-2.9819	0.765	1.03314	0.83459-1.27892	0.756	1.03058	0.85232-1.24612	0.72	1.06044	0.78657-1.42967	0.773	1.03258	0.84202-1.26626	0.01831	0.91127	0.932	0.98183	4	0.91254	0.96717	3	0.80919	6.87389e-19
Crohn's disease	Uterine corpus cancer	5	0.794	0.88011	0.36554-2.1190	0.963	0.99391	0.76614-1.28941	0.76	0.96489	0.76684-1.21409	0.52	0.86127	0.56851-1.30479	0.853	0.97569	0.76457-1.24511	0.02397	0.84481	0.603	3.32357	4	0.50521	3.27394	3	0.35129	1.06844e-16
Multiple sclerosis	Brain cancer	8	0.5	1.23932	0.68999-2.2260	0.926	1.01814	0.69494-1.49164	0.762	0.95276	0.69623-1.30381	0.555	0.79614	0.38741-1.63610	0.781	0.95174	0.68079-1.33053	-0.10203	0.3375	0.645	4.06215	7	0.77259	2.97604	6	0.81185	3.37142e-32
myasthenia gravis	Oropharynx cancer	5	0.857	1.04841	0.65307-1.6831	0.923	0.98968	0.80106-1.22271	0.765	0.97487	0.82529-1.15155	0.456	0.87238	0.63047-1.20710	0.605	1.09274	0.80160-1.48963	-0.04973	0.76877	0.665	2.32994	4	0.67532	2.22643	3	0.52676	0.641324
Crohn's disease	Small intestine cancer	5	0.186	0.16797	0.02165-1.3031	0.383	0.74682	0.38746-1.43951	0.767	0.9187	0.52478-1.60832	0.885	1.09102	0.36182-3.28982	0.624	0.84515	0.45390-1.57366	0.44259	0.18962	0.474	3.98795	4	0.40764	1.13203	3	0.76935	2.88042e-16
Systemic lupus erythematosus	Bladder cancer	5	0.492	2.78183	0.21361-36.2284	0.632	0.8866	0.54201-1.45027	0.771	0.9381	0.60972-1.44333	0.895	1.05745	0.48641-2.29885	0.671	0.89393	0.55321-1.44451	-0.28888	0.46161	0.596	3.18352	4	0.5276	2.47454	3	0.47991	5.43295e-17
Rheumatoid arthritis	Biliary&gallbladder cancer	34	0.833	0.88933	0.30068-2.6304	0.677	0.86097	0.42588-1.74053	0.774	0.9135	0.49231-1.69504	0.995	0.99652	0.30914-3.21231	0.548	0.79264	0.37459-1.67724	0.00429	0.95297	0.016	54.2767	33	0.01124	54.2707	32	0.00829	1.76879e-287
Crohn's disease	Testis cancer	5	0.413	2.11853	0.44953-9.9842	0.639	0.88874	0.54286-1.45500	0.775	0.94013	0.61509-1.43693	0.498	0.72426	0.30991-1.69256	0.614	0.88281	0.56423-1.38128	-0.21142	0.36385	0.749	2.7817	4	0.595	1.6412	3	0.65009	4.25187e-17
Type I diabetes	Stomach cancer	12	0.54	0.88261	0.60038-1.2975	0.632	0.95101	0.77431-1.16804	0.785	0.97264	0.79679-1.18731	0.166	0.48395	0.18560-1.26190	0.445	0.90874	0.71721-1.15143	0.03748	0.57642	0.707	9.70611	11	0.557	9.37268	10	0.49714	1.86009e-198
Crohn's disease	Biliary&gallbladder cancer	11	0.639	1.60322	0.23886-10.7610	0.524	0.81458	0.43372-1.52987	0.786	0.934	0.57019-1.52996	0.532	0.77143	0.35143-1.69336	0.487	0.77143	0.38095-1.56214	-0.12443	0.5788	0.677	7.91712	10	0.63693	7.58547	9	0.5764	1.98654e-36
Systemic lupus erythematosus	Non-Hodgkin lymphoma	5	0.981	1.01958	0.23542-4.4157	0.567	1.05836	0.87147-1.28534	0.791	1.02719	0.84219-1.25283	0.226	0.71248	0.44776-1.13372	0.574	1.06107	0.87742-1.28316	0.0022	0.9926	0.459	5.10876	4	0.27632	5.10859	3	0.16402	3.34022e-32
Ulcerative colitis	Bone cancer	18	0.468	0.2722	0.00883-8.3947	0.572	0.78149	0.33198-1.83967	0.794	0.90924	0.44586-1.85420	0.813	1.27664	0.17494-9.31647	0.737	0.87244	0.39910-1.90717	0.19869	0.49106	1	3.54486	17	0.99977	3.0481	16	0.99981	5.40752e-70
Type I diabetes	Non-Hodgkin lymphoma	15	0.183	0.84472	0.66759-1.0688	0.481	0.95845	0.85184-1.07841	0.796	0.9834	0.86642-1.11617	0.746	1.09935	0.62706-1.92736	0.468	0.95447	0.84454-1.07872	0.06176	0.16301	0.339	18.1477	14	0.20013	15.5345	13	0.27518	4.75319e-238
Multiple sclerosis	Acute myelocytic leukemia	7	0.994	1.00472	0.30888-3.2681	0.918	1.00529	0.90913-1.11162	0.797	1.01128	0.92861-1.10130	0.185	1.16867	0.95305-1.43307	0.879	1.00659	0.92839-1.09137	0.00108	0.99177	0.847	2.90371	6	0.82083	2.90359	5	0.71485	1.54532e-24
Rheumatoid arthritis	Colorectal cancer	22	0.858	1.00921	0.91386-1.1145	0.645	0.98485	0.92288-1.05097	0.81	0.99266	0.93479-1.05411	0.889	1.01181	0.85990-1.19054	0.476	0.97833	0.92205-1.03803	-0.00571	0.68242	0.275	27.2818	21	0.16172	27.0487	20	0.1339	3.88186e-31
Ulcerative colitis	Biliary&gallbladder cancer	31	0.702	0.74017	0.16094-3.4042	0.66	0.88293	0.50737-1.53646	0.82	0.95495	0.64134-1.42192	0.782	0.87089	0.32975-2.30010	0.882	0.94043	0.41977-2.10688	0.03914	0.73705	0.849	22.481	30	0.83598	22.3661	29	0.80472	3.78323e-104
Ulcerative colitis	Non-Hodgkin lymphoma	19	0.358	3.21423	0.28563-36.1703	0.985	0.99626	0.68124-1.45697	0.823	0.96618	0.71431-1.30685	0.442	1.26589	0.70335-2.27836	0.988	0.99776	0.73967-1.34590	-0.18996	0.34038	0.3	21.6352	18	0.24858	20.4762	17	0.2506	2.86322e-55
Multiple sclerosis	Oropharynx cancer	7	0.653	1.5309	0.26669-8.7879	0.871	1.0299	0.72238-1.46833	0.83	0.97118	0.74416-1.26744	0.704	1.11443	0.65469-1.89704	0.703	1.1104	0.66448-1.85558	-0.08273	0.62755	0.632	4.30277	6	0.63578	4.03603	5	0.54424	0.53578
Systemic lupus erythematosus	Malignant melanoma	5	0.968	1.05774	0.08254-13.5547	0.916	0.97463	0.60535-1.56918	0.832	0.95477	0.62291-1.46344	0.66	0.84293	0.41566-1.70939	0.933	0.97815	0.60476-1.58206	-0.02721	0.9414	0.908	1.16795	4	0.88335	1.16158	3	0.76223	9.91785e-19
Multiple sclerosis	Uterine corpus cancer	8	0.826	0.94813	0.60200-1.4933	0.858	0.97805	0.76699-1.24719	0.836	0.97639	0.77906-1.22370	0.506	1.20037	0.72028-2.00043	0.91	1.01386	0.80554-1.27606	0.01141	0.88562	0.526	7.96333	7	0.33584	7.93354	6	0.24301	2.18533e-29
Systemic lupus erythematosus	Oropharynx cancer	6	0.753	0.88896	0.44850-1.7620	0.489	0.91186	0.70193-1.18457	0.836	0.97617	0.77719-1.22611	0.76	0.9362	0.62689-1.39810	0.532	0.88151	0.60966-1.27458	0.03758	0.78733	0.266	7.29439	5	0.19965	7.14575	4	0.12838	0.586742
Crohn's disease	Malignant melanoma	5	0.7	0.79536	0.27623-2.2901	0.902	0.98735	0.80556-1.21017	0.838	1.02752	0.79195-1.33315	0.069	1.93312	1.14634-3.25989	0.705	0.96024	0.78973-1.16758	0.06673	0.65556	0.357	9.09536	4	0.05876	8.41256	3	0.03821	7.81437e-14
Crohn's disease	Biliary&gallbladder cancer	11	0.512	1.62616	0.40327-6.5574	0.657	1.11355	0.69276-1.78992	0.839	1.03821	0.72373-1.48935	0.874	1.05497	0.55450-2.00716	0.801	1.07838	0.60884-1.91001	-0.10326	0.53009	0.727	7.16741	10	0.70955	6.74103	9	0.66406	5.9825e-37
Type I diabetes	Ovary cancer	13	0.799	0.9661	0.74554-1.2519	0.762	0.98159	0.87043-1.10694	0.841	0.98895	0.88753-1.10197	0.498	1.19304	0.72684-1.95826	0.985	1.00109	0.89510-1.11963	0.01177	0.84897	0.658	11.2291	12	0.5094	11.1904	11	0.42745	7.56761e-154
Multiple sclerosis	Oral cavity cancer	7	0.27	29117.6	0.00256-331636951346.6060	0.674	2.01923	0.07606-53.60458	0.841	1.28519	0.10994-15.02368	0.897	1.45036	0.00672-312.80497	0.925	1.27409	0.01034-156.98372	-1.81869	0.27564	0.402	6.11102	6	0.41087	4.61402	5	0.46477	0.322983
Crohn's disease	Chronic myeloid leukemia	5	0.556	0.15513	0.00062-38.9998	0.979	1.01919	0.24812-4.18649	0.843	0.87474	0.23239-3.29266	0.474	0.35461	0.02698-4.66033	0.983	0.98381	0.24119-4.01295	0.3263	0.57237	0.813	1.28795	4	0.86342	0.88876	3	0.82814	7.74968e-20
myasthenia gravis	Colorectal cancer	4	0.893	1.02227	0.76939-1.3583	0.903	1.00727	0.89595-1.13243	0.85	1.01013	0.91004-1.12124	0.787	1.02228	0.88311-1.18337	0.909	1.00687	0.90370-1.12182	-0.01164	0.93749	0.943	0.41626	3	0.93686	0.40842	2	0.81529	0.0946088
Systemic lupus erythematosus	Oral cavity cancer	5	0.667	58.806	0.00000-1170078551.5013	0.494	2.60953	0.16719-40.72888	0.859	1.25181	0.10523-14.89108	0.513	3.10435	0.14006-68.80727	0.617	2.38345	0.10311-55.09255	-1.22563	0.67991	0.302	5.57798	4	0.23296	5.21765	3	0.15654	0.426239
Crohn's disease	Colorectal cancer	4	0.911	0.93181	0.31261-2.7775	0.863	0.99023	0.88590-1.10685	0.872	0.9913	0.89113-1.10274	0.553	0.92089	0.72237-1.17398	0.841	0.98776	0.88454-1.10303	0.02257	0.92123	0.663	2.5927	3	0.45877	2.57661	2	0.27574	0.137273
Ulcerative colitis	Multiple myeloma	19	0.824	0.83135	0.16718-4.1341	0.892	0.97205	0.64579-1.46314	0.875	0.97404	0.70108-1.35327	0.914	1.05758	0.38917-2.87405	0.967	0.99244	0.69827-1.41054	0.0257	0.84558	1	4.43484	18	0.9995	4.39573	17	0.99903	8.36118e-73
Systemic lupus erythematosus	Eye and annexa cancer	5	0.119	16244.9	2.50807-105218783.3610	0.863	1.17069	0.19611-6.98853	0.879	1.16586	0.16065-8.46091	0.588	2.69808	0.09859-73.84020	0.848	0.82797	0.13517-5.07170	-2.54572	0.11926	0.345	7.01037	4	0.13534	2.3327	3	0.50628	5.03452e-15
Multiple sclerosis	Malignant nonmelanoma	8	0.491	1.05072	0.92064-1.1992	0.975	1.00133	0.92281-1.08653	0.881	1.00543	0.93668-1.07921	0.992	0.99921	0.85388-1.16928	0.754	1.01236	0.94032-1.08991	-0.01712	0.46833	0.945	2.27099	7	0.94333	1.67194	6	0.94727	3.9513e-34
Crohn's disease	Stomach cancer	4	0.815	11.9977	0.00000-1025984817.1283	0.908	1.04629	0.48620-2.25157	0.883	1.05584	0.51319-2.17229	0.315	4.94871	0.36618-66.87826	0.933	1.03335	0.51248-2.08361	-0.40325	0.8185	0.545	2.07843	3	0.55629	2.00996	2	0.36605	2.80712e-14
Ulcerative colitis	Uterine corpus cancer	19	0.063	0.30758	0.09624-0.9830	0.925	0.98491	0.71713-1.35269	0.894	0.98389	0.77550-1.24827	0.083	1.99732	0.95458-4.17910	0.577	0.91965	0.68881-1.22785	0.18855	0.06126	0.53	17.3166	18	0.50144	13.3003	17	0.71586	5.32971e-62
Systemic lupus erythematosus	Prostate cancer	7	0.261	1.08562	0.95617-1.2326	0.92	1.00269	0.95123-1.05693	0.899	1.00307	0.95653-1.05188	0.495	1.18807	0.74596-1.89219	0.762	1.00839	0.95749-1.06200	-0.04548	0.24514	0.641	2.78442	6	0.83538	1.05138	5	0.95832	6.09872e-17
myasthenia gravis	Liver cell carcinoma	5	0.701	0.73302	0.17358-3.0956	0.795	0.93814	0.57935-1.51912	0.903	0.97139	0.60982-1.54734	0.596	0.84097	0.46588-1.51805	0.638	0.87446	0.52164-1.46593	0.19725	0.70858	0.301	6.10136	4	0.19171	5.77594	3	0.12304	6.41851e-10
Type I diabetes	Vulva cancer	16	0.905	1.03413	0.60230-1.7756	0.301	1.22138	0.83623-1.78393	0.905	1.01846	0.75455-1.37469	0.882	0.94647	0.46433-1.92922	0.463	1.13729	0.81362-1.58972	-0.00634	0.94791	0.784	9.13565	15	0.87032	9.13123	14	0.82255	2.22508e-155
Rheumatoid arthritis	Uterine cervix cancer	21	0.646	1.22851	0.51731-2.9175	0.787	1.07675	0.63008-1.84005	0.905	1.0303	0.63108-1.68206	0.148	0.11821	0.00730-1.91355	0.72	1.11536	0.61874-2.01060	-0.04442	0.63396	0.667	18.103	20	0.58062	17.8688	19	0.53122	2.45992e-230
Systemic lupus erythematosus	Vulva cancer	5	0.609	25.9162	0.00035-1911055.9853	0.884	0.85383	0.10295-7.08133	0.907	1.11932	0.16965-7.38483	0.934	0.8672	0.03659-20.55308	0.897	0.8672	0.11396-6.59902	-0.83571	0.61613	0.808	1.68746	4	0.79299	1.37674	3	0.711	3.19936e-18
Ulcerative colitis	Hodgkin lymphoma	20	0.599	0.50981	0.04314-6.0245	0.842	1.07725	0.51726-2.24348	0.908	0.96437	0.52084-1.78563	0.309	2.28702	0.48525-10.77896	0.984	0.99263	0.48021-2.05188	0.11031	0.60774	0.995	6.91677	19	0.99464	6.64383	18	0.9928	8.57341e-73
Multiple sclerosis	Testis cancer	8	0.597	1.23294	0.59064-2.5737	0.845	1.04584	0.66691-1.64006	0.911	1.02277	0.69021-1.51555	0.991	1.00498	0.44166-2.28679	0.982	1.00498	0.66580-1.51696	-0.07203	0.57744	0.995	0.74197	7	0.99799	0.39522	6	0.99889	1.3639e-36
Ulcerative colitis	Eye and annexa cancer	19	0.705	1.836	0.08348-40.3811	0.659	1.21296	0.51460-2.85908	0.92	1.03279	0.54940-1.94149	0.587	0.56167	0.07257-4.34750	0.855	1.07026	0.52284-2.19085	-0.09325	0.71398	0.828	10.0598	18	0.92994	9.92093	17	0.90689	4.19798e-67
Ulcerative colitis	Colorectal cancer	13	0.908	0.98372	0.74890-1.2922	0.988	0.99903	0.87743-1.13747	0.929	1.00493	0.90168-1.12002	0.525	1.07421	0.86686-1.33117	0.942	1.00458	0.89064-1.13309	0.00459	0.86984	0.61	11.4488	12	0.49089	11.4196	11	0.40881	0.0257007
Multiple sclerosis	Thyroid cancer	7	0.115	1.88877	0.98295-3.6293	0.98	1.00435	0.71434-1.41210	0.933	0.98775	0.74221-1.31451	0.347	0.72506	0.39089-1.34493	0.938	1.01257	0.74704-1.37247	-0.28767	0.08466	0.415	6.44161	6	0.37558	1.83566	5	0.87139	2.5663e-22
Systemic lupus erythematosus	Small intestine cancer	4	0.69	26.4163	0.00002-29315887.5435	0.966	0.96425	0.17892-5.19666	0.934	1.06616	0.23533-4.83014	0.889	1.21695	0.09655-15.33828	0.938	0.93475	0.19300-4.52728	-0.80619	0.69393	0.897	0.24505	3	0.97001	0.03833	2	0.98102	1.33806e-16
Ulcerative colitis	Brain cancer	19	0.31	3.35654	0.34819-32.3567	0.61	0.89063	0.57059-1.39018	0.944	0.98348	0.61654-1.56882	0.118	2.98496	0.80970-11.00404	0.758	1.12831	0.52927-2.40537	-0.19916	0.29311	0.073	31.6827	18	0.02397	29.6312	17	0.02913	8.02273e-55
Ulcerative colitis	Acute myelocytic leukemia	16	0.215	0.81976	0.60720-1.1067	0.887	1.00482	0.94044-1.07360	0.948	1.00154	0.95598-1.04928	0.848	1.01093	0.90624-1.12773	0.924	1.00263	0.95097-1.05710	0.03489	0.20676	0.824	9.05075	15	0.87485	7.29811	14	0.92261	2.976e-57
Ulcerative colitis	Oral cavity cancer	21	0.869	1.7732	0.00213-1477.7200	0.874	0.81597	0.06652-10.00912	0.948	1.0613	0.17576-6.40841	0.755	0.46184	0.00387-55.13539	0.663	0.36241	0.00404-32.48279	-0.07911	0.87827	0.867	12.6613	20	0.89144	12.6372	19	0.85661	0.495292
Type I diabetes	Uterine cervix cancer	16	0.645	1.11522	0.70827-1.7560	0.723	1.0448	0.81986-1.33144	0.952	0.99242	0.77538-1.27022	0.85	1.05542	0.60886-1.82950	0.702	0.95501	0.75798-1.20327	-0.04838	0.5544	0.238	21.2212	15	0.12991	20.6793	14	0.11014	2.08081e-143
Rheumatoid arthritis	Ovary cancer	20	0.445	0.85887	0.58611-1.2585	0.747	1.04078	0.81638-1.32685	0.957	0.99399	0.79888-1.23674	0.418	1.58834	0.53178-4.74413	0.723	0.94325	0.68600-1.29697	0.03988	0.37298	0.903	10.7794	19	0.93104	9.94464	18	0.9337	2.89296e-186
Ulcerative colitis	Liver cell carcinoma	31	0.755	1.28147	0.27310-6.0130	0.58	0.86276	0.51138-1.45557	0.963	0.99066	0.66569-1.47428	0.822	0.88988	0.32545-2.43320	0.628	0.80259	0.33249-1.93738	-0.03955	0.73775	0.228	35.39	30	0.22873	35.2511	29	0.19641	2.12103e-96
Multiple sclerosis	Liver cell carcinoma	12	0.086	2.44548	0.97371-6.1418	0.58	1.16921	0.67179-2.03493	0.963	1.00986	0.66499-1.53358	0.679	1.21928	0.48801-3.04636	0.491	1.2935	0.63693-2.62690	-0.22207	0.06216	0.409	11.5587	11	0.39771	7.15212	10	0.71101	1.3842e-43
Type I diabetes	Prostate cancer	11	0.197	0.93209	0.84438-1.0289	0.673	0.98965	0.94296-1.03865	0.969	0.99911	0.95599-1.04418	0.938	1.00743	0.84083-1.20704	0.813	0.99443	0.95071-1.04017	0.03573	0.15815	0.646	8.54413	10	0.57584	6.17508	9	0.72228	7.52085e-137
Multiple sclerosis	Uterine cervix cancer	8	0.166	4.03574	0.71050-22.9234	0.545	1.23873	0.61919-2.47817	0.971	0.97999	0.33045-2.90623	0.8	0.8221	0.19116-3.53541	0.561	1.20838	0.65837-2.21790	-0.5499	0.10756	0.085	34.6783	7	1e-05	21.7318	6	0.00135	8.65654e-20
Crohn's disease	Vulva cancer	5	0.218	0.07368	0.00274-1.9786	0.966	1.02101	0.39523-2.63763	0.976	1.01667	0.35031-2.95059	0.082	13.626	1.48211-125.27248	0.366	0.62352	0.25147-1.54602	0.68446	0.20264	0.412	7.8161	4	0.09855	4.15714	3	0.24499	2.21787e-14
Type I diabetes	Breast cancer	11	0.352	1.47377	0.67947-3.1966	0.83	1.06235	0.61170-1.84500	0.982	1.00528	0.64423-1.56867	0.722	0.8545	0.36757-1.98645	0.088	1.70331	0.98074-2.95826	-0.12052	0.27093	0.232	13.5633	10	0.19386	11.7649	9	0.22689	1.34851e-118
Multiple sclerosis	Colorectal cancer	7	0.378	1.07697	0.92679-1.2515	0.848	1.00486	0.95628-1.05590	0.984	0.99938	0.93935-1.06325	0.227	0.8835	0.73759-1.05827	0.974	0.99926	0.95797-1.04233	-0.04565	0.33407	0.229	13.773	6	0.03228	11.212	5	0.04733	0.570583
Multiple sclerosis	Bronchus and lung cancer	8	0.385	0.8754	0.66263-1.1565	0.976	0.99734	0.83856-1.18619	0.987	0.9988	0.86041-1.15945	0.901	1.02236	0.72950-1.43279	0.794	1.02236	0.87156-1.19925	0.05121	0.3138	0.558	6.48874	7	0.48397	5.28043	6	0.50838	2.23902e-30
Rheumatoid arthritis	Kidney cancer	17	0.401	1.19622	0.79708-1.7952	0.567	1.07166	0.84532-1.35860	0.989	1.00158	0.80457-1.24685	0.347	0.69857	0.33823-1.44283	0.274	1.17625	0.88812-1.55786	-0.04794	0.32467	0.496	15.4872	16	0.48929	14.4502	15	0.49169	4.43752e-132

## Sheet: S1.2
S1.2. The resluts of MR analysis between autoimmune diseases(data from other databases) and Pan-cancers of UKB database.
exposure.id	outcome.id	nsnp	MR-Egger			Weighted median			Inverse variance weighted			Simple mode			Weighted mode			MR-Egger intercept		MR-PRESSO global	MR-IVW			MR-Egeer			steiger test pval
			p value	OR	95% OR	p value	OR	95% OR	p value	OR	95% OR	p value	OR	95% OR	p value	OR	95% OR	egger intercept	p value	p value	Q	Q df	Q pval	Q	Q df	Q pval
myasthenia gravis	Oral cavity cancer	8	0.028	145.642	4.99728-4244.6244	0	51.5681	7.08667-375.25001	0	32.3707	7.29954-143.55202	0.043	49.4312	2.21982-1100.73933	0.015	89.5686	5.68262-1411.76521	-0.57514	0.36755	0.601	4.98155	7	0.66221	4.03236	6	0.6723	0.0325242
Multiple sclerosis	Thyroid cancer	12	0.57	0.70084	0.21395-2.2957	0.013	0.61036	0.41342-0.90111	0.002	0.59898	0.43493-0.82493	0.055	0.60487	0.38213-0.95742	0.018	0.60487	0.42455-0.86176	-0.03498	0.7931	0.998	1.84216	11	0.99898	1.76959	10	0.99782	0
Systemic lupus erythematosus	Oral cavity cancer	5	0.078	1.34743e+28	17467999.37581-10393742913851400000000000000000000000000000000000.0000	0.001	8.90749e+09	12637.46275-6278424215197060.00000	0.009	2.43681e+08	125.35967-473682081420557.00000	0.183	7.02188e+08	0.01151-42831695921870600000.00000	0.026	1.00616e+10	20238.96710-5001995759863560.00000	-7.15068	0.15219	0.401	6.16467	4	0.18718	2.51808	3	0.47203	0.0166382
Crohn's disease	Breast cancer	28	0.113	1.3896	0.93766-2.0594	0.061	1.34935	0.98609-1.84644	0.024	1.30041	1.03531-1.63341	0.392	1.24929	0.75702-2.06167	0.06	1.3247	0.99991-1.75499	-0.02298	0.68839	0.672	23.5326	27	0.65609	23.3682	26	0.61205	0
myasthenia gravis	Malignant melanoma	4	0.323	1.78883	0.74515-4.2943	0.09	0.86774	0.73634-1.02257	0.029	0.84846	0.73215-0.98325	0.337	0.72419	0.41575-1.26145	0.237	0.88782	0.75783-1.04010	-0.27454	0.23242	0.536	2.87365	3	0.41152	0.00541	2	0.9973	2.2196e-33
Multiple sclerosis	Esophagus cancer	13	0.549	0.7441	0.29185-1.8972	0.255	1.16465	0.89585-1.51412	0.031	1.27622	1.02297-1.59217	0.229	1.23368	0.89180-1.70663	0.076	1.23368	0.99788-1.52519	0.1309	0.26994	0.161	17.8711	12	0.11966	15.9181	11	0.1442	1.29953e-102
Type I diabetes	Bladder cancer	210	0.001	0.96041	0.93762-0.9838	0.252	0.98637	0.96351-1.00978	0.033	0.98329	0.96814-0.99868	0.872	0.98888	0.86323-1.13281	0.874	0.98888	0.86141-1.13520	0.01767	0.01335	0.383	214.652	209	0.3796	208.411	208	0.47894	NA
Ulcerative colitis	Bone cancer	6	0.295	8203.02	0.00354-19011798474.7980	0.424	0.33553	0.02301-4.89156	0.042	0.13491	0.01952-0.93239	0.873	0.7139	0.01416-35.99302	0.687	0.58238	0.04863-6.97454	-0.9905	0.21144	0.534	3.33166	5	0.649	1.12313	4	0.89059	1.51516e-14
myasthenia gravis	Bronchus and lung cancer	4	0.264	0.52546	0.23117-1.1944	0.091	0.87319	0.74628-1.02167	0.047	0.86974	0.75764-0.99843	0.513	0.84479	0.54058-1.32018	0.133	0.85321	0.73304-0.99308	0.18555	0.34674	0.551	1.6284	3	0.65297	0.13953	2	0.93261	5.29439e-34
Crohn's disease	Acute myelocytic leukemia	22	0.099	0.9761	0.94972-1.0032	0.051	0.98053	0.96138-1.00005	0.049	0.98326	0.96684-0.99996	0.997	1.00014	0.92583-1.08042	0.21	0.98613	0.96546-1.00724	0.00318	0.51514	0.978	10.3432	21	0.9741	9.90411	20	0.96988	0
Multiple sclerosis	Chronic lymphocytic leukemia	10	0.427	1.47534	0.59359-3.6669	0.124	0.79839	0.59945-1.06335	0.052	0.80267	0.64277-1.00236	0.093	0.7297	0.52497-1.01427	0.205	0.818	0.61340-1.09085	-0.15203	0.21359	0.589	7.54035	9	0.58105	5.71454	8	0.67917	6.00802e-88
Multiple sclerosis	Oral cavity cancer	22	0.215	0.05106	0.00054-4.8587	0.139	0.2621	0.04442-1.54641	0.054	0.26229	0.06733-1.02174	0.877	0.77601	0.03266-18.44092	0.337	0.24076	0.01406-4.12186	0.34424	0.46927	0.884	13.7317	21	0.88085	13.1875	20	0.86919	1.35734e-24
myasthenia gravis	Oropharynx cancer	8	0.127	1.61942	0.94899-2.7635	0.032	1.31821	1.02354-1.69772	0.059	1.25233	0.99146-1.58185	0.697	1.10022	0.69319-1.74625	0.252	1.28805	0.86559-1.91669	-0.0964	0.33563	0.077	13.9756	7	0.05162	11.8183	6	0.06615	0.238518
Systemic lupus erythematosus	Ovary cancer	11	0.37	1.29489	0.75691-2.2153	0.086	1.33763	0.95921-1.86532	0.062	1.34895	0.98556-1.84633	0.587	1.49472	0.36753-6.07889	0.108	1.36176	0.96648-1.91872	0.00853	0.85809	0.992	2.59536	10	0.98941	2.56151	9	0.97918	1.45949e-37
Systemic lupus erythematosus	Prostate cancer	9	0.041	0.82179	0.70446-0.9587	0.047	0.91031	0.82960-0.99887	0.066	0.91332	0.82904-1.00617	0.508	1.75361	0.35840-8.58024	0.264	0.9232	0.81038-1.05173	0.03967	0.14564	0.452	10.4722	8	0.23343	7.57307	7	0.37174	1.36931e-12
Multiple sclerosis	Uterine corpus cancer	13	0.533	1.24086	0.64339-2.3932	0.477	0.93197	0.76736-1.13191	0.074	0.86865	0.74442-1.01362	0.211	0.85992	0.68734-1.07584	0.18	0.89264	0.76358-1.04352	-0.08657	0.29719	0.431	13.1521	12	0.35809	11.8607	11	0.3742	3.36861e-104
Rheumatoid arthritis	Thyroid cancer	4	0.76	1.4323	0.19043-10.7727	0.07	0.88977	0.78403-1.00978	0.076	0.88946	0.78155-1.01227	0.567	0.59615	0.12250-2.90103	0.188	0.8803	0.75977-1.01995	-0.37454	0.68841	0.949	0.58138	3	0.90068	0.36633	2	0.83263	7.54012e-112
myasthenia gravis	Esophagus cancer	4	0.23	0.28738	0.06854-1.2049	0.098	0.79451	0.60497-1.04342	0.077	0.78619	0.60210-1.02657	0.486	0.75652	0.37931-1.50885	0.237	0.81666	0.62361-1.06948	0.37052	0.29748	0.506	3.67567	3	0.29868	1.72673	2	0.42174	2.02623e-33
Rheumatoid arthritis	Liver cell carcinoma	5	0.445	1.26778	0.74635-2.1535	0.09	1.37446	0.95146-1.98551	0.083	1.34348	0.96192-1.87639	0.226	1.48333	0.86456-2.54496	0.292	1.26599	0.86500-1.85287	0.03348	0.80019	0.926	0.44514	4	0.97862	0.36875	3	0.94662	2.40479e-123
Systemic lupus erythematosus	Breast cancer	7	0.665	0.13607	0.00003-668.0946	0.081	4.93567	0.81941-29.72987	0.088	5.1528	0.78470-33.83621	0.077	36.8824	1.33930-1015.68406	0.159	10.536	0.59716-185.89284	0.37099	0.42888	0.045	14.4381	6	0.02511	12.5761	5	0.02769	3.86992e-20
Multiple sclerosis	Prostate cancer	14	0.372	0.9101	0.74586-1.1105	0.127	0.93923	0.86660-1.01796	0.095	0.94661	0.88763-1.00952	0.478	0.9571	0.85086-1.07660	0.097	0.94071	0.87968-1.00598	0.01065	0.6895	0.716	10.3639	13	0.66394	10.1963	12	0.59874	1.32958e-101
Type I diabetes	Breast cancer	166	0.341	0.96397	0.89396-1.0395	0.055	0.93196	0.86714-1.00162	0.102	0.9621	0.91862-1.00764	0.849	0.98319	0.82579-1.17060	0.839	0.98319	0.83488-1.15784	-0.00158	0.94904	0.129	185.569	165	0.13035	185.565	164	0.11927	NA
Systemic lupus erythematosus	Oropharynx cancer	5	0.411	11.3432	0.07644-1683.2139	0.088	3.40601	0.83141-13.95327	0.11	2.78262	0.79185-9.77828	0.52	2.50302	0.19548-32.04959	0.164	3.40699	0.82943-13.99462	-0.21998	0.60908	0.824	0.82061	4	0.93566	0.49668	3	0.91962	0.853528
Crohn's disease	Brain cancer	30	0.068	0.81773	0.66433-1.0065	0.078	0.85764	0.72305-1.01729	0.119	0.90787	0.80400-1.02515	0.44	0.81541	0.48904-1.35959	0.432	0.93014	0.77832-1.11156	0.04627	0.23406	0.846	14.7747	29	0.98669	13.2956	28	0.99148	0
Type I diabetes	Oral cavity cancer	194	0.057	1.28244	0.99466-1.6535	0.259	1.15665	0.89853-1.48891	0.119	1.14446	0.96585-1.35612	0.429	1.17504	0.78886-1.75028	0.159	1.17504	0.93973-1.46927	-0.10249	0.24007	0.143	216.768	193	0.11565	215.211	192	0.12028	NA
Type I diabetes	Bone cancer	216	0.089	1.08031	0.98879-1.1803	0.935	1.00352	0.92181-1.09247	0.126	1.04624	0.98736-1.10862	0.58	0.88839	0.58478-1.34964	0.479	1.15616	0.77399-1.72704	-0.02398	0.34911	1	153.686	215	0.99945	152.806	214	0.99945	NA
Systemic lupus erythematosus	Hodgkin lymphoma	7	0.57	0.76189	0.31683-1.8322	0.193	0.72946	0.45346-1.17344	0.128	0.7036	0.44716-1.10711	0.352	0.26898	0.02092-3.45886	0.226	0.71417	0.43797-1.16455	-0.02367	0.8437	0.876	2.77328	6	0.83672	2.73017	5	0.7415	3.34554e-44
Systemic lupus erythematosus	Brain cancer	5	0.851	0.02272	0.00000-134940999932993.0000	0.052	3.83882	0.99114-14.86817	0.133	3.64908	0.67321-19.77948	0.982	0.91873	0.00077-1102.18439	0.109	3.98701	1.06541-14.92031	0.4553	0.80154	0.396	7.59969	4	0.10739	7.41352	3	0.05982	1.15965e-13
Type I diabetes	Pancreas cancer	210	0.106	1.03324	0.99320-1.0749	0.425	1.01563	0.97768-1.05506	0.136	1.01937	0.99397-1.04543	0.929	0.99236	0.83744-1.17593	0.932	0.99236	0.83249-1.18292	-0.01014	0.38496	0.99	165.161	209	0.98877	164.403	208	0.98855	NA
Crohn's disease	Biliary&gallbladder cancer	55	0.165	1.42005	0.87106-2.3151	0.077	1.34481	0.96855-1.86724	0.139	1.17354	0.94926-1.45081	0.583	1.20088	0.62752-2.29815	0.127	1.3878	0.91700-2.10032	-0.04344	0.39986	0.871	43.1923	54	0.85393	42.472	53	0.8493	0
Ulcerative colitis	Uterine cervix cancer	6	0.895	0.43112	0.00000-53828.7880	0.307	0.3513	0.04728-2.61033	0.142	0.31632	0.06817-1.46771	0.992	0.98597	0.07309-13.30053	0.312	0.37175	0.06633-2.08352	-0.02781	0.9609	0.678	2.66963	5	0.75076	2.66691	4	0.61502	6.76556e-16
Multiple sclerosis	Liver cell carcinoma	27	0.772	1.06406	0.70212-1.6126	0.642	1.07514	0.79223-1.45908	0.144	1.19994	0.93980-1.53208	0.718	1.15308	0.53725-2.47479	0.72	1.06088	0.77052-1.46064	0.03971	0.48795	0.267	30.9433	26	0.23039	30.3418	25	0.21175	0
Crohn's disease	Malignant melanoma	30	0.748	1.01763	0.91577-1.1308	0.485	1.02811	0.95118-1.11125	0.146	1.04689	0.98424-1.11352	0.674	1.06527	0.79601-1.42562	0.458	1.06527	0.90346-1.25607	0.01255	0.52131	0.827	22.5691	29	0.79588	22.1473	28	0.77443	0
Type I diabetes	Colorectal cancer	224	0.275	0.99327	0.98131-1.0054	0.659	0.99733	0.98556-1.00925	0.153	0.99433	0.98659-1.00213	0.3	0.98873	0.96782-1.01010	0.157	0.98873	0.97340-1.00430	0.00093	0.82144	0.087	249.777	223	0.10534	249.719	222	0.09753	NA
Systemic lupus erythematosus	Esophagus cancer	5	0.636	276.074	0.00000-360308885975.7300	0.204	0.48266	0.15670-1.48670	0.157	0.47948	0.17342-1.32570	0.974	0.92921	0.01413-61.08439	0.246	0.47971	0.16619-1.38468	-0.56947	0.59421	0.825	0.91779	4	0.92199	0.56473	3	0.90446	1.05578e-17
Multiple sclerosis	Acute myelocytic leukemia	14	0.539	1.02368	0.95212-1.1006	0.139	1.02229	0.99284-1.05261	0.157	1.0178	0.99320-1.04302	0.684	1.00814	0.97042-1.04733	0.178	1.02129	0.99213-1.05132	-0.00176	0.87135	0.999	3.14346	13	0.99737	3.11609	12	0.99467	0
Multiple sclerosis	Vulva cancer	13	0.359	2.79415	0.34063-22.9199	0.409	1.31074	0.68916-2.49293	0.169	1.41105	0.86414-2.30410	0.496	1.29568	0.62855-2.67086	0.292	1.3483	0.79215-2.29490	-0.16587	0.52636	0.994	3.38395	12	0.99217	2.95585	11	0.9913	2.24943e-107
myasthenia gravis	Chronic lymphocytic leukemia	5	0.824	0.72212	0.05237-9.9566	0.177	0.80166	0.58138-1.10541	0.172	0.80605	0.59165-1.09815	0.45	2.17416	0.35200-13.42891	0.28	0.81921	0.59886-1.12063	0.0447	0.93928	0.976	0.93896	4	0.91891	0.93212	3	0.81767	9.43802e-44
Ulcerative colitis	Multiple myeloma	6	0.916	1.49868	0.00132-1698.2256	0.083	2.83042	0.87320-9.17468	0.176	1.88871	0.75177-4.74513	0.506	1.7434	0.38140-7.96928	0.186	2.20261	0.80225-6.04739	0.02078	0.95127	0.636	3.84337	5	0.57218	3.83915	4	0.42821	1.99961e-15
Rheumatoid arthritis	Biliary&gallbladder cancer	5	0.256	1.51066	0.84746-2.6928	0.348	1.22407	0.80222-1.86776	0.184	1.28098	0.88931-1.84514	0.726	1.14483	0.56564-2.31708	0.615	1.13239	0.72409-1.77091	-0.09502	0.52299	0.594	2.71919	4	0.60586	2.19927	3	0.53209	2.4369e-121
Type I diabetes	Uterine corpus cancer	210	0.307	0.98361	0.95299-1.0152	0.678	0.99343	0.96294-1.02488	0.195	0.98673	0.96700-1.00686	0.355	1.13742	0.86610-1.49374	0.303	1.13742	0.89070-1.45249	0.00237	0.79921	0.542	206.412	209	0.53763	206.347	208	0.51936	NA
Ulcerative colitis	Larynx cancer	6	0.504	0.00572	0.00000-5702.4604	0.544	0.49026	0.04889-4.91621	0.196	0.32308	0.05818-1.79405	0.447	3.64502	0.16813-79.02536	0.987	0.98276	0.13640-7.08089	0.36295	0.59452	0.375	6.39956	5	0.26926	5.90697	4	0.2062	4.32556e-14
Multiple sclerosis	Kidney cancer	15	0.352	0.73739	0.39702-1.3696	0.053	0.794	0.62834-1.00333	0.197	0.89208	0.74991-1.06120	0.2	0.79633	0.57121-1.11016	0.199	0.87551	0.72164-1.06219	0.04427	0.54084	0.596	12.1895	14	0.59109	11.795	13	0.54452	0
Systemic lupus erythematosus	Testis cancer	5	0.923	0.2797	0.00000-6093072386.0560	0.281	2.52756	0.46883-13.62643	0.222	2.60639	0.55973-12.13667	0.475	6.58795	0.06028-719.95872	0.324	2.60984	0.49057-13.88420	0.20045	0.86563	0.792	0.80317	4	0.93802	0.76925	3	0.85681	3.40799e-18
Systemic lupus erythematosus	Chronic lymphocytic leukemia	6	0.672	12.9202	0.00022-766432.3963	0.285	0.53435	0.16958-1.68373	0.225	0.54934	0.20882-1.44516	0.277	6.42105	0.32434-127.11818	0.242	0.5049	0.18379-1.38701	-0.27659	0.60205	0.762	3.51863	5	0.62057	3.19902	4	0.52509	3.56065e-21
Type I diabetes	Testis cancer	210	0.728	1.01042	0.95307-1.0712	0.538	1.01672	0.96448-1.07179	0.226	1.0233	0.98581-1.06221	0.458	0.85624	0.56869-1.28918	0.445	0.85624	0.57551-1.27390	0.00952	0.58152	1	86.9103	209	1	86.6055	208	1	NA
Crohn's disease	Liver cell carcinoma	55	0.219	0.73844	0.45816-1.1902	0.394	0.87285	0.63840-1.19342	0.227	0.88058	0.71636-1.08246	0.514	0.83616	0.49001-1.42681	0.507	0.88298	0.61262-1.27266	0.04011	0.42595	0.28	60.5002	54	0.25283	59.7742	53	0.24321	0
Systemic lupus erythematosus	Malignant nonmelanoma	5	0.955	0.79729	0.00057-1114.6372	0.192	1.22096	0.90481-1.64757	0.229	1.21474	0.88455-1.66819	0.778	1.19775	0.37156-3.86105	0.211	1.24346	0.93309-1.65707	0.03773	0.91637	0.55	5.23986	4	0.26356	5.21722	3	0.15657	2.12746e-15
Systemic lupus erythematosus	Larynx cancer	5	0.296	0	0.00000-964512.0316	0.323	2.93791	0.34634-24.92131	0.231	3.16647	0.48044-20.86959	0.846	0.44714	0.00022-898.36677	0.324	3.27264	0.41469-25.82699	2.34061	0.27768	0.557	3.21161	4	0.52306	1.4617	3	0.69114	1.29951e-16
Type I diabetes	Eye and annexa cancer	210	0.78	0.98811	0.90866-1.0745	0.364	1.03813	0.95747-1.12558	0.232	1.03315	0.97929-1.08997	0.948	1.01594	0.63402-1.62793	0.943	1.01594	0.66087-1.56179	0.03349	0.17713	0.928	180.036	209	0.92716	178.202	208	0.93373	NA
Ulcerative colitis	Testis cancer	6	0.157	0.00025	0.00000-2.9079	0.437	0.50848	0.09226-2.80250	0.235	0.47313	0.13766-1.62614	0.84	1.28749	0.12539-13.21988	0.443	0.55298	0.13696-2.23272	0.67872	0.18618	0.551	3.51109	5	0.62171	0.97058	4	0.91422	7.65737e-16
Type I diabetes	Liver cell carcinoma	226	0.497	0.98042	0.92616-1.0379	0.673	0.98693	0.92851-1.04902	0.242	0.97766	0.94134-1.01537	0.484	0.96451	0.87190-1.06695	0.749	0.99099	0.93759-1.04745	-0.00251	0.89629	0.431	227.308	225	0.4444	227.29	224	0.42616	NA
myasthenia gravis	Malignant nonmelanoma	4	0.584	0.87933	0.59564-1.2981	0.29	0.9628	0.89756-1.03279	0.25	0.96222	0.90113-1.02745	0.397	0.90636	0.74523-1.10233	0.361	0.96271	0.89832-1.03172	0.03316	0.69079	0.734	2.02486	3	0.56726	1.81341	2	0.40385	8.11896e-35
Ulcerative colitis	Eye and annexa cancer	6	0.723	0.05579	0.00000-162284.7270	0.583	0.52578	0.05291-5.22519	0.253	0.35435	0.05977-2.10066	0.271	0.13005	0.00513-3.29881	0.445	0.43714	0.06185-3.08976	0.16628	0.81806	0.519	5.06078	5	0.40851	4.98558	4	0.28878	4.61774e-15
Ulcerative colitis	Vulva cancer	6	0.623	0.00991	0.00000-235238.0865	0.325	4.06064	0.24926-66.15210	0.254	3.64668	0.39433-33.72354	0.489	3.86124	0.11102-134.29180	0.316	3.86124	0.35876-41.55815	0.53056	0.52941	0.947	1.26599	5	0.93839	0.79299	4	0.93939	1.79819e-17
Multiple sclerosis	Ovary cancer	12	0.704	1.24625	0.41259-3.7644	0.311	0.86342	0.64990-1.14708	0.256	0.87039	0.68517-1.10569	0.705	1.16751	0.53522-2.54676	0.208	0.84832	0.66681-1.07925	-0.08749	0.52863	0.408	12.0241	11	0.36184	11.5327	10	0.31755	3.24435e-101
Multiple sclerosis	Chronic myeloid leukemia	14	0.098	0.35865	0.11713-1.0982	0.528	0.84966	0.51236-1.40901	0.256	0.79961	0.54362-1.17615	0.657	1.15364	0.62318-2.13566	0.399	0.81926	0.52320-1.28285	0.24477	0.16154	0.366	13.5655	13	0.40514	11.3398	12	0.50004	0
myasthenia gravis	Pancreas cancer	4	0.744	0.75736	0.17652-3.2494	0.296	1.14585	0.88783-1.47885	0.262	1.15076	0.90053-1.47053	0.318	1.60785	0.73780-3.50389	0.33	1.16186	0.90176-1.49698	0.15398	0.62552	0.734	1.04364	3	0.79069	0.71743	2	0.69857	2.64616e-35
myasthenia gravis	Testis cancer	4	0.605	1.94832	0.22651-16.7586	0.288	0.81053	0.55002-1.19443	0.268	0.81474	0.56693-1.17086	0.94	0.95991	0.35706-2.58061	0.364	0.81688	0.56360-1.18398	-0.32084	0.50502	0.627	1.62939	3	0.65274	0.98038	2	0.61251	4.91368e-35
Type I diabetes	Brain cancer	210	0.875	1.00376	0.95788-1.0518	0.722	0.99197	0.94887-1.03703	0.268	0.98326	0.95433-1.01308	0.772	0.9621	0.74145-1.24841	0.767	0.9621	0.74571-1.24127	-0.01549	0.2627	0.958	176.183	209	0.95202	174.922	208	0.95387	NA
Type I diabetes	Esophagus cancer	210	0.003	1.06098	1.02058-1.1030	0.204	1.02379	0.98731-1.06162	0.28	1.01374	0.98893-1.03918	0.542	1.0721	0.85754-1.34036	0.562	1.0721	0.84746-1.35629	-0.0342	0.00314	0.998	155.443	209	0.99782	146.513	208	0.99959	NA
Rheumatoid arthritis	Oropharynx cancer	5	0.772	0.91654	0.53466-1.5712	0.181	0.86125	0.69212-1.07172	0.281	0.8401	0.61204-1.15313	0.262	0.72897	0.45342-1.17198	0.214	0.85025	0.68528-1.05493	-0.04011	0.70195	0.242	9.76748	4	0.04453	9.22206	3	0.02648	0.508926
Ulcerative colitis	Kidney cancer	6	0.496	0.06008	0.00004-95.3235	0.443	1.5315	0.51498-4.55453	0.283	1.7103	0.64222-4.55474	0.752	1.40975	0.18765-10.59068	0.495	1.47668	0.52289-4.17019	0.33178	0.41966	0.776	3.59298	5	0.60937	2.78546	4	0.59435	2.38525e-16
Crohn's disease	Prostate cancer	29	0.936	1.00264	0.94102-1.0683	0.316	0.97461	0.92679-1.02490	0.284	0.97927	0.94242-1.01756	0.739	0.98001	0.87145-1.10210	0.508	0.98001	0.92388-1.03956	-0.01012	0.36821	0.682	22.8925	28	0.7384	22.055	27	0.73458	0
myasthenia gravis	Small intestine cancer	4	0.614	2.34921	0.13853-39.8384	0.197	1.39041	0.84228-2.29526	0.295	1.2749	0.80917-2.00870	0.446	1.45082	0.63040-3.33897	0.296	1.39252	0.83302-2.32781	-0.21795	0.70885	0.554	2.80673	3	0.42239	2.56882	2	0.27681	1.36533e-34
myasthenia gravis	Bladder cancer	4	0.968	1.02061	0.42169-2.4701	0.324	0.92343	0.78817-1.08192	0.299	0.92419	0.79638-1.07252	0.54	0.85645	0.55161-1.32976	0.363	0.91942	0.78831-1.07234	-0.03652	0.84408	0.878	1.10682	3	0.77543	1.05699	2	0.58949	2.29273e-35
Crohn's disease	Uterine corpus cancer	30	0.191	0.90152	0.77480-1.0490	0.23	0.93755	0.84392-1.04157	0.31	0.95522	0.87441-1.04350	0.138	0.71828	0.46927-1.09940	0.387	0.94325	0.82801-1.07454	0.02563	0.36377	0.278	33.6708	29	0.25152	32.6761	28	0.24788	0
Crohn's disease	Bladder cancer	30	0.374	0.95212	0.85606-1.0590	0.637	1.01941	0.94110-1.10423	0.314	1.03246	0.97018-1.09874	0.918	1.01596	0.75426-1.36848	0.764	1.01596	0.91698-1.12563	0.03589	0.07623	0.714	23.2951	29	0.76287	19.9056	28	0.86788	0
Crohn's disease	Biliary&gallbladder cancer	55	0.285	0.82181	0.57565-1.1732	0.206	0.8541	0.66872-1.09085	0.327	0.92556	0.79286-1.08047	0.402	0.8096	0.49613-1.32113	0.309	0.84387	0.61038-1.16668	0.02712	0.4705	0.98	36.3439	54	0.96884	35.8155	53	0.96616	0
Ulcerative colitis	Brain cancer	6	0.653	10.0175	0.00090-111465.8181	0.648	0.75365	0.22358-2.54045	0.329	0.56698	0.18143-1.77190	0.702	0.72434	0.15208-3.44983	0.639	0.77065	0.27727-2.14198	-0.25794	0.5752	0.429	6.66843	5	0.24649	6.10199	4	0.19166	2.42092e-14
Type I diabetes	Acute myelocytic leukemia	228	0.722	1.00071	0.99680-1.0046	0.615	1.00109	0.99684-1.00536	0.331	1.00135	0.99863-1.00408	0.567	1.00848	0.97979-1.03801	0.875	0.99777	0.97055-1.02576	0.00063	0.65631	1	166.165	227	0.99912	165.967	226	0.999	NA
Ulcerative colitis	Bladder cancer	6	0.569	3.39496	0.07142-161.3830	0.312	0.70314	0.35517-1.39203	0.332	0.77871	0.47001-1.29015	0.511	0.71882	0.28820-1.79284	0.252	0.65701	0.34785-1.24096	-0.13226	0.49289	0.629	2.67667	5	0.74968	2.10841	4	0.71583	1.14726e-16
Crohn's disease	Oral cavity cancer	44	0.436	0.41502	0.04648-3.7060	0.739	0.79164	0.20077-3.12145	0.334	0.61469	0.22897-1.65017	0.425	0.32372	0.02086-5.02426	0.47	0.54573	0.10718-2.77861	0.0929	0.69484	0.089	56.5921	43	0.08002	56.3827	42	0.0681	2.52467e-45
myasthenia gravis	Vulva cancer	4	0.799	1.77334	0.03720-84.5380	0.367	0.72843	0.36615-1.44915	0.336	0.72651	0.37906-1.39245	0.459	0.44695	0.06944-2.87668	0.427	0.73019	0.37295-1.42961	-0.32847	0.69119	0.853	0.36731	3	0.94691	0.15648	2	0.92474	6.68332e-36
Crohn's disease	Thyroid cancer	31	0.412	1.11199	0.86609-1.4277	0.936	1.00811	0.82852-1.22662	0.341	1.07637	0.92496-1.25256	0.665	1.07392	0.78039-1.47785	0.46	1.07392	0.89091-1.29452	-0.01239	0.74817	0.348	33.7289	30	0.2918	33.6072	29	0.25393	0
Crohn's disease	Colorectal cancer	33	0.701	0.9817	0.89409-1.0779	0.26	0.96561	0.90859-1.02620	0.36	0.97762	0.93138-1.02617	0.57	0.9706	0.87651-1.07479	0.444	0.97844	0.92596-1.03389	-0.00123	0.91903	0.217	38.765	32	0.19091	38.7519	31	0.15967	6.70772e-180
myasthenia gravis	Biliary&gallbladder cancer	9	0.081	2.61909	1.03541-6.6250	0.319	1.31751	0.76598-2.26616	0.362	1.21824	0.79709-1.86192	0.969	0.98085	0.38331-2.50990	0.602	1.25446	0.55323-2.84449	-0.27387	0.11868	0.32	9.65422	8	0.29014	6.49373	7	0.48342	1.87505e-66
Type I diabetes	Stomach cancer	221	0.71	0.99339	0.95935-1.0286	0.531	0.98959	0.95772-1.02252	0.369	0.9901	0.96883-1.01184	0.858	0.97807	0.76744-1.24651	0.856	0.97807	0.76942-1.24330	-0.00285	0.81174	1	157.287	220	0.99952	157.23	219	0.99943	NA
myasthenia gravis	Hodgkin lymphoma	6	0.527	1.74102	0.36183-8.3773	0.282	1.20286	0.85894-1.68449	0.376	1.16677	0.82896-1.64226	0.492	1.22251	0.71895-2.07876	0.307	1.23586	0.85792-1.78029	-0.14746	0.63449	0.189	9.10328	5	0.10501	8.53973	4	0.07369	2.10105e-43
Type I diabetes	Malignant melanoma	210	0.285	1.01316	0.98920-1.0377	0.496	1.00844	0.98431-1.03317	0.377	1.0069	0.99166-1.02239	0.905	1.00758	0.88999-1.14070	0.901	1.00758	0.89484-1.13452	-0.00465	0.51052	0.448	211.008	209	0.4481	210.568	208	0.43721	NA
Multiple sclerosis	Eye and annexa cancer	13	0.685	0.69948	0.13038-3.7527	0.728	1.09177	0.66509-1.79219	0.379	1.1922	0.80617-1.76307	0.212	1.44942	0.83442-2.51772	0.572	1.13007	0.74784-1.70765	0.12942	0.53545	1	2.27861	12	0.99884	1.86938	11	0.9989	2.30973e-108
Ulcerative colitis	Colorectal cancer	7	0.504	2.44635	0.21447-27.9042	0.227	0.75266	0.47487-1.19295	0.38	0.84279	0.57548-1.23426	0.601	0.78326	0.32907-1.86432	0.271	0.75561	0.48036-1.18857	-0.09582	0.42446	0.428	6.31219	6	0.38914	5.48352	5	0.35976	0.178398
Ulcerative colitis	Oral cavity cancer	14	0.11	0	0.00000-6.7117	0.998	1.00611	0.01251-80.88546	0.385	0.1928	0.00471-7.89788	0.653	7.32328	0.00152-35225.13655	0.725	4.24031	0.00161-11166.53878	1.30925	0.14376	0.098	19.7034	13	0.10286	16.3666	12	0.17502	0.0186132
Systemic lupus erythematosus	Bladder cancer	5	0.945	1.62845	0.00000-610853.0406	0.418	0.76015	0.39147-1.47604	0.397	0.76229	0.40687-1.42820	0.547	2.87408	0.12363-66.81304	0.437	0.75993	0.40737-1.41760	-0.06801	0.91494	0.707	2.85036	4	0.58317	2.83689	3	0.41746	2.92205e-17
Multiple sclerosis	Malignant nonmelanoma	13	0.637	0.94892	0.76775-1.1728	0.292	0.96505	0.90321-1.03113	0.402	0.97909	0.93192-1.02865	0.394	0.96501	0.89182-1.04421	0.534	0.98271	0.93168-1.03654	0.00759	0.77143	0.618	10.227	12	0.59606	10.1383	11	0.51799	1.42427e-105
Multiple sclerosis	Brain cancer	13	0.824	0.8909	0.32890-2.4132	0.406	1.13112	0.84575-1.51278	0.407	1.0995	0.87872-1.37574	0.371	1.18416	0.82879-1.69192	0.487	1.08616	0.86655-1.36144	0.05105	0.67868	0.419	12.6397	12	0.39576	12.4351	11	0.33185	5.94767e-105
Type I diabetes	Uterine cervix cancer	210	0.739	0.98774	0.91854-1.0621	0.676	0.98407	0.91256-1.06118	0.409	1.01974	0.97353-1.06815	0.491	1.13284	0.79465-1.61494	0.477	1.13284	0.80401-1.59614	0.02393	0.2648	0.997	153.396	209	0.99853	152.146	208	0.99864	NA
Multiple sclerosis	Small intestine cancer	9	0.133	5.33905	0.77572-36.7472	0.173	1.40396	0.86195-2.28679	0.413	1.17906	0.79503-1.74857	0.913	0.96192	0.48975-1.88931	0.174	1.36607	0.90658-2.05845	-0.39318	0.16095	0.603	6.3373	8	0.60951	3.87976	7	0.79352	5.94508e-78
myasthenia gravis	Non-Hodgkin lymphoma	4	0.635	0.64912	0.14113-2.9856	0.414	1.04712	0.93764-1.16939	0.421	1.04501	0.93869-1.16338	0.559	1.07583	0.86440-1.33898	0.448	1.04713	0.94413-1.16136	0.20354	0.60223	0.912	0.58179	3	0.90059	0.20588	2	0.90218	7.25285e-33
Type I diabetes	Malignant nonmelanoma	210	0.807	1.00135	0.99055-1.0123	0.799	0.99862	0.98810-1.00926	0.438	0.99726	0.99038-1.00419	0.239	0.96336	0.90551-1.02490	0.452	1.02394	0.96282-1.08894	-0.00307	0.33765	0.285	219.562	209	0.29439	218.591	208	0.29348	NA
Crohn's disease	Vulva cancer	30	0.504	1.17527	0.73661-1.8751	0.633	1.08635	0.77315-1.52642	0.439	1.114	0.84770-1.46396	0.16	2.37654	0.73271-7.70830	0.893	1.02951	0.67665-1.56638	-0.02368	0.78392	1	10.8842	29	0.99908	10.8076	28	0.99856	0
Crohn's disease	Oropharynx cancer	44	0.138	0.85887	0.70498-1.0463	0.027	0.85521	0.74477-0.98202	0.443	0.96469	0.88007-1.05744	0.343	0.87137	0.65773-1.15439	0.067	0.84794	0.71406-1.00692	0.02801	0.19975	0.879	31.0801	43	0.91217	29.3829	42	0.92927	3.27876e-55
Crohn's disease	Ovary cancer	28	0.352	1.08013	0.92098-1.2668	0.406	1.0508	0.93488-1.18110	0.453	1.04079	0.93757-1.15537	0.292	1.22018	0.84908-1.75347	0.761	0.96473	0.76694-1.21353	-0.01579	0.55114	0.71	24.0582	27	0.62709	23.6934	26	0.59349	0
Systemic lupus erythematosus	Bronchus and lung cancer	5	0.418	0.00506	0.00000-323.8548	0.52	1.23282	0.65187-2.33153	0.461	1.24494	0.69518-2.22943	0.672	0.5803	0.05578-6.03666	0.539	1.22878	0.67312-2.24313	0.4936	0.40083	0.592	2.56239	4	0.6335	1.60883	3	0.65739	1.4222e-17
Ulcerative colitis	Non-Hodgkin lymphoma	6	0.364	0.0001	0.00000-4376.1596	0.393	0.43151	0.06275-2.96743	0.462	0.34503	0.02027-5.87375	0.234	405.204	0.06761-2428450.20804	0.511	0.50119	0.07393-3.39782	1.08102	0.41081	0.366	12.6907	5	0.02646	10.4844	4	0.03301	1.09184e-17
myasthenia gravis	Prostate cancer	5	0.231	1.52874	0.87687-2.6652	0.536	1.03023	0.93748-1.13217	0.471	1.0338	0.94445-1.13161	0.048	1.59153	1.15090-2.20085	0.539	1.03258	0.94028-1.13393	-0.14534	0.25653	0.572	3.28812	4	0.51082	1.33358	3	0.72118	1.42884e-39
Systemic lupus erythematosus	Malignant melanoma	5	0.679	0.05953	0.00000-10691.0078	0.511	1.24884	0.64327-2.42450	0.476	1.25439	0.67270-2.33906	0.766	0.66902	0.05670-7.89372	0.526	1.25236	0.66356-2.36362	0.27315	0.65494	0.877	1.06699	4	0.89947	0.82252	3	0.84407	7.44258e-19
myasthenia gravis	Multiple myeloma	4	0.954	1.05551	0.21059-5.2904	0.521	0.91092	0.68515-1.21108	0.482	0.90731	0.69181-1.18995	0.466	0.71812	0.32919-1.56654	0.474	0.89207	0.67815-1.17348	-0.0557	0.86916	0.865	1.28175	3	0.73347	1.24692	2	0.53609	1.35637e-35
Crohn's disease	Chronic lymphocytic leukemia	31	0.208	0.88383	0.73245-1.0665	0.26	0.91794	0.79092-1.06537	0.489	0.95744	0.84648-1.08294	0.987	0.99759	0.74458-1.33659	0.466	0.94337	0.80819-1.10116	0.03216	0.27934	0.418	32.5311	30	0.34325	31.2227	29	0.355	0
Multiple sclerosis	Larynx cancer	13	0.441	1.79984	0.42655-7.5945	0.607	0.89648	0.59138-1.35901	0.493	0.88932	0.63591-1.24371	0.58	0.86582	0.52685-1.42290	0.662	0.92167	0.64510-1.31680	-0.17105	0.3449	0.992	4.49238	12	0.97283	3.51837	11	0.98195	1.68566e-107
myasthenia gravis	Ovary cancer	6	0.531	0.42261	0.03599-4.9630	0.603	1.06955	0.82986-1.37846	0.509	1.07807	0.86256-1.34742	0.333	1.34657	0.78103-2.32162	0.542	1.07741	0.86165-1.34721	0.3683	0.49593	0.988	0.99399	5	0.96305	0.43418	4	0.97958	1.16299e-42
Systemic lupus erythematosus	Small intestine cancer	5	0.921	3.74984	0.00000-100745856814.6130	0.406	0.51062	0.10449-2.49520	0.52	0.62908	0.15308-2.58513	0.446	0.46307	0.07766-2.76126	0.397	0.49082	0.11262-2.13915	-0.16738	0.89321	0.924	0.78554	4	0.94038	0.76423	3	0.858	2.14175e-20
Ulcerative colitis	Chronic lymphocytic leukemia	4	0.824	4.13614	0.00007-244167.6895	0.844	0.88123	0.24938-3.11407	0.523	0.68279	0.21191-2.20005	0.855	0.81293	0.10522-6.28034	0.867	0.8843	0.23490-3.32904	-0.17782	0.7772	0.589	1.98821	3	0.57486	1.88374	2	0.3899	1.26074e-12
Systemic lupus erythematosus	Bone cancer	5	0.429	0	0.00000-4281808613.5516	0.429	0.35655	0.02768-4.59235	0.538	0.46991	0.04254-5.19064	0.598	0.08898	0.00002-354.70322	0.7	0.59214	0.04980-7.04095	1.66686	0.44426	0.606	2.09352	4	0.71856	1.32142	3	0.72405	4.87456e-18
Systemic lupus erythematosus	Biliary&gallbladder cancer	5	0.645	0.09853	0.00001-715.6154	0.762	1.29227	0.24575-6.79522	0.539	1.68521	0.31899-8.90299	0.814	0.50254	0.00237-106.72369	0.843	1.19008	0.23738-5.96646	0.47533	0.56814	0.467	4.57365	4	0.3339	4.02538	3	0.25874	4.81934e-23
Type I diabetes	Chronic lymphocytic leukemia	218	0.848	1.0033	0.97005-1.0377	0.675	0.99243	0.95786-1.02826	0.545	0.99289	0.97024-1.01608	0.641	0.94138	0.73071-1.21278	0.621	0.94138	0.74139-1.19531	-0.01121	0.40635	0.973	179.088	217	0.97165	178.395	216	0.97088	NA
myasthenia gravis	Acute myelocytic leukemia	4	0.521	1.17856	0.77657-1.7887	0.502	1.0143	0.97306-1.05729	0.548	1.01215	0.97304-1.05282	0.986	0.99895	0.89408-1.11611	0.499	1.01558	0.97619-1.05655	-0.06091	0.54709	0.67	2.16271	3	0.53933	1.64658	2	0.43898	6.11394e-38
Ulcerative colitis	Uterine corpus cancer	6	0.293	23.6231	0.14051-3971.4986	0.318	0.65851	0.29007-1.49492	0.552	0.80697	0.39800-1.63619	0.964	1.03144	0.28924-3.67814	0.319	0.67322	0.33399-1.35702	-0.30317	0.26266	0.474	5.60236	5	0.34685	3.90568	4	0.41892	2.95715e-15
Ulcerative colitis	Bronchus and lung cancer	6	0.592	2.85713	0.08273-98.6757	0.606	1.16479	0.65248-2.07937	0.559	1.14984	0.71961-1.83730	0.629	1.20054	0.59864-2.40765	0.576	1.16884	0.70087-1.94928	-0.08184	0.6381	0.89	1.92492	5	0.85943	1.66672	4	0.79675	9.82387e-18
Ulcerative colitis	Acute myelocytic leukemia	5	0.531	2.83323	0.15761-50.9323	0.515	1.16656	0.73390-1.85431	0.565	1.1372	0.73376-1.76248	0.785	1.18476	0.37983-3.69547	0.522	1.16207	0.76346-1.76880	-0.12178	0.57464	0.589	4.378	4	0.35726	3.86953	3	0.2759	3.79128e-19
Type I diabetes	Multiple myeloma	210	0.347	0.97919	0.93733-1.0229	0.805	0.99444	0.95141-1.03942	0.576	1.00798	0.98025-1.03651	0.297	1.11711	0.90754-1.37506	0.321	1.11711	0.89822-1.38934	0.02176	0.09273	0.739	195.545	209	0.73891	192.692	208	0.7694	NA
Ulcerative colitis	Biliary&gallbladder cancer	18	0.784	0.6351	0.02621-15.3874	0.835	0.90551	0.35529-2.30786	0.586	1.21078	0.60816-2.41053	0.703	0.73981	0.16162-3.38651	0.635	0.69735	0.16186-3.00442	0.06704	0.68987	0.731	13.1296	17	0.72747	12.9644	16	0.67536	7.45348e-57
Crohn's disease	Bone cancer	28	0.401	1.21034	0.78113-1.8754	0.551	1.09846	0.80650-1.49612	0.59	1.07043	0.83559-1.37126	0.324	1.86987	0.55148-6.34000	0.932	0.98343	0.67431-1.43428	-0.06088	0.51083	0.808	20.3562	27	0.81548	19.9117	26	0.79572	0
Ulcerative colitis	Ovary cancer	6	0.696	0.17607	0.00005-577.1172	0.295	1.88846	0.57395-6.21356	0.598	1.35783	0.43569-4.23167	0.775	0.71125	0.07808-6.47880	0.359	1.94648	0.53396-7.09566	0.19533	0.64304	0.315	7.39325	5	0.193	6.95762	4	0.13814	1.55587e-11
Systemic lupus erythematosus	Non-Hodgkin lymphoma	9	0.539	0.47665	0.05028-4.5187	0.772	0.89821	0.43411-1.85847	0.6	0.84531	0.45144-1.58282	0.846	0.89359	0.29671-2.69123	0.724	0.89359	0.48943-1.63150	0.07028	0.61852	0.631	7.60394	8	0.47308	7.32022	7	0.39632	2.16888e-50
Multiple sclerosis	Malignant melanoma	13	0.915	0.97395	0.60491-1.5681	0.658	0.96842	0.84024-1.11617	0.6	0.97072	0.86874-1.08467	0.429	0.9348	0.79547-1.09853	0.81	0.98527	0.87517-1.10921	-0.00081	0.98904	0.923	6.29607	12	0.90043	6.29588	11	0.85291	6.74045e-107
myasthenia gravis	Thyroid cancer	4	0.898	1.12622	0.22702-5.5869	0.847	0.96688	0.68650-1.36179	0.606	0.92211	0.67756-1.25492	0.702	0.91871	0.61937-1.36272	0.901	0.97707	0.69808-1.36755	-0.06793	0.82635	0.65	2.00456	3	0.57146	1.94237	2	0.37863	4.10894e-38
Systemic lupus erythematosus	Eye and annexa cancer	5	0.652	3e-05	0.00000-17626474706107.2000	0.643	0.57355	0.05471-6.01335	0.608	0.56231	0.06214-5.08827	0.817	2.59985	0.00134-5040.41652	0.68	0.59825	0.06181-5.79075	0.88371	0.66872	0.678	1.35552	4	0.85189	1.13211	3	0.76933	8.22553e-19
Ulcerative colitis	Pancreas cancer	6	0.421	0.05485	0.00010-31.2788	0.577	1.34485	0.47447-3.81193	0.611	1.24101	0.53947-2.85484	0.715	1.30609	0.33690-5.06349	0.586	1.30609	0.53115-3.21167	0.28027	0.38621	0.899	1.71436	5	0.88709	0.77009	4	0.94241	5.19556e-18
Ulcerative colitis	Thyroid cancer	6	0.308	257.175	0.02289-2888805.6672	0.964	1.05597	0.09620-11.59116	0.615	1.69167	0.21778-13.14026	0.468	5.79974	0.07199-467.24238	0.705	1.51263	0.19977-11.45328	-0.465	0.34001	0.687	1.83763	5	0.87112	0.66631	4	0.95542	1.18058e-24
myasthenia gravis	Uterine corpus cancer	4	0.997	0.99787	0.31210-3.1904	0.667	0.95597	0.77859-1.17377	0.616	0.95112	0.78200-1.15680	0.658	0.86485	0.48335-1.54749	0.65	0.95019	0.77825-1.16011	-0.01766	0.94205	0.827	1.77881	3	0.61956	1.77207	2	0.41229	1.89346e-35
Systemic lupus erythematosus	Acute myelocytic leukemia	8	0.99	1.01841	0.07228-14.3484	0.629	0.95958	0.81157-1.13459	0.62	0.96451	0.83613-1.11261	0.294	0.71321	0.39789-1.27840	0.603	0.95904	0.82492-1.11496	-0.00486	0.96913	0.687	3.87506	7	0.79405	3.87344	6	0.6938	3.07988e-28
Crohn's disease	Non-Hodgkin lymphoma	33	0.512	1.0352	0.93456-1.1467	0.464	1.03145	0.94947-1.12051	0.628	1.01616	0.95244-1.08413	0.965	1.00367	0.85489-1.17835	0.939	1.00367	0.91399-1.10216	-0.00768	0.6489	0.92	21.7018	32	0.91514	21.4904	31	0.89837	0
Ulcerative colitis	Malignant melanoma	6	0.595	0.18119	0.00054-60.3363	0.499	0.80974	0.43918-1.49297	0.628	0.84082	0.41721-1.69454	0.418	0.67178	0.27765-1.62539	0.326	0.74333	0.43588-1.26766	0.13783	0.62898	0.238	9.75903	5	0.08236	9.13571	4	0.0578	1.95681e-13
Type I diabetes	Small intestine cancer	203	0.141	0.9552	0.89881-1.0151	0.879	0.99497	0.93263-1.06148	0.635	1.01002	0.96927-1.05249	0.409	1.27601	0.71674-2.27168	0.406	1.27601	0.71909-2.26425	0.05188	0.01549	0.998	150.327	202	0.99741	144.366	201	0.99907	NA
Crohn's disease	Bronchus and lung cancer	30	0.33	1.05791	0.94645-1.1825	0.328	1.03646	0.96469-1.11357	0.636	1.01577	0.95202-1.08380	0.105	1.27065	0.95954-1.68263	0.618	1.02655	0.92700-1.13679	-0.01795	0.38533	0.21	36.5187	29	0.15894	35.5317	28	0.15491	0
Type I diabetes	Bronchus and lung cancer	210	0.517	0.99225	0.96917-1.0159	0.718	0.99604	0.97485-1.01769	0.638	0.99641	0.98157-1.01147	0.399	1.08211	0.90129-1.29920	0.36	1.08211	0.91416-1.28091	0.00314	0.65095	0.124	233.711	209	0.11578	233.48	208	0.1086	NA
Systemic lupus erythematosus	Uterine corpus cancer	5	0.983	0.82957	0.00000-4887514.0254	0.658	1.21902	0.50686-2.93182	0.638	1.21966	0.53272-2.79240	0.695	0.50295	0.02054-12.31328	0.698	1.19203	0.52233-2.72037	0.03454	0.96435	0.886	1.05908	4	0.90071	1.05672	3	0.78753	3.56195e-19
Type I diabetes	Thyroid cancer	220	0.365	0.98137	0.94235-1.0220	0.886	0.99697	0.95662-1.03903	0.643	0.9941	0.96959-1.01924	0.486	0.90362	0.67978-1.20117	0.462	0.90362	0.69003-1.18333	0.01313	0.43049	0.936	186.759	219	0.94421	186.135	218	0.94238	NA
Ulcerative colitis	Breast cancer	7	0.819	0.21035	0.00000-67407.9276	0.712	0.69152	0.09737-4.91102	0.643	0.68516	0.13842-3.39149	0.652	0.61108	0.08006-4.66441	0.596	0.61108	0.10875-3.43362	0.12252	0.86103	0.589	5.87343	6	0.43752	5.8338	5	0.32273	2.93484e-12
Ulcerative colitis	Liver cell carcinoma	18	0.694	0.54923	0.02919-10.3332	0.257	0.60497	0.25352-1.44361	0.643	0.86103	0.45699-1.62231	0.502	0.59393	0.13406-2.63134	0.455	0.60175	0.16376-2.21124	0.04671	0.7624	0.869	10.7329	17	0.87011	10.6383	16	0.83124	1.37489e-58
Multiple sclerosis	Uterine cervix cancer	13	0.114	3.56241	0.83388-15.2189	0.589	1.13351	0.71911-1.78671	0.649	0.92434	0.65896-1.29660	0.93	1.02566	0.59108-1.77977	0.49	1.13667	0.79866-1.61772	-0.32749	0.08793	0.788	7.09252	12	0.85144	3.58605	11	0.9805	1.19186e-106
Systemic lupus erythematosus	Kidney cancer	9	0.524	0.54266	0.09102-3.2353	0.688	0.81667	0.30415-2.19281	0.662	0.82803	0.35549-1.92871	0.608	0.25107	0.00157-40.09257	0.722	0.8559	0.37372-1.96022	0.08411	0.61467	0.987	1.62956	8	0.99034	1.35215	7	0.98699	3.00057e-43
Multiple sclerosis	Bone cancer	13	0.232	0.3055	0.04870-1.9163	0.989	1.0037	0.58138-1.73277	0.663	1.09986	0.71717-1.68678	0.838	1.06741	0.57975-1.96526	0.935	1.0193	0.64969-1.59918	0.31087	0.18733	0.988	4.23759	12	0.97876	2.26066	11	0.99735	1.02416e-107
myasthenia gravis	Eye and annexa cancer	4	0.638	0.41931	0.01888-9.3147	0.695	0.89637	0.51910-1.54783	0.67	0.89287	0.53056-1.50258	0.801	0.8267	0.21296-3.20926	0.708	0.89201	0.51814-1.53565	0.27837	0.67582	0.831	0.5932	3	0.89799	0.35833	2	0.83597	2.61942e-36
Type I diabetes	Biliary&gallbladder cancer	226	0.388	1.01999	0.97523-1.0668	0.521	1.01533	0.96926-1.06359	0.677	1.00638	0.97674-1.03693	0.683	0.9829	0.90490-1.06762	0.371	1.02338	0.97291-1.07646	-0.0119	0.43239	0.707	213.983	225	0.69024	213.364	224	0.68405	NA
Type I diabetes	Non-Hodgkin lymphoma	214	0.51	1.0071	0.98617-1.0285	0.729	1.00356	0.98360-1.02394	0.678	1.00289	0.98933-1.01664	0.831	1.01243	0.90400-1.13386	0.824	1.01243	0.90796-1.12892	-0.00354	0.6083	0.54	210.586	213	0.53389	210.323	212	0.51965	NA
Crohn's disease	Eye and annexa cancer	30	0.057	0.68569	0.47208-0.9960	0.471	0.90152	0.68012-1.19497	0.687	0.95613	0.76872-1.18922	0.478	0.6778	0.23477-1.95688	0.696	0.93289	0.66087-1.31688	0.14676	0.04022	0.825	20.8108	29	0.86595	16.1823	28	0.96304	0
Crohn's disease	Small intestine cancer	27	0.761	1.05485	0.75097-1.4817	0.972	1.0046	0.77861-1.29617	0.688	0.9581	0.77754-1.18060	0.395	0.61013	0.19928-1.86801	0.662	0.93879	0.70968-1.24185	-0.04239	0.48829	0.982	12.9874	26	0.98409	12.4926	25	0.98213	0
Type I diabetes	Kidney cancer	214	0.922	0.99883	0.97575-1.0225	0.68	1.00496	0.98163-1.02884	0.688	0.99682	0.98147-1.01242	0.971	0.99676	0.83489-1.19002	0.97	0.99676	0.84325-1.17822	-0.0019	0.82184	0.721	200.277	213	0.72463	200.227	212	0.7089	NA
Ulcerative colitis	Biliary&gallbladder cancer	18	0.179	5.49993	0.51013-59.2969	0.616	0.83283	0.40721-1.70328	0.688	1.11346	0.65849-1.88278	0.707	0.80076	0.25601-2.50468	0.628	0.78274	0.29565-2.07230	-0.16588	0.19632	0.36	18.5307	17	0.35612	16.6399	16	0.40926	1.35197e-53
Multiple sclerosis	Multiple myeloma	13	0.433	0.63543	0.21334-1.8926	0.847	0.9689	0.70335-1.33471	0.69	0.95048	0.74055-1.21993	0.957	1.00968	0.71662-1.42259	0.769	0.96434	0.76113-1.22181	0.09769	0.47269	0.12	17.959	12	0.11694	17.0994	11	0.10497	7.13144e-104
Multiple sclerosis	Stomach cancer	9	0.762	0.82096	0.24007-2.8074	0.775	1.04976	0.75250-1.46444	0.693	1.05581	0.80596-1.38313	0.489	1.16859	0.76727-1.77982	0.939	0.98782	0.73020-1.33632	0.06263	0.69306	0.597	7.39861	8	0.4943	7.22392	7	0.40594	4.49259e-294
Multiple sclerosis	Colorectal cancer	14	0.634	1.08636	0.77902-1.5149	0.177	1.10287	0.95674-1.27132	0.695	1.02265	0.91418-1.14400	0.461	0.91489	0.72740-1.15070	0.271	1.07303	0.95157-1.21000	-0.01472	0.71056	0.278	15.5771	13	0.27272	15.3918	12	0.2207	3.59313e-63
Systemic lupus erythematosus	Thyroid cancer	6	0.795	0.57123	0.01096-29.7656	0.592	0.77277	0.30113-1.98309	0.696	0.84635	0.36612-1.95645	0.76	0.77334	0.16239-3.68293	0.573	0.77334	0.33542-1.78301	0.04459	0.85164	0.785	3.23532	5	0.66376	3.19554	4	0.52565	2.1194e-25
Type I diabetes	Hodgkin lymphoma	204	0.946	1.00178	0.95143-1.0548	0.892	0.99626	0.94362-1.05184	0.718	1.00669	0.97091-1.04379	0.908	1.02235	0.70238-1.48807	0.906	1.02235	0.70927-1.47362	0.00479	0.79436	0.99	156.552	203	0.99334	156.484	202	0.99239	NA
Multiple sclerosis	Breast cancer	9	0.467	0.15373	0.00130-18.1738	0.926	0.96438	0.45009-2.06634	0.721	0.8682	0.39930-1.88772	0.415	1.57067	0.56075-4.39945	0.672	1.19824	0.53480-2.68470	0.3461	0.49416	0.113	14.0179	8	0.0813	13.0483	7	0.07094	5.2685e-67
myasthenia gravis	Biliary&gallbladder cancer	9	0.608	1.20251	0.61317-2.3583	0.927	1.017	0.70954-1.45770	0.724	1.05188	0.79400-1.39353	0.61	0.86442	0.50445-1.48127	0.741	1.07988	0.69490-1.67814	-0.04803	0.68108	0.796	4.70395	8	0.7887	4.52023	7	0.71828	1.08401e-68
Crohn's disease	Uterine cervix cancer	30	0.654	1.07737	0.78018-1.4878	0.738	1.04277	0.81620-1.33225	0.744	1.03197	0.85453-1.24626	0.89	0.94467	0.42349-2.10726	0.943	1.00951	0.77911-1.30803	-0.01903	0.74968	0.992	12.0609	29	0.99762	11.9571	28	0.99648	0
Ulcerative colitis	Hodgkin lymphoma	7	0.358	0.00105	0.00000-619.3705	0.462	2.31107	0.24852-21.49182	0.745	1.36299	0.21065-8.81911	0.936	1.15214	0.04140-32.06520	0.633	1.71106	0.21073-13.89335	0.68819	0.33441	0.745	2.82305	6	0.83071	1.68274	5	0.89107	1.0449e-19
Type I diabetes	Biliary&gallbladder cancer	226	0.917	0.99665	0.93550-1.0618	0.593	1.01755	0.95462-1.08463	0.756	1.00671	0.96519-1.05001	0.86	1.00961	0.90790-1.12272	0.741	1.00961	0.95409-1.06838	0.0089	0.67717	0.274	238.021	225	0.26316	237.837	224	0.25077	NA
Crohn's disease	Multiple myeloma	30	0.893	1.01594	0.80790-1.2775	0.646	1.03467	0.89482-1.19637	0.762	1.02054	0.89460-1.16420	0.546	0.85023	0.50494-1.43164	0.95	0.99413	0.82727-1.19463	0.002	0.96234	0.143	39.1169	29	0.09944	39.1138	28	0.07911	0
myasthenia gravis	Liver cell carcinoma	9	0.583	0.77954	0.33382-1.8204	0.893	1.03408	0.63326-1.68861	0.764	0.94717	0.66473-1.34962	0.548	1.30477	0.56869-2.99357	0.647	1.17898	0.59886-2.32107	0.06993	0.6355	0.535	6.75891	8	0.56285	6.51351	7	0.48122	8.60948e-68
Systemic lupus erythematosus	Biliary&gallbladder cancer	5	0.367	0.00358	0.00000-120.0635	0.577	0.52382	0.05410-5.07149	0.769	0.72734	0.08699-6.08169	0.837	0.52143	0.00154-177.00374	0.593	0.52143	0.05787-4.69841	0.88892	0.3824	0.544	2.04118	4	0.72819	0.9987	3	0.80157	2.93094e-25
Crohn's disease	Pancreas cancer	30	0.655	1.04128	0.87371-1.2410	0.504	1.0468	0.91546-1.19697	0.778	0.98536	0.88926-1.09184	0.672	1.10619	0.69664-1.75652	0.466	0.93275	0.77543-1.12200	-0.02442	0.4535	0.853	19.8881	29	0.89637	19.3102	28	0.88829	0
myasthenia gravis	Kidney cancer	5	0.212	5.19914	0.67177-40.2387	0.772	1.02203	0.88197-1.18434	0.785	1.01973	0.88633-1.17320	0.917	1.05512	0.40763-2.73112	0.741	1.02708	0.88576-1.19095	-0.69475	0.21579	0.595	2.85633	4	0.58215	0.41052	3	0.93806	1.05761e-43
Crohn's disease	Chronic myeloid leukemia	22	0.997	0.99931	0.65475-1.5252	0.767	1.04673	0.77330-1.41686	0.787	1.03651	0.79934-1.34405	0.41	1.60895	0.53040-4.88068	0.901	1.02097	0.73834-1.41179	0.01591	0.83215	1	4.36782	21	0.99996	4.32171	20	0.99991	0
myasthenia gravis	Uterine cervix cancer	4	0.719	0.56807	0.03905-8.2641	0.807	0.943	0.58943-1.50866	0.787	0.93977	0.59884-1.47481	0.883	0.9083	0.27982-2.94837	0.815	0.94314	0.60143-1.47900	0.1853	0.74444	0.895	0.58178	3	0.90059	0.44203	2	0.80171	2.01785e-36
Crohn's disease	Stomach cancer	32	0.608	1.05111	0.87041-1.2693	0.936	1.00586	0.87153-1.16091	0.788	1.01568	0.90676-1.13768	0.778	0.95961	0.72215-1.27515	0.868	1.01402	0.86208-1.19274	-0.01207	0.65884	0.973	18.1806	31	0.96722	17.9817	30	0.95883	0
myasthenia gravis	Chronic myeloid leukemia	4	0.866	0.53189	0.00084-338.7002	0.849	0.93941	0.49467-1.78400	0.804	0.92592	0.50391-1.70135	0.061	0.02647	0.00235-0.29850	0.903	0.96029	0.52603-1.75304	0.2218	0.88131	0.574	1.27041	3	0.73617	1.24183	2	0.53745	1.18997e-38
Type I diabetes	Larynx cancer	210	0.614	1.01869	0.94813-1.0945	0.489	1.0257	0.95453-1.10218	0.805	0.99423	0.94968-1.04088	0.819	1.09158	0.51638-2.30752	0.816	1.09158	0.52307-2.27802	-0.01827	0.38951	0.975	171.166	209	0.97397	170.422	208	0.97342	NA
Multiple sclerosis	Bladder cancer	13	0.829	0.94713	0.58571-1.5316	0.429	1.06057	0.91675-1.22695	0.818	1.01327	0.90589-1.13337	0.91	0.9903	0.83946-1.16824	0.741	1.02126	0.90419-1.15347	0.01637	0.78237	0.746	8.37766	12	0.75497	8.29752	11	0.68643	2.73204e-106
Type I diabetes	Prostate cancer	204	0.696	1.00248	0.99011-1.0150	0.248	0.99295	0.98109-1.00494	0.823	0.9991	0.99121-1.00704	0.766	1.01735	0.90834-1.13944	0.762	1.01735	0.91010-1.13724	-0.00295	0.48883	0.532	200.444	203	0.53754	199.964	202	0.52729	NA
Type I diabetes	Ovary cancer	216	0.433	0.98836	0.95989-1.0177	0.419	1.01253	0.98239-1.04360	0.839	0.99799	0.97880-1.01755	0.31	1.13307	0.89077-1.44128	0.28	1.13307	0.90385-1.42041	0.00869	0.38523	0.408	219.218	215	0.40742	218.445	214	0.40301	NA
Crohn's disease	Malignant nonmelanoma	30	0.981	1.00066	0.94712-1.0572	0.863	1.00305	0.96901-1.03829	0.842	0.99678	0.96575-1.02881	0.305	1.0752	0.93826-1.23213	0.615	1.01433	0.96021-1.07149	-0.00172	0.86583	0.161	38.4878	29	0.11187	38.4479	28	0.09022	0
Multiple sclerosis	Hodgkin lymphoma	10	0.533	0.60186	0.13068-2.7719	0.664	1.09316	0.73135-1.63397	0.844	1.03348	0.74408-1.43544	0.601	1.13735	0.71412-1.81142	0.967	1.00809	0.69499-1.46222	0.13389	0.49759	0.972	2.45247	9	0.98213	1.94767	8	0.98257	5.59889e-86
Multiple sclerosis	Biliary&gallbladder cancer	27	0.49	0.85656	0.55527-1.3213	0.336	0.84943	0.60925-1.18432	0.847	0.97515	0.75552-1.25863	0.781	0.89835	0.42562-1.89612	0.358	0.85281	0.61108-1.19016	0.0429	0.47282	0.359	28.5707	26	0.33096	27.9762	25	0.30895	0
Multiple sclerosis	Testis cancer	13	0.691	0.78313	0.24206-2.5337	0.736	1.06206	0.74799-1.50799	0.848	1.02713	0.78151-1.34993	0.623	1.10407	0.75166-1.62172	0.916	1.01577	0.76419-1.35016	0.06584	0.65062	0.996	2.52689	12	0.99806	2.31015	11	0.99708	1.25749e-108
Systemic lupus erythematosus	Chronic myeloid leukemia	8	0.91	0.08537	0.00000-52480251265720200.0000	0.444	0.35032	0.02388-5.13868	0.849	0.80711	0.08900-7.31966	0.062	1e-05	0.00000-0.25793	0.839	0.77409	0.07173-8.35421	0.20066	0.91778	0.716	3.57866	7	0.82683	3.56707	6	0.73503	1.21406e-28
Type I diabetes	Vulva cancer	210	0.786	0.98552	0.88708-1.0949	0.57	0.97065	0.87579-1.07577	0.857	1.0062	0.94081-1.07614	0.383	0.81597	0.51720-1.28734	0.767	1.07243	0.67511-1.70358	0.01558	0.61585	1	137.012	209	0.99997	136.76	208	0.99996	NA
myasthenia gravis	Brain cancer	4	0.389	2.6164	0.46575-14.6978	0.888	0.97848	0.72260-1.32497	0.859	0.974	0.72857-1.30209	0.397	0.59179	0.20872-1.67787	0.841	0.96672	0.71432-1.30830	-0.36378	0.37295	0.549	2.21786	3	0.52844	0.92191	2	0.63068	2.48049e-35
Rheumatoid arthritis	Biliary&gallbladder cancer	5	0.713	0.91697	0.60206-1.3966	0.91	1.01659	0.76412-1.35248	0.864	1.02349	0.78495-1.33454	0.877	1.03492	0.68926-1.55393	0.929	1.01445	0.75284-1.36696	0.06349	0.5565	0.905	1.50107	4	0.82645	1.0657	3	0.78536	2.96478e-128
Systemic lupus erythematosus	Colorectal cancer	7	0.49	1.4336	0.55607-3.6959	0.8	0.94513	0.61114-1.46166	0.876	1.03048	0.70637-1.50330	0.718	1.10101	0.66903-1.81189	0.781	1.0588	0.72013-1.55673	-0.04066	0.48663	0.448	7.23237	6	0.29989	6.49976	5	0.26058	0.161479
Systemic lupus erythematosus	Uterine cervix cancer	5	0.573	1e-05	0.00000-50259983562.2290	0.885	1.16122	0.15289-8.81949	0.879	1.15997	0.17270-7.79096	0.745	0.3076	0.00040-235.11927	0.89	1.16388	0.15341-8.83001	1.06136	0.56787	0.805	0.75668	4	0.94416	0.34747	3	0.95087	7.97201e-20
Crohn's disease	Esophagus cancer	30	0.312	0.91343	0.76888-1.0852	0.447	0.95121	0.83619-1.08205	0.888	1.00724	0.91069-1.11402	0.341	1.25521	0.79202-1.98929	0.825	1.02057	0.85360-1.22021	0.04327	0.18119	0.556	25.8158	29	0.63532	23.9355	28	0.68494	0
Systemic lupus erythematosus	Pancreas cancer	5	0.92	3.12615	0.00000-2275487416.8084	0.893	0.92694	0.30623-2.80580	0.892	0.93082	0.33046-2.62186	0.817	0.61729	0.01333-28.58556	0.869	0.91081	0.32188-2.57726	-0.10858	0.91461	0.958	0.45689	4	0.97756	0.44331	3	0.93116	2.43156e-20
Ulcerative colitis	Esophagus cancer	6	0.937	1.40501	0.00053-3728.6649	0.916	0.94624	0.33803-2.64877	0.91	0.94784	0.37468-2.39780	0.929	1.0657	0.28300-4.01316	0.666	0.80671	0.32182-2.02218	-0.03537	0.92611	0.47	6.44018	5	0.26571	6.42453	4	0.16961	5.02587e-15
myasthenia gravis	Colorectal cancer	5	0.107	0.81929	0.69024-0.9725	0.49	1.02943	0.94797-1.11789	0.915	0.99571	0.92004-1.07760	0.332	1.06566	0.95166-1.19333	0.308	1.05859	0.96195-1.16495	0.08632	0.09698	0.225	6.66891	4	0.15445	0.96963	3	0.8086	4.24938e-13
Ulcerative colitis	Malignant nonmelanoma	6	0.569	0.58351	0.10627-3.2040	0.744	0.95565	0.72807-1.25436	0.92	1.01146	0.80925-1.26419	0.733	0.93472	0.64787-1.34856	0.865	0.97861	0.77250-1.23972	0.04942	0.55783	0.689	3.77145	5	0.58277	3.36368	4	0.49891	1.4816e-16
Systemic lupus erythematosus	Stomach cancer	7	0.786	1.86681	0.02617-133.1457	0.849	1.07619	0.50443-2.29604	0.922	1.03748	0.49444-2.17694	0.891	0.92117	0.29849-2.84281	0.898	1.04724	0.53379-2.05457	-0.06905	0.79449	0.279	9.35572	6	0.15454	9.21655	5	0.10073	2.2999e-19
Rheumatoid arthritis	Oral cavity cancer	5	0.852	0.65919	0.01193-36.4138	0.548	0.51974	0.06143-4.39719	0.925	1.11813	0.10922-11.44675	0.669	0.29595	0.00167-52.32865	0.52	0.46939	0.05709-3.85957	0.23858	0.75466	0.399	5.94764	4	0.20309	5.724	3	0.12584	0.622428
myasthenia gravis	Stomach cancer	4	0.854	0.83464	0.15223-4.5760	0.742	1.04814	0.79237-1.38649	0.927	0.98752	0.75467-1.29222	0.712	0.92395	0.63086-1.35321	0.804	1.03645	0.80007-1.34267	0.06156	0.86175	0.474	3.30198	3	0.34737	3.23888	2	0.19801	3.69248e-32
Multiple sclerosis	Bronchus and lung cancer	13	0.694	0.90753	0.56646-1.4539	0.326	0.92513	0.79203-1.08061	0.936	0.99564	0.89560-1.10687	0.368	1.09545	0.90481-1.32626	0.669	0.97421	0.86668-1.09507	0.02248	0.69948	0.335	12.5125	12	0.40544	12.3364	11	0.3389	3.68103e-105
Multiple sclerosis	Pancreas cancer	13	0.674	1.19101	0.53958-2.6289	0.745	1.04	0.82139-1.31679	0.937	1.0075	0.83777-1.21161	0.95	0.99096	0.74889-1.31128	0.808	1.02469	0.84540-1.24199	-0.0406	0.67836	0.953	5.61178	12	0.93437	5.43035	11	0.90855	3.03812e-107
Systemic lupus erythematosus	Vulva cancer	5	0.763	9e-05	0.00000-78725118425708700000.0000	0.941	0.89522	0.04886-16.40073	0.937	0.89501	0.05681-14.10029	0.781	0.24036	0.00002-2946.04978	0.975	0.95258	0.05666-16.01611	0.82268	0.76516	0.979	0.1975	4	0.99543	0.09057	3	0.99294	5.52911e-21
Ulcerative colitis	Oropharynx cancer	14	0.528	1.99785	0.24839-16.0693	0.431	1.21223	0.75120-1.95621	0.94	0.98631	0.68793-1.41412	0.534	1.27461	0.60556-2.68286	0.49	1.30685	0.62444-2.73500	-0.06971	0.51298	0.335	14.6581	13	0.32918	14.1232	12	0.29291	0.073238
Ulcerative colitis	Chronic myeloid leukemia	5	0.694	0.00017	0.00000-17147280321725.8000	0.944	1.29044	0.00100-1666.29933	0.944	1.26265	0.00198-805.15462	0.715	0.04571	0.00000-227145.94409	0.939	1.31522	0.00183-943.36568	1.18572	0.68235	0.966	0.31868	4	0.98858	0.11494	3	0.98999	5.04489e-24
Type I diabetes	Chronic myeloid leukemia	228	0.722	0.98906	0.93107-1.0507	0.652	0.98523	0.92350-1.05108	0.945	0.99853	0.95745-1.04138	0.463	1.20812	0.72961-2.00045	0.456	1.20812	0.73550-1.98444	0.0094	0.66743	0.981	185.701	227	0.97924	185.516	226	0.97723	NA
Multiple sclerosis	Oropharynx cancer	22	0.828	1.05339	0.66353-1.6723	0.992	0.99896	0.81830-1.21949	0.949	0.99529	0.86156-1.14978	0.856	1.03639	0.70869-1.51560	0.834	1.03639	0.74503-1.44168	-0.01217	0.80267	0.816	15.0158	21	0.82216	14.9516	20	0.77917	6.0172e-25
Crohn's disease	Hodgkin lymphoma	24	0.229	1.21277	0.89357-1.6460	0.358	1.11758	0.88188-1.41629	0.957	0.99502	0.82950-1.19356	0.277	0.74993	0.45198-1.24427	0.996	1.00071	0.78146-1.28148	-0.08193	0.12814	0.687	16.0281	23	0.85406	13.5284	22	0.91737	1.01535e-287
Multiple sclerosis	Biliary&gallbladder cancer	27	0.365	1.16512	0.84241-1.6115	0.629	1.0614	0.83339-1.35180	0.96	0.9951	0.82007-1.20750	0.356	0.74731	0.40709-1.37185	0.533	1.08343	0.84493-1.38924	-0.0519	0.248	0.293	30.5575	26	0.24516	28.938	25	0.26652	0
Crohn's disease	Larynx cancer	30	0.641	1.0801	0.78417-1.4877	0.668	1.05235	0.83344-1.32877	0.961	1.00471	0.83332-1.21135	0.403	0.69613	0.30130-1.60831	0.919	1.02017	0.69550-1.49639	-0.03191	0.58959	0.925	18.8686	29	0.92461	18.5708	28	0.91085	0
Ulcerative colitis	Stomach cancer	7	0.365	0.22584	0.01207-4.2245	0.892	0.94203	0.39842-2.22732	0.961	1.02054	0.44716-2.32911	0.668	0.62361	0.07998-4.86244	0.947	0.97087	0.41902-2.24948	0.21149	0.34098	0.58	5.43975	6	0.48877	4.33314	5	0.50251	2.20866e-24
myasthenia gravis	Larynx cancer	4	0.616	2.22746	0.15457-32.0993	0.934	0.98029	0.61310-1.56739	0.962	0.98914	0.63239-1.54713	0.754	1.22865	0.37900-3.98309	0.979	0.99312	0.62322-1.58258	-0.29905	0.60672	0.703	1.54489	3	0.67195	1.17895	2	0.55462	9.83296e-36
Systemic lupus erythematosus	Liver cell carcinoma	5	0.123	3e-05	0.00000-0.4319	0.721	0.68819	0.08819-5.37004	0.967	1.0502	0.10341-10.66554	0.585	14.3481	0.00215-95588.67621	0.656	0.60872	0.08052-4.60185	1.76136	0.11666	0.431	5.65196	4	0.22669	0.87227	3	0.83211	1.21065e-22
Ulcerative colitis	Small intestine cancer	5	0.412	0.00037	0.00000-4478.8702	0.953	1.0807	0.08275-14.11378	0.971	1.04205	0.11341-9.57484	0.998	1.00468	0.02067-48.83393	0.899	1.18198	0.10470-13.34392	0.78423	0.40626	0.781	2.24933	4	0.69001	1.32048	3	0.72428	3.21038e-15
Systemic lupus erythematosus	Multiple myeloma	5	0.913	3.82333	0.00000-16581752392.2906	0.967	0.97488	0.28887-3.29007	0.972	0.97967	0.31209-3.07522	0.869	0.70703	0.01484-33.68799	0.951	0.9623	0.30150-3.07141	-0.12204	0.91175	0.964	0.37205	4	0.9847	0.35754	3	0.94887	1.4966e-20
Multiple sclerosis	Non-Hodgkin lymphoma	12	0.127	0.50471	0.22563-1.1290	0.534	0.93125	0.74388-1.16582	0.975	1.00274	0.84277-1.19308	0.186	1.4257	0.87142-2.33253	0.854	0.9843	0.83478-1.16061	0.18764	0.1189	0.31	12.8875	11	0.30074	9.97844	10	0.44239	2.02093e-105
Crohn's disease	Testis cancer	30	0.191	0.83768	0.64647-1.0854	0.545	0.94203	0.77640-1.14299	0.987	0.99875	0.85825-1.16225	0.823	0.92969	0.49288-1.75363	0.835	0.97546	0.77421-1.22904	0.07799	0.11209	0.998	9.36131	29	0.99979	6.67006	28	0.99999	0
Crohn's disease	Kidney cancer	31	0.048	0.85727	0.74076-0.9921	0.373	0.94704	0.84018-1.06750	0.989	0.99933	0.90499-1.10350	0.255	1.21152	0.87591-1.67572	0.837	0.98689	0.87119-1.11796	0.07355	0.00895	0.453	26.4423	30	0.65238	18.5908	29	0.93133	0
Type I diabetes	Oropharynx cancer	194	0.51	1.0096	0.98133-1.0387	0.709	1.00488	0.97956-1.03085	0.996	1.00005	0.98128-1.01918	0.695	0.9914	0.94950-1.03514	0.832	1.00241	0.98031-1.02502	-0.00854	0.37948	0.056	228.766	193	0.03987	227.845	192	0.03921	NA
