# Supplementary material for: Exploring the Potential Link Between Autoimmune Diseases and Pan-Cancer: A Multidatabase Mendelian Randomization Analysis
Source: J Immunol Res. 2025 Apr 27;2025:6468979. doi: 10.1155/jimr/6468979 (PMC12050153; doi:10.1155/jimr/6468979)
Supplement: Supporting Information 3 — The meta resluts of MR analysis of cystatins to the risk of pan-cancers. [file 6468979.f3.xlsx]

## Sheet: Content
Content
S3 The meta resluts of MR analysis of cystatins to the risk of pan-cancers.

## Sheet: S3
The meta resluts of MR analysis of cystatins to the risk of pan-cancers.
id	Random_p-value	Random_OR	Random_95lci	Random_95uci	Q	df.Q	p-value.Q	I2
Esophagus:Type_I_diabetes	0.00140277	1.06427	1.02436	1.10573	0.807699	1	0.368801	0
Oral_cavity_cancer:myasthenia_gravis	0.00418326	53.343	3.50882	810.95	0.977317	1	0.322862	0
Small_intestine:Multiple_sclerosis	0.0144359	2.74515	1.2223	6.16529	0.554369	1	0.456538	0
Uterine_cervix:Multiple_sclerosis	0.0200516	3.75001	1.23085	11.4251	0.011664	1	0.913996	0
Esophagus:Rheumatoid_arthritis	0.0211658	1.72236	1.08479	2.73465	0	0	NA	NA
Acute_myelocytic_leukemia:Systemic_lupus_erythematosus	0.0402421	0.775279	0.607904	0.988736	0.0411938	1	0.839164	0
Eye_and_annexa:Systemic_lupus_erythematosus	0.0441636	6707.67	1.2588	3.57427e+07	0.887973	1	0.346027	0
Chronic_lymphocytic_leukemia:Multiple_sclerosis	0.0455838	1.77093	1.01129	3.10119	0.248759	1	0.617951	0
Esophagus:Systemic_lupus_erythematosus	0.0516855	0.0181257	0.00031905	1.02974	0.840072	1	0.359376	0
Brain:Crohns_disease	0.0587258	0.820693	0.668646	1.00732	0.0428046	1	0.836094	0
Hodgkin_lymphoma:Rheumatoid_arthritis	0.0659011	0.494356	0.23333	1.04739	0	0	NA	NA
Bone:Type_I_diabetes	0.0682077	1.08431	0.993967	1.18286	0.196714	1	0.657387	0
Bronchus_and_lung:Rheumatoid_arthritis	0.0711367	1.27594	0.979239	1.66255	0	0	NA	NA
Chronic_myeloid_leukemia:Multiple_sclerosis	0.0807645	0.369651	0.120974	1.12951	0.764119	1	0.382043	0
biliary&gallbladder:Systemic_lupus_erythematosus	0.0850996	0.665302	0.41837	1.05798	2.26134	3	0.519967	0
biliary&gallbladder:Systemic_lupus_erythematosus	0.0850996	0.665302	0.41837	1.05798	2.26134	3	0.519967	0
Acute_myelocytic_leukemia:Crohns_disease	0.0893598	0.976598	0.950278	1.00365	0.227559	1	0.63334	0
Small_intestine:Type_I_diabetes	0.101868	0.950994	0.895432	1.01	0.948513	1	0.330098	0
Bone:Rheumatoid_arthritis	0.111151	2.41275	0.816388	7.13065	0	0	NA	NA
Malignant_melanoma:Ulcerative_colitis	0.114876	2.29741	0.816915	6.46099	0.758741	1	0.383723	0
Kidney:Systemic_lupus_erythematosus	0.118584	0.362307	0.101244	1.29653	0.401371	1	0.526382	0
Malignant_melanoma:Rheumatoid_arthritis	0.130644	1.24396	0.937295	1.65097	0	0	NA	NA
Uterine_corpus:Crohns_disease	0.170546	0.900892	0.775975	1.04592	0.0027903	1	0.957873	0
Vulva:Ulcerative_colitis	0.183443	48.5428	0.159141	14807	1.14272	1	0.285078	0.124896
Oropharynx_cancer:Crohns_disease	0.189899	0.802806	0.578081	1.11489	1.23827	1	0.265805	0.192422
Chronic_lymphocytic_leukemia:Crohns_disease	0.194838	0.883299	0.7322	1.06558	0.0144492	1	0.904321	0
Breast:Ulcerative_colitis	0.209467	0.2586	0.0312852	2.13756	0.00104821	1	0.974172	0
Bone:Multiple_sclerosis	0.214627	0.539826	0.203878	1.42934	0.51377	1	0.473512	0
Acute_myelocytic_leukemia:Ulcerative_colitis	0.223292	0.830688	0.616284	1.11968	0.700308	1	0.40268	0
Pancreas:Multiple_sclerosis	0.236672	1.40256	0.800897	2.45622	0.32817	1	0.566739	0
Brain:Systemic_lupus_erythematosus	0.240675	0.0520395	0.000373257	7.25535	0.00203796	1	0.963993	0
Malignant_nonmelanoma:Rheumatoid_arthritis	0.24535	1.08755	0.943962	1.25298	0	0	NA	NA
Malignant_melanoma:Type_I_diabetes	0.246654	1.01398	0.990442	1.03808	0.118865	1	0.730268	0
Liver_cell_carcinoma:Crohns_disease	0.250829	0.7621	0.479327	1.21169	0.298251	1	0.584981	0
Oropharynx_cancer:myasthenia_gravis	0.255624	1.27921	0.836683	1.95581	1.42493	1	0.232593	0.298212
Brain:Ulcerative_colitis	0.257502	3.56787	0.394662	32.2548	0.0499539	1	0.823143	0
Hodgkin_lymphoma:myasthenia_gravis	0.259771	8.95045	0.197877	404.851	3.9533	1	0.0467795	0.747047
NA:myasthenia_gravis	0.264256	0.887935	0.720704	1.09397	1.7087	1	0.191154	0.41476
NA:Type_I_diabetes	0.264852	0.993485	0.982136	1.00497	0.0126389	1	0.910488	0
Bronchus_and_lung:Crohns_disease	0.274262	1.06327	0.952533	1.18688	0.325643	1	0.568236	0
NA:Multiple_sclerosis	0.278847	1.07856	0.94059	1.23676	0.00217069	1	0.962839	0
Oral_cavity_cancer:Crohns_disease	0.284978	0.315952	0.0382273	2.61137	0.8593	1	0.353935	0
Small_intestine:Rheumatoid_arthritis	0.299455	0.630082	0.263313	1.50773	0	0	NA	NA
Bronchus_and_lung:Multiple_sclerosis	0.31167	0.883599	0.695245	1.12298	0.0166564	1	0.89731	0
Bladder:Rheumatoid_arthritis	0.314246	1.16131	0.867875	1.55395	0	0	NA	NA
Kidney:Ulcerative_colitis	0.314751	0.489263	0.121414	1.9716	0.322699	1	0.56999	0
Oral_cavity_cancer:Systemic_lupus_erythematosus	0.316766	1.14493e+13	3.11058e-13	4.21422e+38	5.453	1	0.0195348	0.816615
Chronic_myeloid_leukemia:Rheumatoid_arthritis	0.320113	0.795429	0.506584	1.24897	0	0	NA	NA
Oral_cavity_cancer:Rheumatoid_arthritis	0.327427	0.303754	0.0279805	3.29753	0.221597	1	0.637826	0
Uterine_corpus:Type_I_diabetes	0.333601	0.984803	0.954703	1.01585	0.154392	1	0.694373	0
Larynx:Rheumatoid_arthritis	0.336949	0.590723	0.201714	1.72994	0	0	NA	NA
Pancreas:Rheumatoid_arthritis	0.341614	0.795875	0.49715	1.2741	0	0	NA	NA
Ovary:Crohns_disease	0.352105	1.07856	0.919733	1.26482	0.269612	1	0.603592	0
Liver_cell_carcinoma:Multiple_sclerosis	0.354578	1.45145	0.659536	3.19423	2.60579	1	0.106474	0.616239
Prostate:Multiple_sclerosis	0.357109	0.910807	0.746572	1.11117	0.0329798	1	0.855894	0
Thyroid:Type_I_diabetes	0.358625	0.981246	0.942373	1.02172	0.00532985	1	0.941801	0
Non-Hodgkin_lymphoma:Rheumatoid_arthritis	0.366335	0.841382	0.578437	1.22386	0	0	NA	NA
Bladder:Ulcerative_colitis	0.384451	0.669233	0.270712	1.65442	0.718903	1	0.396504	0
Kidney:Rheumatoid_arthritis	0.387028	1.19622	0.79709	1.7952	0	0	NA	NA
Testis:Systemic_lupus_erythematosus	0.39751	0.0780394	0.000211995	28.7278	0.0117706	1	0.913605	0
Thyroid:Crohns_disease	0.402711	1.11259	0.866572	1.42846	0.442026	1	0.506146	0
Bone:Crohns_disease	0.403013	1.20189	0.78106	1.84945	0.0314489	1	0.859243	0
Bladder:Crohns_disease	0.411354	0.956988	0.861694	1.06282	0.325236	1	0.568478	0
Ovary:myasthenia_gravis	0.411929	0.666776	0.25323	1.75568	0.155696	1	0.69315	0
Ovary:Type_I_diabetes	0.418229	0.988076	0.959792	1.01719	0.0293124	1	0.86406	0
Prostate:Ulcerative_colitis	0.423308	0.910389	0.723473	1.1456	0	0	NA	NA
Liver_cell_carcinoma:Systemic_lupus_erythematosus	0.42657	0.0169976	7.38013e-07	391.482	4.53987	1	0.0331141	0.779729
Thyroid:Ulcerative_colitis	0.428616	3.90524	0.133871	113.922	0.890942	1	0.345222	0
Bladder:Systemic_lupus_erythematosus	0.43498	2.72514	0.219955	33.7632	0.00642937	1	0.936091	0
Ovary:Rheumatoid_arthritis	0.435139	0.858866	0.586118	1.25853	0	0	NA	NA
Multiple_myeloma:Systemic_lupus_erythematosus	0.443097	0.16679	0.00171577	16.2136	0.0799382	1	0.777381	0
Larynx:Crohns_disease	0.444173	1.70222	0.435784	6.64905	2.36067	1	0.124428	0.576392
Hodgkin_lymphoma:Type_I_diabetes	0.449003	0.871615	0.610708	1.24399	3.71486	1	0.05393	0.730811
Breast:Rheumatoid_arthritis	0.472318	0.546292	0.105043	2.84106	0	0	NA	NA
Hodgkin_lymphoma:Ulcerative_colitis	0.477342	0.414684	0.0365838	4.70052	0.804319	1	0.369805	0
Liver_cell_carcinoma:myasthenia_gravis	0.477472	0.767292	0.369453	1.59353	0.00520351	1	0.942494	0
Stomach:Rheumatoid_arthritis	0.481728	0.836788	0.509364	1.37468	0	0	NA	NA
Oral_cavity_cancer:Ulcerative_colitis	0.490335	0.00743699	6.6539e-09	8312.25	2.74638	1	0.0974748	0.635885
Oral_cavity_cancer:Type_I_diabetes	0.506392	0.464099	0.0482189	4.46687	7.48685	1	0.00621513	0.866432
Small_intestine:Crohns_disease	0.508796	0.562062	0.10175	3.1048	3.00714	1	0.0828982	0.667459
Non-Hodgkin_lymphoma:Crohns_disease	0.508893	1.03507	0.934446	1.14652	0.0629378	1	0.801911	0
biliary&gallbladder:Type_I_diabetes	0.510874	1.01224	0.976196	1.04961	0.535337	3	0.911062	0
biliary&gallbladder:Type_I_diabetes	0.510874	1.01224	0.976196	1.04961	0.535337	3	0.911062	0
Liver_cell_carcinoma:Type_I_diabetes	0.513127	0.981386	0.927648	1.03824	0.0519947	1	0.819628	0
Hodgkin_lymphoma:Crohns_disease	0.515132	0.464874	0.0462999	4.66757	4.75226	1	0.0292598	0.789574
Malignant_nonmelanoma:Ulcerative_colitis	0.516473	0.882115	0.603892	1.28852	0.237982	1	0.625667	0
biliary&gallbladder:Rheumatoid_arthritis	0.519918	1.10215	0.819561	1.48217	2.14893	3	0.542078	0
biliary&gallbladder:Rheumatoid_arthritis	0.519918	1.10215	0.819561	1.48217	2.14893	3	0.542078	0
Vulva:Rheumatoid_arthritis	0.520084	1.50705	0.431867	5.25901	0	0	NA	NA
Esophagus:Ulcerative_colitis	0.522615	0.566981	0.0995594	3.2289	0.0535048	1	0.817073	0
Prostate:myasthenia_gravis	0.523744	1.13038	0.775545	1.64757	2.12545	1	0.144871	0.529511
Larynx:Systemic_lupus_erythematosus	0.526765	0.00524604	4.56233e-10	60322.1	1.32904	1	0.248975	0.247579
Acute_myelocytic_leukemia:Multiple_sclerosis	0.527163	1.02361	0.952186	1.10039	0.00096194	1	0.975257	0
biliary&gallbladder:myasthenia_gravis	0.529192	1.19893	0.681346	2.10969	4.894	3	0.179726	0.387004
biliary&gallbladder:myasthenia_gravis	0.529192	1.19893	0.681346	2.10969	4.894	3	0.179726	0.387004
Esophagus:Multiple_sclerosis	0.555982	0.866341	0.537376	1.39669	0.137177	1	0.711104	0
Larynx:Ulcerative_colitis	0.560582	2.21534	0.152081	32.2705	0.742981	1	0.388708	0
Prostate:Rheumatoid_arthritis	0.565415	0.946383	0.784265	1.14201	0	0	NA	NA
Chronic_lymphocytic_leukemia:Ulcerative_colitis	0.56891	1.27865	0.54886	2.9788	0.0441318	1	0.833609	0
Kidney:myasthenia_gravis	0.568928	1.59816	0.318429	8.02097	2.75078	1	0.0972071	0.636467
Thyroid:Multiple_sclerosis	0.574066	1.30872	0.512154	3.3442	2.05833	1	0.151376	0.51417
Vulva:Crohns_disease	0.574819	0.484465	0.0385127	6.09427	2.66781	1	0.102397	0.62516
Multiple_myeloma:Type_I_diabetes	0.577173	1.06169	0.860199	1.31039	3.38043	1	0.065975	0.704179
Ovary:Multiple_sclerosis	0.582965	0.939741	0.752759	1.17317	0.261022	1	0.609419	0
Esophagus:Crohns_disease	0.588712	1.28028	0.522807	3.13523	3.21911	1	0.0727831	0.689355
biliary&gallbladder:Multiple_sclerosis	0.593901	1.06676	0.841194	1.35281	1.43683	3	0.696924	0
biliary&gallbladder:Multiple_sclerosis	0.593901	1.06676	0.841194	1.35281	1.43683	3	0.696924	0
Prostate:Type_I_diabetes	0.601903	0.983396	0.923439	1.04725	2.05301	1	0.151905	0.512911
Stomach:Crohns_disease	0.602586	1.05139	0.87065	1.26964	0.0682595	1	0.793888	0
Pancreas:Type_I_diabetes	0.606174	0.944824	0.761451	1.17236	4.53062	1	0.0332935	0.77928
Non-Hodgkin_lymphoma:Type_I_diabetes	0.606263	0.960623	0.824533	1.11918	2.12769	1	0.144659	0.530006
Brain:Multiple_sclerosis	0.614277	1.13863	0.687245	1.88649	0.313308	1	0.575657	0
Thyroid:Rheumatoid_arthritis	0.614448	1.09122	0.776974	1.53255	0.0718391	1	0.788678	0
Vulva:Systemic_lupus_erythematosus	0.622807	15.7425	0.000267383	926859	0.191275	1	0.661858	0
Bladder:Multiple_sclerosis	0.62348	1.06569	0.826632	1.37389	0.321059	1	0.570972	0
Non-Hodgkin_lymphoma:Multiple_sclerosis	0.624366	0.824377	0.380549	1.78584	3.30759	1	0.0689606	0.697665
Pancreas:Crohns_disease	0.63329	1.04303	0.877279	1.24009	0.0129329	1	0.909457	0
Chronic_myeloid_leukemia:Ulcerative_colitis	0.636515	3.03023	0.0305216	300.846	0.242542	1	0.622376	0
Hodgkin_lymphoma:Multiple_sclerosis	0.637119	1.26696	0.474022	3.38632	1.51252	1	0.218754	0.338853
Chronic_myeloid_leukemia:Type_I_diabetes	0.638374	1.10799	0.722445	1.69929	1.72266	1	0.189351	0.419504
Uterine_cervix:Rheumatoid_arthritis	0.640951	1.22851	0.517319	2.91741	0	0	NA	NA
biliary&gallbladder:Crohns_disease	0.643673	1.11013	0.713058	1.7283	3.82173	3	0.281368	0.215016
biliary&gallbladder:Crohns_disease	0.643673	1.11013	0.713058	1.7283	3.82173	3	0.281368	0.215016
Testis:Ulcerative_colitis	0.647394	0.107898	7.75043e-06	1502.1	4.13863	1	0.0419151	0.758374
Small_intestine:Systemic_lupus_erythematosus	0.650592	16.1674	9.51937e-05	2.74581e+06	0.0190047	1	0.890353	0
Stomach:Type_I_diabetes	0.6682	0.992435	0.958567	1.0275	0.358783	1	0.549183	0
Stomach:Multiple_sclerosis	0.677326	1.10884	0.681609	1.80384	0.272247	1	0.601828	0
Stomach:Systemic_lupus_erythematosus	0.687733	0.657279	0.0849245	5.08705	0.298553	1	0.584791	0
Uterine_corpus:Systemic_lupus_erythematosus	0.688937	1.97259	0.0708696	54.9051	0.0124274	1	0.911237	0
NA:Crohns_disease	0.691547	0.981323	0.894053	1.07711	0.00869367	1	0.925713	0
Eye_and_annexa:Type_I_diabetes	0.693751	0.983604	0.905906	1.06797	0.313891	1	0.575302	0
Larynx:Type_I_diabetes	0.695733	0.953373	0.750477	1.21112	1.73442	1	0.187847	0.423438
Testis:Type_I_diabetes	0.695788	1.01151	0.955119	1.07123	0.0358464	1	0.849833	0
Prostate:Systemic_lupus_erythematosus	0.700661	0.947907	0.72162	1.24515	7.47177	1	0.00626738	0.866163
Vulva:Multiple_sclerosis	0.704895	1.31518	0.318571	5.42957	0.902022	1	0.34224	0
Brain:Rheumatoid_arthritis	0.71042	0.899816	0.515398	1.57096	0	0	NA	NA
Pancreas:Ulcerative_colitis	0.710712	0.76497	0.185687	3.15142	0.697132	1	0.403749	0
Malignant_nonmelanoma:Multiple_sclerosis	0.71451	1.02115	0.912836	1.14231	0.639799	1	0.423784	0
Eye_and_annexa:Rheumatoid_arthritis	0.718057	1.20198	0.442779	3.26292	0	0	NA	NA
Uterine_cervix:Ulcerative_colitis	0.722755	1.60197	0.118591	21.64	0.0505477	1	0.822113	0
Multiple_myeloma:Rheumatoid_arthritis	0.724355	1.09812	0.652703	1.84751	0	0	NA	NA
Acute_myelocytic_leukemia:Type_I_diabetes	0.728335	1.00069	0.996792	1.00461	0.015963	1	0.899459	0
Oropharynx_cancer:Multiple_sclerosis	0.737359	1.07945	0.690483	1.68753	0.16432	1	0.68521	0
Uterine_cervix:Crohns_disease	0.738466	1.05573	0.767888	1.45146	0.560454	1	0.454077	0
Non-Hodgkin_lymphoma:Systemic_lupus_erythematosus	0.740789	0.812805	0.238055	2.77521	0.308162	1	0.57881	0
Breast:Systemic_lupus_erythematosus	0.742429	0.896413	0.466951	1.72086	0.190126	1	0.662812	0
Multiple_myeloma:Multiple_sclerosis	0.743903	0.914453	0.534749	1.56377	0.563579	1	0.452822	0
Uterine_cervix:Systemic_lupus_erythematosus	0.747099	3.44974	0.00185822	6404.37	0.50846	1	0.475806	0
Ovary:Ulcerative_colitis	0.748007	1.37161	0.199542	9.4281	0.261908	1	0.608812	0
Malignant_nonmelanoma:Type_I_diabetes	0.760989	1.00166	0.99101	1.01243	0.110328	1	0.739771	0
Eye_and_annexa:Crohns_disease	0.76156	1.32415	0.215932	8.11995	2.88134	1	0.0896114	0.652939
Eye_and_annexa:Ulcerative_colitis	0.764205	1.58905	0.0770726	32.7625	0.202955	1	0.652346	0
Pancreas:Systemic_lupus_erythematosus	0.767821	1.86005	0.0302128	114.514	0.00259257	1	0.959391	0
Bone:Ulcerative_colitis	0.772606	3.64425	0.00056549	23485	1.80362	1	0.179276	0.445559
Malignant_melanoma:Crohns_disease	0.778652	1.01516	0.914027	1.12749	0.20654	1	0.649493	0
Oropharynx_cancer:Type_I_diabetes	0.779531	0.985475	0.889518	1.09178	1.49356	1	0.221666	0.330457
Eye_and_annexa:Multiple_sclerosis	0.792774	1.12705	0.461755	2.75091	0.431523	1	0.511242	0
Small_intestine:Ulcerative_colitis	0.796912	0.740324	0.0749771	7.30996	0.851623	1	0.356094	0
Testis:Multiple_sclerosis	0.798105	1.08479	0.581479	2.02374	0.412111	1	0.5209	0
Uterine_cervix:Type_I_diabetes	0.799164	0.990733	0.922169	1.0644	0.267825	1	0.604794	0
Vulva:Type_I_diabetes	0.807747	0.987258	0.890371	1.09469	0.0293537	1	0.863965	0
Bone:myasthenia_gravis	0.813865	8.21877	1.99262e-07	3.38992e+08	0	0	NA	NA
Chronic_lymphocytic_leukemia:Type_I_diabetes	0.821169	1.00389	0.970694	1.03821	0.221037	1	0.638251	0
Bladder:Type_I_diabetes	0.829444	0.990172	0.905073	1.08327	2.40112	1	0.121248	0.583528
Chronic_lymphocytic_leukemia:Rheumatoid_arthritis	0.834605	1.0539	0.643831	1.72516	0	0	NA	NA
Uterine_corpus:Rheumatoid_arthritis	0.835374	1.04067	0.714539	1.51566	0	0	NA	NA
Testis:Rheumatoid_arthritis	0.837107	1.07579	0.536114	2.15874	0	0	NA	NA
Oropharynx_cancer:Systemic_lupus_erythematosus	0.837549	0.93155	0.472971	1.83475	0.978076	1	0.322674	0
Kidney:Type_I_diabetes	0.837721	1.00771	0.93634	1.08451	1.10549	1	0.293064	0.0954246
Oral_cavity_cancer:Multiple_sclerosis	0.838067	3.53691	1.93673e-05	645921	2.36969	1	0.123711	0.578005
Multiple_myeloma:Ulcerative_colitis	0.845406	0.855926	0.17918	4.08868	0.0256388	1	0.872786	0
Multiple_myeloma:Crohns_disease	0.8455	1.0226	0.816741	1.28034	0.0832546	1	0.772934	0
Chronic_lymphocytic_leukemia:Systemic_lupus_erythematosus	0.848714	0.812969	0.0968555	6.82376	0.252759	1	0.615139	0
NA:Rheumatoid_arthritis	0.856354	1.00921	0.913858	1.11451	0	0	NA	NA
Uterine_corpus:Multiple_sclerosis	0.859273	1.03437	0.711916	1.50288	0.436108	1	0.509007	0
Bone:Systemic_lupus_erythematosus	0.862885	4.8409	8.16334e-08	2.87068e+08	1.30319	1	0.253631	0.232655
Thyroid:Systemic_lupus_erythematosus	0.867474	0.732522	0.018926	28.352	0.105036	1	0.745867	0
Oropharynx_cancer:Ulcerative_colitis	0.871718	0.945041	0.475859	1.87682	0.555457	1	0.456097	0
Ovary:Systemic_lupus_erythematosus	0.880173	0.958751	0.554439	1.6579	2.46729	1	0.116238	0.594697
Acute_myelocytic_leukemia:Rheumatoid_arthritis	0.882636	1.00221	0.973306	1.03197	0	0	NA	NA
Bronchus_and_lung:Systemic_lupus_erythematosus	0.890432	1.32778	0.0235154	74.9716	1.2031	1	0.272702	0.168816
biliary&gallbladder:Ulcerative_colitis	0.897772	1.05482	0.467294	2.38103	2.19593	3	0.532751	0
biliary&gallbladder:Ulcerative_colitis	0.897772	1.05482	0.467294	2.38103	2.19593	3	0.532751	0
Testis:Crohns_disease	0.900829	0.959907	0.50434	1.82698	1.33867	1	0.247268	0.252991
Larynx:Multiple_sclerosis	0.90229	1.04904	0.488467	2.25295	0.752042	1	0.385831	0
Kidney:Multiple_sclerosis	0.903893	0.985277	0.774452	1.25349	0.991642	1	0.319341	0
Uterine_corpus:Ulcerative_colitis	0.904429	1.27725	0.0235212	69.3572	2.62205	1	0.105388	0.61862
Brain:Type_I_diabetes	0.920951	1.00233	0.957342	1.04943	0.0979941	1	0.75425	0
NA:Systemic_lupus_erythematosus	0.924193	0.993756	0.873466	1.13061	0.586069	1	0.443943	0
Liver_cell_carcinoma:Ulcerative_colitis	0.926964	1.06606	0.271513	4.18572	0.250651	1	0.616617	0
Oropharynx_cancer:Rheumatoid_arthritis	0.934477	1.01086	0.781334	1.30782	0.164433	1	0.685108	0
Malignant_nonmelanoma:Systemic_lupus_erythematosus	0.93954	0.957666	0.31316	2.92861	0.00252	1	0.959963	0
Liver_cell_carcinoma:Rheumatoid_arthritis	0.944694	0.978338	0.526954	1.81638	1.82661	1	0.176528	0.452538
Bronchus_and_lung:Type_I_diabetes	0.948757	0.998614	0.957254	1.04176	1.13071	1	0.287625	0.115597
Breast:Type_I_diabetes	0.952579	0.993531	0.802201	1.23049	1.14402	1	0.284804	0.12589
Non-Hodgkin_lymphoma:Ulcerative_colitis	0.955501	0.82272	0.000868043	779.764	1.30738	1	0.25287	0.23511
Chronic_myeloid_leukemia:Crohns_disease	0.957269	0.988541	0.648492	1.5069	0.43384	1	0.510111	0
Malignant_melanoma:Systemic_lupus_erythematosus	0.958473	0.935848	0.0771498	11.3521	0.208033	1	0.648314	0
NA:Ulcerative_colitis	0.970446	0.99489	0.758692	1.30462	0.531423	1	0.466009	0
Prostate:Crohns_disease	0.978281	0.999134	0.938718	1.06344	0.355823	1	0.550835	0
Malignant_melanoma:Multiple_sclerosis	0.978508	0.996539	0.774394	1.28241	0.0123712	1	0.911437	0
Malignant_nonmelanoma:Crohns_disease	0.985388	0.999496	0.946985	1.05492	0.0466653	1	0.828971	0
Chronic_myeloid_leukemia:Systemic_lupus_erythematosus	0.991956	0.980502	0.0213284	45.0754	0.0137645	1	0.906605	0
Bronchus_and_lung:Ulcerative_colitis	0.994549	1.00278	0.451678	2.22631	0.353618	1	0.552072	0
Stomach:Ulcerative_colitis	0.999596	0.99936	0.0838982	11.904	1.92544	1	0.165259	0.480637
